# Supplementary material for: Daily Consumption of Kombucha Influences the Urinary and Plasma Metabolome in a Healthy Human Cohort
Source: Food Sci Nutr. 2025 Oct 13;13(10):e71020. doi: 10.1002/fsn3.71020 (PMC12516354; doi:10.1002/fsn3.71020)
Supplement: Supplementary file 2 — Appendix S2: Processed urinary metabolomic fingerprint data acquired by Flow Infusion Electrospray Ionization Mass Spectrometry (FIE‐MS). [file FSN3-13-e71020-s006.xlsx]

## Sheet: negative_mode_processed_data
m/z	002N_FMV_W0	002N_FMV_W8	021V_FMV_W0	021V_FMV_W8	043K_FMV_W0	043K_FMV_W8	052V_FMV_W0	052V_FMV_W8	055Z_FMV_W0	055Z_FMV_W8	063Y_FMV_W0	063Y_FMV_W8	081O_FMV_W0	122H_FMV_W0	122H_FMV_W8	130B_FMV_W0	130B_FMV_W8	168K_FMV_W0	168K_FMV_W8	175D_FMV_W0	175D_FMV_W8	194Y_FMV_W0	194Y_FMV_W8	211M_FMV_W0	211M_FMV_W8	228Y_FMV_W0	241C_FMV_W0	314B_FMV_W0	314B_FMV_W8	328P_FMV_W0	328P_FMV_W8	343V_FMV_W0	343V_FMV_W8	344U_FMV_W0	355K_FMV_W0	355K_FMV_W8	356Q_FMV_W0	356Q_FMV_W8	400S_FMV_W0	400S_FMV_W8	411X_FMV_W0	411X_FMV_W8	416A_FMV_W0	416A_FMV_W8	477R_FMV_W0	477R_FMV_W8	492M_FMV_W0	492M_FMV_W8	521Y_FMV_W0
100.004	0	0	0	0	8461.73	0	18245.1	0	7371.43	29851.9	0	0	0	0	0	22063.2	0	0	0	8507.6	0	0	0	18155.2	6848.3	9611.39	0	15450.6	0	6107.68	16742.4	0	3696.22	0	0	0	0	18037.3	8842.69	0	10022.9	18323.8	0	0	0	0	0	25113	0
100.007	0	0	0	0	0	0	0	0	0	0	9669.34	0	0	0	0	0	0	0	0	0	0	0	0	0	0	4788.91	0	0	0	0	0	0	0	0	0	0	0	0	0	0	0	0	0	0	0	0	0	0	0
100.017	13300.2	0	10459.1	0	16283.3	0	0	0	0	20213.6	0	0	0	0	0	0	0	0	0	0	0	0	51462.6	0	0	6479.53	0	0	8256.4	0	16922.3	20560	903.058	0	0	0	10115.9	4589.34	0	0	21967.7	13294.2	0	0	38618.2	0	0	12326.6	0
100.035	100243	77778.3	31036.1	61389	26272	74317.2	40022.1	18372	0	0	173229	40231.6	23643.3	16367.6	80401.1	52142.5	35455.5	33291	74359.7	36783.6	16717.4	34379.3	30771.6	21381.1	15816.5	15054.2	35737	58652.4	33267.6	90521.1	93618.7	29794.9	62137.9	47034.7	28941.1	75146.2	0	85957.8	0	45007.3	43886.4	98936.1	148080	38009.1	52039.6	40230.8	97359.8	0	80625.4
100.04	73882.5	55024.4	114146	0	6291.07	61408	19666.5	0	24332	55023.9	29546	24036	10682.9	74894.1	23091.6	11198.2	54099	0	0	31151.4	33687.5	45321.5	48824.7	9907.37	46120.3	27888.8	18809.5	72232.1	42268.4	26499.5	127672	14088.4	41661.1	13604	0	81008.6	16491	40133.3	58185.7	56250.1	27704.3	47280.2	107827	15474.3	10090	67364.1	19467.2	21526.8	9559.18
100.053	90539.4	194569	97023.2	122091	135487	199594	232271	262120	181095	189571	203987	280906	151745	102713	148776	261805	58559.1	265285	170034	181928	124494	248876	223795	101273	185434	108349	328640	70740.3	103237	255853	303242	119167	134453	132552	173361	164684	181278	292709	77962	79126.1	160941	374644	267646	91662.2	116226	146537	267794	142294	260265
100.315	0	0	0	0	0	0	0	0	0	0	0	0	0	0	0	0	0	0	0	0	0	0	0	0	0	0	0	0	0	0	0	0	0	0	0	0	0	0	0	0	0	0	0	0	0	0	0	0	0
100.514	0	0	0	0	0	0	8843.01	0	0	0	0	0	0	0	0	0	0	0	0	0	0	0	0	0	0	0	0	0	0	0	0	0	0	8462.09	0	0	0	0	0	0	15685.3	0	0	0	0	0	0	0	0
100.532	48650.7	54941.3	92352.5	19655.3	38515.9	67722.7	40736.1	42321	26878.1	26521.9	98423	57458.7	40516.8	117753	62038.1	95629.5	49469.6	71214.2	39150.5	23917.4	53131.9	20699	52508	45286.5	34487.9	30094	127062	40557.5	96853.9	21939.4	77663.8	21305.5	74409.5	73096.2	46579.6	76410	35728.2	52651.2	0	85773	45327.4	67575.5	93633.3	37473.7	67373.8	65082	60115.5	125471	0
100.537	0	0	0	0	0	0	0	0	0	0	7991.28	0	0	0	0	0	0	0	0	0	0	0	0	0	0	0	0	0	0	0	0	0	0	0	0	0	0	6246.46	0	0	0	0	0	0	0	0	0	0	0
100.555	0	0	0	0	0	0	0	0	0	0	0	0	0	0	16914.6	24805.8	8729.24	0	0	0	0	22305	17052.7	0	0	0	0	0	0	16035.3	0	0	0	17337.2	0	0	16376.7	20792.3	0	0	0	17952.1	16363.9	0	0	0	21156.3	0	19093
100.756	0	0	0	0	0	0	0	0	0	0	0	0	0	0	0	0	0	0	0	0	0	0	0	0	0	0	0	0	0	0	0	0	0	0	0	0	0	0	0	0	0	0	0	0	0	0	0	0	0
100.796	9479.97	0	0	0	0	0	0	0	0	0	0	0	0	0	0	0	0	0	0	0	0	0	0	0	0	0	0	0	0	0	0	0	0	0	0	0	0	0	0	0	0	0	0	0	0	0	0	0	0
100.955	18624.8	0	0	0	6060.85	0	0	0	0	0	0	0	0	0	10620.7	0	9559.42	0	0	0	15417.4	0	0	0	0	0	0	20774.5	0	0	0	0	0	0	0	0	0	0	0	0	8780.68	0	0	0	0	0	0	0	0
100.96	155567	110994	96844.5	84183.3	10524.4	92811.4	43021.8	13352.4	60737.6	60155.6	73506.2	37097.5	57798.8	10844.2	106018	63414.2	110545	18051.4	39840.6	0	34530.1	101112	25250	20805.3	27912.9	14013.1	115710	99185.9	32652.8	64912.8	221429	24674.2	116644	23912.8	101866	220977	60387.7	51213.1	202031	118802	6331.22	38277.3	134957	40031.6	129540	183863	31002.1	102270	101186
100.982	0	0	0	0	8227.51	8080.57	0	0	15227.9	0	0	0	39184.9	0	0	20856.7	0	0	40840.7	11018.7	25033.1	0	0	26985.3	0	14854.5	0	0	0	8581.51	0	0	0	20920.8	0	0	0	0	0	0	28427	0	0	0	0	0	0	0	0
100.991	0	0	0	0	0	0	0	178445	0	0	0	0	0	0	0	0	0	0	0	0	0	0	0	0	0	0	0	0	0	0	0	0	0	0	0	17079	0	0	0	0	0	0	0	0	219381	0	0	0	0
1000.02	0	0	657.154	0	0	0	0	0	0	0	0	0	0	0	0	0	0	0	0	0	0	0	0	0	0	0	0	0	0	0	0	0	0	0	0	0	0	0	0	0	0	0	0	0	0	0	0	0	0
1000.03	0	0	0	0	0	0	0	0	0	0	0	0	0	0	0	0	0	0	0	0	0	0	0	0	0	0	0	0	0	0	0	0	0	0	0	0	0	0	0	0	0	0	0	0	0	0	0	0	0
1000.04	0	0	1017.49	0	0	0	0	0	0	0	0	0	0	0	0	0	3214.98	0	0	0	0	0	0	0	0	0	0	0	0	0	0	0	0	0	0	0	0	0	0	0	0	0	0	0	0	0	0	0	0
1000.05	0	0	0	0	0	0	0	0	0	0	0	0	0	0	0	0	0	0	0	0	0	0	0	0	0	0	0	0	0	0	0	0	0	0	0	0	0	0	0	0	0	0	0	0	0	0	0	0	0
1000.06	0	0	0	0	0	0	0	0	0	0	0	0	0	0	0	0	2716.13	0	0	0	0	0	0	0	0	0	0	0	0	0	0	0	0	0	0	0	0	0	0	0	0	0	0	0	5377.38	0	0	0	0
1000.08	0	0	0	0	0	0	0	0	0	0	0	0	0	0	6529.64	0	0	0	0	0	0	0	0	0	0	0	0	0	0	0	0	0	0	0	0	0	0	0	0	0	0	0	0	0	0	0	0	0	0
1000.24	0	0	0	0	0	0	0	0	0	0	0	0	0	0	0	0	0	0	0	0	0	0	0	0	0	0	0	0	0	0	0	0	0	0	0	0	0	0	0	0	0	0	0	0	0	0	0	0	0
1000.25	0	0	0	0	0	0	0	0	0	0	0	0	0	6970.84	0	0	0	0	0	0	0	0	0	0	0	0	0	0	0	0	0	0	0	2963.99	0	0	0	0	0	0	0	4865.37	0	0	0	0	0	0	0
1000.29	0	0	0	0	0	0	0	0	0	0	0	0	0	0	0	0	0	0	0	0	0	0	0	0	0	0	0	0	6189.03	0	0	0	0	0	0	0	0	0	0	0	0	0	0	0	0	0	0	0	0
1000.34	0	0	0	0	0	0	0	0	0	0	0	0	0	0	0	0	0	0	0	0	0	0	0	0	0	0	0	0	0	0	0	0	0	0	0	0	0	0	0	0	0	0	0	0	0	0	0	0	0
1000.35	0	0	0	0	0	0	0	7996.07	0	0	0	0	0	0	0	0	0	0	0	0	0	0	0	0	0	0	0	0	0	0	0	0	0	0	0	0	0	0	0	0	0	0	0	0	0	0	0	0	0
1000.36	0	0	0	0	0	0	0	0	0	0	0	0	0	0	0	0	6641.41	0	0	0	0	0	0	0	0	0	0	0	0	0	0	0	0	0	0	0	0	0	0	0	0	0	0	0	0	0	0	0	0
1000.37	0	0	0	0	0	0	0	0	0	0	0	0	0	0	0	0	0	0	0	0	0	0	0	0	0	0	0	0	0	0	0	0	0	0	0	0	0	0	0	0	0	0	0	0	0	0	0	0	0
1000.4	0	3030.96	0	0	0	0	0	0	0	0	0	0	0	0	0	0	0	0	0	0	0	0	0	0	0	0	0	0	0	0	0	0	0	0	0	0	0	0	0	0	0	0	0	0	0	0	0	0	0
1000.41	0	0	0	0	0	0	0	0	0	0	0	0	0	0	0	0	0	0	0	0	0	0	0	0	0	0	0	0	0	0	0	0	0	1721.37	0	0	0	0	0	0	0	0	0	0	0	0	0	0	0
1000.43	0	3043.13	0	0	0	0	0	0	0	0	0	0	0	0	0	0	0	0	0	0	0	0	0	0	0	0	0	0	0	0	0	0	0	0	0	0	0	0	0	0	0	0	0	0	0	0	0	0	0
1000.44	0	0	0	0	0	0	0	0	3219.68	0	0	0	0	0	0	0	0	0	0	0	0	0	0	0	0	0	0	0	0	0	0	0	0	0	0	0	0	0	0	0	0	0	0	0	0	0	0	0	0
1000.46	0	0	0	0	0	0	0	0	0	0	0	0	0	0	0	0	0	0	0	0	0	0	0	0	0	0	0	0	0	0	0	0	0	0	0	0	0	0	0	0	0	0	0	0	0	0	0	0	0
1000.47	0	0	0	0	0	0	0	0	0	0	0	0	0	0	0	0	0	0	0	0	0	0	0	0	0	0	0	0	0	0	0	0	0	0	0	0	0	0	0	0	0	0	0	0	0	0	0	9196.74	0
1000.48	0	0	0	0	0	0	0	0	0	0	0	0	0	5967.9	0	0	0	0	0	0	0	0	0	0	0	0	0	0	5306.54	0	0	0	0	0	0	0	0	0	0	0	0	0	0	0	0	0	0	0	0
1000.49	0	0	0	0	0	0	0	0	0	0	0	0	0	0	0	0	0	0	0	0	0	0	0	0	0	0	0	0	0	0	0	0	0	0	0	0	0	0	0	0	0	0	0	0	0	0	0	0	0
1000.5	0	0	0	0	4561.5	0	0	0	0	0	0	0	0	0	0	0	0	0	0	0	0	0	0	0	0	0	0	0	0	0	0	0	0	0	0	0	0	0	0	0	0	0	0	0	0	0	7373.53	0	0
1000.54	0	0	0	0	0	0	0	0	0	0	0	0	0	0	0	0	0	0	0	0	0	0	0	0	0	0	0	7480.07	0	0	0	0	0	0	0	0	0	0	0	0	4994.71	0	0	0	0	0	0	0	0
1000.58	0	0	0	3168.5	0	0	0	0	0	0	0	0	0	0	0	0	0	0	0	0	0	0	0	0	6845.27	0	0	0	0	0	0	0	0	0	0	0	0	0	0	0	0	0	0	0	0	0	0	0	0
1000.59	0	0	0	0	0	0	0	0	0	0	0	0	0	0	0	0	0	6933.49	0	0	0	0	0	0	0	0	0	0	0	0	0	0	0	0	0	0	0	0	0	0	0	0	0	0	0	0	0	0	0
1000.73	0	0	567.972	0	0	0	0	0	0	0	0	0	0	0	0	0	0	0	0	0	0	0	0	0	0	0	0	0	0	0	0	0	0	0	0	0	0	0	0	0	0	0	0	0	0	0	0	0	0
1000.76	0	0	0	0	0	0	0	0	0	0	0	0	0	0	0	0	0	0	0	0	0	0	0	0	0	0	0	0	0	0	0	0	0	2368.87	0	0	0	0	0	0	0	0	0	0	0	0	0	0	0
1000.78	0	0	0	0	0	0	0	0	0	0	0	0	0	0	0	0	0	0	0	0	0	0	0	0	0	0	0	0	0	0	0	0	0	0	0	0	0	0	0	0	0	0	0	0	0	0	0	7807.04	0
1000.8	0	0	0	0	0	0	0	0	0	0	0	0	0	0	0	0	0	0	0	0	0	0	0	0	0	0	0	0	0	0	0	0	0	0	0	0	0	0	0	0	0	0	0	0	0	0	0	0	0
1000.81	0	0	0	0	0	0	0	0	0	0	0	0	0	7088.15	0	0	0	0	0	0	0	0	0	0	0	0	0	0	0	0	0	0	0	0	0	0	0	0	0	0	0	0	0	0	0	0	0	0	0
1000.83	0	0	0	0	0	0	0	0	0	0	0	0	0	0	0	0	0	0	0	0	0	0	0	0	0	0	0	0	0	0	0	0	0	0	0	0	0	0	0	0	0	0	0	0	0	0	0	0	0
1000.84	0	0	0	0	0	0	0	0	0	0	0	0	0	0	0	0	6537.5	0	0	0	0	0	0	0	0	0	0	0	0	0	3662.01	0	0	0	0	0	0	0	0	0	0	0	0	0	0	0	0	0	0
1000.85	0	0	0	0	0	0	0	0	0	0	0	0	0	0	0	0	0	0	0	0	0	0	0	0	0	0	0	0	0	0	0	0	0	0	0	0	0	0	0	0	0	0	0	0	0	0	0	0	0
1000.87	0	0	0	0	0	0	0	0	0	3580.81	0	0	0	0	0	0	0	0	0	0	0	0	0	0	0	0	0	0	0	0	0	0	0	0	0	0	0	0	0	0	0	0	0	0	0	0	0	0	0
1000.9	0	0	0	0	0	0	0	0	0	0	0	0	0	0	0	0	0	0	0	0	0	0	0	0	0	0	0	6638.25	0	0	0	0	0	0	0	0	0	0	0	0	0	0	0	0	0	0	0	0	0
1000.92	0	0	0	0	0	0	0	0	0	0	0	0	0	0	0	0	0	0	0	0	0	5146.18	0	0	0	0	0	0	0	0	0	0	0	0	0	0	0	0	0	0	0	0	0	0	0	0	0	0	5156.87
1000.93	0	0	0	0	0	0	0	0	0	0	0	0	0	0	0	0	0	0	0	0	0	0	0	0	0	0	0	0	0	0	0	0	0	0	0	0	0	0	0	0	0	0	0	0	0	0	0	0	0
1000.94	0	0	0	0	0	0	0	14484	0	0	0	0	0	0	0	0	0	0	0	0	0	0	0	0	0	0	0	0	0	0	0	0	0	0	0	0	0	0	0	0	0	0	0	0	0	0	0	0	0
1000.99	0	0	0	0	0	0	0	0	0	0	0	0	0	0	0	0	0	0	0	0	0	3896.96	0	0	0	0	0	0	0	0	0	0	0	0	0	0	0	0	0	0	0	0	0	0	0	0	0	0	0
1001	0	0	0	0	0	0	0	0	0	0	0	0	0	0	0	0	0	0	0	0	0	0	0	0	0	0	0	0	0	0	0	0	0	0	0	0	0	0	0	0	6393.93	0	10684.1	0	0	0	0	0	0
1001.02	0	0	0	0	0	0	0	0	0	0	0	0	0	0	0	0	0	0	0	0	0	5607.89	0	0	0	0	0	0	0	0	0	0	0	0	0	0	0	0	0	0	0	0	0	0	0	0	0	0	0
1001.03	0	0	0	0	0	0	0	0	0	0	0	0	0	0	0	0	0	0	0	0	0	0	0	0	0	0	0	0	0	0	0	0	0	0	0	0	0	0	0	0	0	0	0	0	0	0	0	0	0
1001.05	0	0	0	0	0	0	0	3970.76	0	0	0	0	0	0	0	0	0	0	0	0	0	0	0	0	0	0	0	0	0	0	0	0	0	0	0	0	0	0	0	0	0	0	0	0	0	0	0	0	0
1001.09	0	0	0	0	0	0	0	5441.84	0	0	0	3420.54	0	0	0	0	0	0	0	0	0	0	0	0	0	0	0	0	0	0	0	0	0	0	0	0	0	0	0	0	0	0	0	0	0	0	0	0	0
1001.16	0	7035.26	0	0	0	0	0	0	0	0	18098.9	0	0	0	0	0	0	0	0	0	0	0	0	0	0	0	0	0	0	0	0	0	0	0	0	0	0	0	0	0	0	0	0	0	0	0	0	0	0
1001.21	0	0	0	0	0	0	0	0	0	0	0	0	0	0	0	0	0	0	0	0	0	0	0	0	0	0	0	0	0	0	4908.24	0	0	0	0	0	0	0	0	0	0	0	0	0	0	0	0	0	0
1001.22	0	0	0	0	0	0	7844.23	0	0	0	0	0	0	0	0	0	0	0	0	0	0	0	0	0	0	8882.76	0	0	0	0	0	0	0	0	0	0	0	0	0	0	0	0	0	0	0	0	0	0	0
1001.31	0	0	0	0	0	0	6068.85	0	0	0	0	0	0	0	0	0	0	0	0	0	0	0	0	0	0	0	0	0	0	0	0	0	0	0	0	0	0	0	0	0	0	0	0	0	0	0	0	0	0
1001.32	0	0	0	0	0	0	0	0	0	0	0	0	0	0	0	0	0	0	0	0	0	3940.39	0	0	0	0	0	0	0	0	0	0	137.902	0	0	0	0	0	0	0	0	0	0	0	0	0	0	0	0
1001.33	0	0	0	0	0	0	0	0	0	0	0	0	0	0	0	0	0	0	0	0	0	0	0	0	0	0	0	0	0	0	0	0	0	0	0	0	0	0	0	0	0	0	0	0	0	0	0	0	0
1001.34	0	0	0	0	0	0	0	0	0	0	0	0	0	0	0	0	0	0	0	0	0	0	0	0	0	0	0	0	0	0	0	0	0	0	0	0	0	0	0	0	3382.1	0	0	0	0	0	0	0	3925.36
1001.38	0	0	0	0	0	0	0	0	0	0	0	0	0	0	0	0	0	0	0	10323	0	0	0	0	0	0	0	0	0	0	0	0	0	1762.47	0	0	0	0	0	0	0	0	0	0	0	0	0	0	0
1001.39	0	0	0	0	0	0	0	0	0	0	0	0	0	0	0	0	0	0	0	0	0	0	0	0	0	0	0	0	0	2872.57	0	0	0	0	0	0	0	0	0	0	0	0	0	0	0	0	0	0	0
1001.4	0	0	0	0	0	0	0	0	0	0	0	0	0	0	0	0	5619.32	0	0	0	0	0	0	0	0	0	0	0	0	0	0	0	0	0	0	0	0	0	0	0	0	0	0	0	0	0	0	0	0
1001.41	0	0	0	0	0	0	0	0	0	0	0	0	0	0	0	0	0	0	0	0	0	0	0	0	0	0	0	0	0	0	0	0	0	0	0	0	0	0	0	0	0	0	0	0	0	0	0	0	0
1001.42	0	0	0	0	0	0	0	0	0	0	0	0	0	0	0	0	0	0	0	0	0	0	0	0	0	0	0	0	0	0	0	0	0	8920.81	0	0	0	0	0	0	0	0	0	0	0	0	0	0	4627.35
1001.45	4728.5	0	0	0	0	0	0	0	0	0	0	0	0	0	0	0	0	0	0	0	0	0	0	0	0	0	0	0	0	0	0	0	0	0	0	0	0	0	0	0	0	0	0	0	0	0	0	0	0
1001.47	0	0	0	0	0	0	0	0	0	0	0	0	0	0	0	0	0	0	0	0	0	4323.36	0	0	0	0	0	0	0	0	0	0	0	0	0	0	0	0	0	7087.89	0	0	0	0	0	0	0	0	0
1001.48	0	0	0	0	0	0	0	0	0	0	0	0	0	0	0	0	0	0	0	0	0	0	0	0	0	0	0	0	4825.08	0	0	0	0	0	0	0	0	0	0	0	0	0	0	0	0	0	0	0	0
1001.49	0	0	0	0	0	0	0	0	0	0	0	0	0	0	0	0	0	0	0	0	0	0	0	0	0	0	0	0	0	0	4141.08	0	0	0	0	0	0	0	0	0	0	0	0	0	0	0	0	0	0
1001.54	0	0	0	0	0	0	0	0	0	0	0	0	0	0	6336.44	0	0	0	0	0	0	0	0	0	0	0	0	0	0	0	0	0	0	0	0	0	0	0	0	0	0	5294.65	0	0	0	0	0	0	0
1001.59	0	0	0	0	0	0	0	0	0	0	0	0	0	0	0	0	0	0	0	0	0	0	0	0	0	0	0	0	0	0	0	0	0	0	0	0	0	0	0	0	0	0	0	0	0	0	0	0	0
1001.6	0	0	0	0	0	0	0	0	0	0	0	0	0	0	0	0	0	0	0	0	0	0	0	0	0	0	0	0	0	0	0	0	0	0	0	0	0	0	0	0	0	0	0	0	0	0	0	0	0
1001.63	0	0	0	0	0	0	0	0	0	0	0	0	0	0	0	0	0	0	0	0	0	0	0	0	0	0	0	0	0	0	0	0	0	0	0	0	0	0	0	0	0	0	0	0	0	0	0	0	0
1001.76	0	0	0	0	0	0	0	0	0	0	0	0	0	0	0	0	0	0	0	0	0	3050.05	0	0	0	0	0	0	0	0	0	0	0	0	0	0	0	0	0	0	0	0	0	0	0	0	0	0	0
1001.78	0	0	0	0	0	0	0	0	0	0	0	0	0	0	0	0	3960.92	0	0	0	0	0	0	0	0	0	0	0	0	0	0	0	0	0	0	0	0	0	0	0	0	0	0	0	0	0	0	0	0
1001.79	0	0	0	3486.17	0	0	0	0	0	0	0	0	0	0	0	0	0	0	0	0	0	0	0	0	0	0	0	0	0	0	0	0	0	0	0	0	0	0	0	0	0	0	0	0	0	0	0	0	0
1001.84	0	0	0	0	0	0	0	0	0	0	0	0	0	0	0	0	0	0	0	0	0	0	0	0	0	0	0	0	0	0	0	0	0	0	0	0	0	0	0	0	0	0	0	0	0	0	0	0	0
1001.86	0	0	0	0	3526.33	0	8554.43	0	0	0	0	0	0	0	0	0	0	0	0	0	0	0	0	0	0	0	0	0	0	0	0	0	0	0	0	0	0	0	0	0	0	0	0	0	0	0	0	0	0
1001.89	0	0	0	0	0	0	0	0	3667.1	0	0	0	0	0	0	0	0	0	0	0	0	0	0	0	0	0	0	0	0	0	0	0	0	0	0	0	0	0	0	0	0	0	0	0	0	0	0	0	0
1001.91	0	0	0	0	0	0	0	0	0	0	0	0	0	0	0	0	0	0	0	0	0	0	0	0	4714.68	0	0	0	0	0	0	0	0	0	0	0	0	0	0	0	0	0	0	0	0	0	0	0	0
1001.95	0	0	0	0	0	0	0	0	0	0	0	0	0	0	0	0	0	0	0	0	0	0	0	0	0	0	0	0	0	0	0	0	0	0	0	0	7448.03	0	0	0	0	0	0	0	5468.34	0	0	0	0
1001.99	0	0	0	0	0	9694.7	0	0	0	0	0	0	0	0	0	0	0	0	0	0	0	0	0	0	0	0	0	0	0	0	0	0	0	0	0	0	0	0	0	0	0	0	0	0	0	0	0	0	0
1002.03	0	0	0	0	0	0	0	0	0	0	0	0	0	0	0	0	0	0	0	0	0	0	0	0	0	0	0	0	0	0	0	4806.96	0	0	0	0	0	0	0	0	0	0	0	0	0	0	0	0	0
1002.04	0	0	0	0	0	0	0	0	0	0	0	0	0	0	0	0	0	0	0	0	0	0	0	0	0	0	0	0	0	0	0	0	0	0	0	0	0	0	0	0	0	0	0	0	0	0	0	0	0
1002.05	0	0	0	0	0	0	0	0	0	0	0	0	0	0	0	0	0	0	0	0	0	0	0	0	0	0	0	0	0	0	0	0	0	0	0	0	0	0	0	0	0	0	0	0	0	0	0	4690.7	0
1002.08	0	0	0	0	0	0	0	0	0	0	0	0	0	0	0	0	0	0	0	0	0	0	0	0	0	0	0	0	0	0	0	0	0	0	0	0	0	0	0	0	14592.1	0	0	0	0	0	0	0	0
1002.1	0	0	0	0	0	0	0	0	0	0	0	0	0	0	0	0	0	0	0	0	0	0	0	0	0	0	0	0	0	0	0	0	0	0	0	0	0	0	0	0	0	5336.81	0	0	0	0	0	0	0
1002.11	0	0	0	0	0	0	0	0	0	0	0	0	0	0	0	0	0	0	0	0	0	0	0	0	0	0	0	0	0	0	0	0	0	0	0	0	0	0	0	0	0	0	23159.1	0	0	0	0	0	0
1002.13	0	0	0	0	0	0	0	0	0	0	0	0	0	0	0	0	0	0	0	0	0	0	0	0	0	0	0	0	0	0	0	0	0	0	0	0	0	0	0	0	0	0	0	0	0	0	0	0	0
1002.19	0	0	0	0	0	0	0	0	0	0	0	0	0	0	0	0	0	0	0	0	0	0	0	0	0	0	0	0	0	0	0	0	0	0	0	0	0	0	0	0	0	0	0	0	0	0	0	0	0
1002.21	0	0	0	0	0	0	0	0	0	0	0	0	0	0	0	0	0	0	0	0	0	0	0	0	0	0	0	0	0	0	0	0	0	0	0	0	0	0	0	0	0	0	0	0	0	0	0	4050.81	0
1002.34	0	3855.28	0	0	0	0	0	0	0	0	0	0	0	0	0	0	0	0	0	0	0	0	0	0	0	0	0	0	0	0	0	0	0	0	0	0	0	0	0	0	0	0	0	0	0	0	0	0	0
1002.37	0	0	0	0	0	0	0	0	0	0	0	0	0	0	0	0	0	0	0	0	0	0	0	0	0	0	0	0	0	0	0	0	0	0	0	0	0	0	0	0	0	0	0	0	0	6165.55	0	0	0
1002.38	0	0	0	0	0	0	0	0	0	0	0	4701.22	0	0	0	0	0	0	0	0	0	0	0	0	0	0	0	0	0	0	0	0	0	0	0	0	0	0	0	0	0	0	0	0	0	0	0	0	0
1002.4	0	0	0	0	0	0	0	0	0	0	0	0	0	0	0	0	0	0	0	0	0	0	0	0	0	0	0	0	0	0	0	0	0	0	0	0	0	0	0	0	0	0	0	0	0	0	0	0	0
1002.42	0	0	0	0	0	0	0	0	0	0	0	0	0	0	0	0	0	0	0	0	0	0	0	0	0	0	0	0	0	0	0	0	0	0	0	0	0	0	0	0	0	0	0	0	0	0	0	0	0
1002.43	0	8402.9	0	0	0	0	0	0	0	0	0	0	2613.62	0	0	0	0	0	0	0	0	0	0	0	0	0	0	0	0	0	0	0	0	0	0	0	0	0	0	0	0	0	0	0	0	0	0	8429.63	0
1002.44	0	0	0	0	0	9389.78	0	0	0	0	0	0	0	6759.19	0	0	0	0	0	0	0	0	0	4031.81	0	0	0	0	0	0	0	0	0	0	0	0	0	0	0	0	0	0	0	0	0	0	0	0	0
1002.46	0	0	0	0	0	0	0	0	0	5634.05	0	0	0	0	0	0	0	0	0	0	0	0	0	0	0	0	0	0	0	0	0	0	0	0	0	0	0	0	0	0	0	0	0	0	0	0	0	0	0
1002.48	0	0	0	0	0	0	0	0	0	0	0	0	0	0	0	0	0	0	0	0	0	4107.87	0	0	0	0	0	3231.86	0	0	0	0	0	0	0	0	0	0	0	0	0	0	0	0	0	0	0	0	0
1002.5	0	0	0	0	0	0	0	0	0	0	0	0	0	0	0	0	0	0	0	0	0	0	0	0	0	0	0	0	0	0	0	0	0	4248.08	0	0	0	0	0	0	0	0	0	0	0	0	0	0	0
1002.51	0	0	0	0	0	0	0	0	0	0	0	0	0	0	0	0	0	0	0	0	0	0	0	0	0	0	0	0	0	0	0	0	0	0	0	0	0	0	0	8424.77	0	0	0	0	0	0	0	0	0
1002.52	0	0	0	0	0	0	0	0	0	0	0	0	0	0	0	0	0	0	0	0	0	0	0	0	0	0	0	0	0	0	0	0	0	0	0	0	0	0	0	0	0	0	0	0	5396.99	0	0	0	0
1002.53	0	0	0	0	0	0	0	0	0	0	0	0	0	0	0	0	0	0	0	0	0	0	0	0	0	0	0	0	0	0	0	0	0	0	0	0	0	0	0	0	0	0	0	0	0	0	0	0	0
1002.54	0	0	0	0	0	0	0	0	0	0	0	0	0	0	0	4610.64	0	0	0	0	0	0	0	0	0	0	0	0	0	0	0	0	0	0	0	0	0	0	0	0	4202.38	0	0	0	0	0	0	0	0
1002.55	0	0	0	0	0	0	0	0	0	0	0	0	0	0	0	0	0	0	0	0	0	0	0	0	0	0	0	0	0	0	0	0	0	0	0	0	0	0	0	0	0	0	0	0	0	0	0	0	0
1002.57	0	0	0	0	0	0	0	0	0	0	0	0	0	0	0	0	0	0	0	0	0	0	10382	0	0	0	0	0	0	0	0	0	0	0	0	0	0	0	0	0	0	0	0	0	0	0	0	0	0
1002.59	0	0	0	0	0	0	0	0	0	0	0	0	0	0	0	0	0	0	0	0	0	0	0	0	0	0	0	0	0	0	0	0	0	0	0	0	0	0	0	0	0	0	5318.58	0	0	0	0	0	0
1002.71	0	0	0	0	0	0	0	0	0	0	0	0	0	0	0	0	0	0	0	0	0	0	0	0	0	0	0	0	0	0	0	0	0	0	0	0	0	0	0	0	0	0	0	0	0	0	0	0	0
1002.78	0	0	0	0	0	0	0	0	0	0	0	0	0	0	0	0	0	0	0	0	0	0	0	0	0	0	0	0	0	0	0	0	0	0	0	0	6362.66	0	0	0	0	0	4901.51	0	0	0	0	0	0
1002.8	0	7208.19	0	0	0	0	0	0	3745.97	1383.74	0	0	0	0	0	0	0	0	0	0	0	0	0	0	0	0	0	0	0	0	0	0	0	0	0	0	0	0	0	0	0	0	0	0	0	0	0	0	0
1002.83	0	0	0	0	0	0	0	0	0	0	0	0	0	0	0	0	0	0	0	0	0	0	0	0	0	0	0	0	0	0	8848.15	0	0	0	0	0	0	0	0	0	0	0	0	0	0	0	0	0	0
1002.9	0	0	0	0	0	0	0	0	0	0	0	0	0	0	0	0	0	0	0	0	0	0	0	0	0	0	0	0	0	0	0	0	0	0	0	0	0	0	0	0	0	0	0	0	0	0	0	0	0
1002.95	0	0	0	0	0	0	0	0	0	0	0	0	0	0	0	0	5626.08	0	0	0	0	0	0	0	0	0	0	0	0	0	0	0	0	0	0	0	0	0	0	0	0	0	0	0	0	0	0	0	0
1002.96	0	0	0	3757.29	0	0	0	0	0	0	0	0	3094.8	0	0	0	0	0	3686.87	0	0	0	0	0	0	0	0	0	0	0	0	0	0	0	0	0	0	0	0	0	0	0	0	0	0	0	0	0	0
1002.99	0	0	0	0	0	0	0	0	0	0	0	0	0	0	0	0	0	0	0	0	0	0	0	0	0	0	7540.59	0	0	0	0	0	0	0	0	0	0	0	0	0	0	0	0	0	0	0	0	0	0
1003	0	0	0	0	0	0	0	0	0	0	0	0	0	0	0	0	0	0	0	0	0	0	0	0	0	0	0	0	0	0	0	0	0	0	0	0	0	0	0	0	0	0	0	0	0	0	0	0	0
1003.01	0	0	0	0	0	0	0	0	0	0	0	0	0	0	0	0	0	0	0	0	0	0	0	0	0	0	0	0	0	0	0	0	0	0	0	0	0	0	6469.78	0	0	0	0	0	0	0	0	0	0
1003.03	0	0	0	0	0	0	0	0	0	431.53	0	0	0	0	0	0	0	0	0	0	0	0	0	0	0	0	0	0	0	0	0	0	0	0	0	0	0	0	0	0	0	0	0	0	6837.29	0	0	0	0
1003.04	0	0	0	0	0	0	0	0	0	0	0	0	0	0	0	0	0	0	0	0	0	0	0	0	0	0	0	0	0	0	0	0	0	0	0	0	0	0	0	0	0	0	0	0	0	0	0	0	0
1003.06	0	0	0	0	0	0	0	0	0	492.138	0	0	0	0	0	0	0	0	0	0	0	0	0	0	0	4572.83	0	0	0	0	0	0	0	0	0	0	0	0	0	0	0	0	0	0	0	0	0	0	0
1003.09	0	0	0	0	0	0	0	0	0	0	0	0	0	0	0	0	0	0	0	0	0	0	0	0	0	0	0	0	0	0	0	0	0	0	0	0	0	0	0	0	0	0	0	0	0	0	0	0	0
1003.12	0	0	0	0	0	0	0	0	0	0	0	0	0	0	0	0	0	0	0	0	0	0	0	0	0	0	0	0	0	0	0	0	0	0	0	0	0	0	0	0	0	0	0	0	0	0	0	0	0
1003.13	0	0	0	0	0	6704.89	0	0	0	0	0	0	0	0	0	0	0	0	0	0	0	0	0	0	0	0	0	0	0	0	0	0	0	0	0	0	0	0	0	0	0	0	0	0	0	0	0	0	0
1003.17	0	0	0	0	0	0	0	0	0	0	0	0	0	0	0	6821.05	0	0	0	0	0	0	0	0	0	0	0	0	0	0	0	0	0	0	0	0	0	0	0	0	0	0	0	0	0	0	0	0	0
1003.18	0	0	0	0	0	0	0	0	0	4574.85	0	0	0	0	0	0	0	0	0	0	0	0	0	0	0	0	0	0	0	0	0	0	0	0	0	0	0	0	0	0	0	0	0	0	0	0	0	0	0
1003.29	0	0	0	0	0	0	0	0	0	0	0	0	0	0	0	0	0	0	0	0	0	0	0	0	0	0	0	0	0	0	0	0	0	0	0	0	0	5033.13	0	0	0	0	0	0	0	0	0	0	0
1003.31	0	0	0	0	0	0	0	0	0	0	0	0	0	0	0	0	0	0	0	0	0	0	0	0	0	0	0	0	0	0	0	0	0	0	0	0	0	0	0	0	0	0	0	0	0	0	0	0	0
1003.34	0	0	0	0	0	0	0	0	0	0	0	0	0	0	0	0	0	0	0	0	0	0	0	0	0	0	0	0	0	0	0	0	0	0	0	0	0	0	0	0	0	0	0	0	0	0	0	0	0
1003.35	0	0	0	0	0	0	0	0	0	0	0	0	0	0	0	0	0	0	0	0	0	0	0	0	0	0	0	0	0	0	0	0	0	0	0	0	0	0	0	0	0	0	0	0	0	0	0	0	0
1003.36	0	0	0	0	0	0	0	0	0	0	0	0	0	0	0	0	0	0	0	0	0	0	0	0	0	0	0	0	0	0	8143.14	0	0	0	0	0	0	0	0	0	0	0	0	0	0	0	0	0	0
1003.39	0	0	0	0	0	0	0	0	0	0	0	0	0	6303.42	0	0	0	0	0	0	0	0	0	0	0	0	0	0	0	0	0	0	0	0	0	0	0	0	0	0	0	0	0	0	0	0	0	0	0
1003.4	0	0	0	0	0	0	0	0	5886.32	0	0	0	0	0	0	0	0	0	0	0	0	0	0	0	0	0	0	0	0	0	0	0	0	0	0	0	0	0	0	6105.31	0	0	0	0	0	0	8374.22	0	0
1003.43	0	0	0	0	0	0	0	0	0	0	0	0	0	0	0	0	0	0	0	0	0	0	0	0	0	0	0	5173.19	0	0	0	0	3399.45	0	0	0	0	0	0	0	0	0	0	0	0	0	0	0	0
1003.46	0	0	0	0	0	0	0	0	0	0	0	0	0	0	0	0	0	0	0	0	0	0	0	0	0	0	0	0	0	0	0	0	0	0	0	0	0	0	0	0	0	0	0	4957.52	0	0	0	0	0
1003.47	0	0	0	3743.75	0	0	0	0	0	0	0	0	0	7626.78	0	0	0	0	0	0	0	0	0	0	0	0	0	0	0	0	0	0	0	0	0	0	0	0	0	0	0	0	0	0	0	0	0	0	0
1003.48	0	0	0	0	0	0	0	0	0	0	0	0	0	6364.37	0	0	0	0	0	0	0	0	0	0	0	0	0	0	0	0	0	0	0	0	0	0	0	0	0	0	0	0	0	0	0	0	0	0	0
1003.49	0	0	0	0	0	0	0	0	0	0	0	8679.04	0	0	0	0	0	0	3963.14	0	0	0	0	0	0	0	0	0	0	0	0	0	0	0	0	0	0	0	0	0	0	0	0	0	0	6532.98	0	0	0
1003.51	0	0	0	0	0	0	0	0	0	0	0	0	0	0	0	0	0	0	0	0	0	0	0	7699.85	0	0	0	5378.38	0	0	0	0	0	0	0	0	0	0	0	0	0	0	0	0	0	0	0	0	0
1003.58	0	0	0	0	0	0	0	0	0	0	0	0	0	0	0	0	0	0	0	0	0	0	0	0	0	0	0	0	0	0	0	0	0	0	0	0	0	0	0	0	0	0	0	0	0	0	0	0	0
1003.66	0	0	0	0	0	0	0	0	0	0	0	0	0	0	0	0	0	0	0	0	0	0	0	0	0	0	0	0	0	0	0	0	0	0	0	5838.85	0	0	0	0	0	0	8234.66	0	0	0	0	0	0
1003.72	0	0	0	0	0	0	9445.93	0	0	0	0	0	0	0	0	0	0	0	0	0	0	0	0	0	0	0	0	0	0	0	0	0	163.419	0	0	0	0	0	0	0	0	0	0	0	0	0	0	0	0
1003.77	0	0	0	0	0	0	0	0	4483.89	0	0	0	0	0	0	0	0	0	0	0	0	0	0	0	0	0	0	0	0	0	0	0	0	0	0	0	0	0	0	0	0	0	0	0	0	0	0	0	0
1003.78	0	0	0	0	0	0	0	0	0	0	0	0	0	0	0	0	0	0	0	0	0	0	0	0	0	0	0	0	0	0	0	0	0	0	0	0	0	0	0	0	0	0	0	0	0	0	0	0	0
1003.79	0	0	0	0	0	0	0	0	0	0	0	5277.51	0	0	0	0	0	0	0	0	0	0	0	0	0	0	0	0	0	0	0	0	0	0	0	0	0	0	0	0	0	0	0	0	0	0	0	0	0
1003.8	0	0	0	0	0	0	0	0	0	0	0	0	0	0	0	0	0	0	0	4260.02	0	0	0	0	0	0	0	0	0	0	0	0	0	0	0	0	0	0	0	0	0	7305.07	0	0	0	0	0	0	0
1003.82	0	0	0	0	0	0	0	0	0	0	0	0	0	7918.13	0	0	0	0	0	0	0	0	0	0	0	0	0	0	0	0	0	0	0	0	0	0	0	0	0	0	0	0	0	0	0	0	0	0	0
1003.83	0	0	0	0	0	0	0	0	0	0	0	0	0	0	0	6072.45	0	0	0	0	0	0	0	0	0	0	0	0	0	0	0	0	0	0	0	0	0	0	0	0	0	0	0	0	0	0	0	0	0
1003.85	0	0	0	0	0	0	0	0	0	3731.58	0	0	0	0	0	0	0	0	0	0	0	0	0	0	0	0	0	0	0	0	0	0	0	0	0	0	0	0	0	0	0	0	0	0	0	0	0	0	0
1003.86	0	0	0	0	0	0	0	0	0	0	0	0	0	0	0	0	0	0	0	0	0	0	0	0	0	0	0	0	0	0	0	0	0	0	0	0	0	0	0	0	0	0	0	0	0	0	0	0	0
1003.88	0	0	0	0	0	0	0	0	0	0	0	0	0	0	0	0	6377.03	0	0	0	0	0	0	0	0	0	0	0	0	0	0	0	0	0	0	0	0	0	0	0	0	0	0	0	0	0	0	0	0
1003.89	0	0	0	0	0	0	0	0	0	0	0	0	0	0	0	0	0	0	0	0	4102.25	0	0	0	0	0	0	580.735	0	0	0	0	0	0	0	0	0	0	0	0	0	0	0	0	0	0	0	0	0
1003.9	0	0	0	0	0	0	0	0	0	0	0	0	0	8224.45	0	0	0	4907.24	0	0	0	0	0	0	0	0	0	0	0	0	0	0	0	0	0	0	0	0	0	0	0	0	0	0	0	0	0	0	0
1003.91	0	0	0	0	0	0	0	0	0	0	0	0	0	0	0	0	0	0	0	0	0	0	0	0	0	0	0	0	0	0	0	0	0	0	0	0	0	0	0	0	0	0	0	0	0	0	0	0	0
1003.92	0	0	0	0	0	0	0	0	0	0	0	0	0	0	0	0	0	0	0	0	0	6949.96	0	0	0	4040.62	0	0	0	0	0	0	0	0	0	0	0	0	0	0	0	0	0	0	0	0	0	0	0
1003.93	0	0	0	0	0	0	0	0	0	0	0	0	0	0	0	0	0	0	0	0	0	0	0	0	0	0	0	0	0	0	0	4356.28	0	0	0	0	0	0	0	0	0	0	0	5010.51	0	0	0	0	0
1003.94	0	0	0	0	0	0	0	0	0	0	0	0	0	0	0	0	0	0	0	0	0	0	0	0	0	0	0	0	0	0	0	0	0	0	0	0	0	0	0	0	0	5576.24	0	0	0	0	0	0	0
1003.96	0	0	0	0	0	0	0	5776.09	0	0	0	0	0	0	0	0	0	0	0	0	0	0	0	0	0	0	0	0	0	0	0	0	0	0	0	0	0	0	0	0	0	0	0	0	0	0	0	0	0
1003.99	0	0	4197.27	0	0	0	0	0	0	0	0	0	0	0	0	0	0	0	0	0	0	0	0	0	0	0	0	0	0	0	0	0	0	0	0	0	0	0	0	0	0	0	0	0	0	0	0	0	0
1004.01	0	0	0	0	0	0	0	0	0	0	0	0	0	0	0	0	0	0	0	0	0	0	0	0	0	0	0	0	0	0	0	0	0	0	0	0	0	0	0	0	0	0	0	0	0	0	0	0	0
1004.06	0	0	0	0	0	0	0	0	0	0	0	0	0	0	0	0	0	0	0	0	0	0	0	0	0	0	0	0	0	0	0	9928.53	0	0	0	0	0	0	0	0	0	0	0	0	0	0	0	0	0
1004.09	0	0	0	0	0	0	0	0	0	0	0	0	0	0	0	0	0	0	0	0	0	0	0	0	4224.85	0	0	0	0	0	0	0	0	0	0	0	0	4472.61	0	0	0	0	0	0	0	0	0	0	0
1004.1	0	0	0	0	0	0	0	0	0	0	20277.2	0	0	0	0	0	0	0	0	0	0	0	0	0	0	0	0	0	0	0	0	0	0	0	0	0	0	0	0	0	0	0	0	0	0	0	0	0	0
1004.12	0	0	0	0	0	0	0	0	0	0	0	0	0	0	0	0	0	0	0	0	0	0	0	0	0	0	0	0	0	0	0	0	0	0	0	0	0	0	0	0	0	0	0	0	0	0	0	0	0
1004.13	0	0	0	0	0	0	0	0	0	0	0	0	0	0	0	0	0	0	0	0	0	0	0	0	0	0	0	0	0	0	0	0	0	0	0	0	0	5766.53	0	0	0	0	0	0	0	0	9720.4	0	0
1004.14	0	0	0	0	0	0	0	0	0	0	0	0	0	0	0	0	0	0	0	0	0	0	0	0	0	0	0	0	0	0	0	0	0	0	0	0	0	0	0	0	0	0	0	0	0	0	6420.15	0	0
1004.2	0	0	0	0	0	0	0	0	0	0	0	0	0	0	0	3814.26	0	0	0	0	0	0	0	0	0	0	0	0	0	0	0	0	0	0	0	5698.71	0	0	0	0	0	0	0	0	0	0	0	0	0
1004.21	0	0	0	0	0	0	0	0	0	0	0	0	0	0	0	0	0	0	0	0	0	0	0	0	0	0	0	0	0	0	9409.9	0	0	0	0	0	0	0	0	0	0	0	0	0	0	0	0	0	0
1004.29	0	0	0	0	0	0	0	0	0	0	0	0	0	0	0	0	0	0	0	0	0	0	0	0	0	0	0	0	0	0	8043.41	0	0	0	0	0	0	0	0	0	0	0	0	0	0	0	0	0	0
1004.32	0	0	0	0	0	0	0	0	0	0	25763	0	0	0	0	0	0	0	0	3969.6	0	0	0	0	0	0	0	0	0	0	0	0	0	0	0	0	0	0	6525.74	0	0	0	0	0	0	0	0	0	0
1004.34	0	0	0	0	0	0	0	0	0	0	0	0	0	0	0	4551.01	0	0	0	0	0	6621.26	0	0	0	0	0	0	0	4573.88	0	0	0	0	0	0	0	0	0	0	0	0	0	0	0	0	0	0	0
1004.35	0	0	0	0	0	0	0	0	0	3778.44	0	0	0	0	0	0	0	0	0	0	0	0	0	0	0	0	5016.93	0	0	0	0	0	0	0	0	0	0	0	0	0	0	0	0	0	0	0	0	0	0
1004.37	0	0	0	0	0	6864.89	0	0	0	0	0	0	0	0	0	0	0	0	0	0	0	0	0	0	0	0	0	0	0	0	0	0	0	0	0	0	0	0	0	0	0	0	0	0	6746.11	6048.52	0	0	0
1004.38	0	7114.82	0	0	0	0	0	0	0	0	0	0	0	0	0	0	0	0	0	0	0	0	0	0	0	0	0	0	0	0	0	0	0	0	0	0	0	0	0	0	0	0	0	0	0	0	8383.31	0	0
1004.41	0	0	0	0	0	0	0	0	0	0	0	0	0	0	0	0	0	0	0	0	0	0	0	0	0	0	0	0	0	0	0	0	0	0	0	0	0	0	4630.21	0	0	0	0	0	0	0	0	0	0
1004.42	0	0	5823.89	0	0	0	0	0	0	0	0	0	0	0	0	0	0	0	0	0	0	0	0	0	0	0	0	0	0	0	0	0	0	0	0	0	0	0	0	0	0	0	0	0	0	0	0	0	0
1004.44	0	0	0	0	0	0	0	0	0	0	0	0	0	0	0	0	0	0	0	0	0	0	0	0	0	0	0	0	0	0	0	0	0	0	0	0	0	0	0	0	0	0	0	0	0	0	0	0	0
1004.45	0	0	0	0	0	0	0	0	0	0	0	0	0	0	0	0	0	0	0	0	0	0	0	0	0	0	0	0	0	0	0	0	0	0	0	0	0	0	0	0	0	0	0	0	0	0	0	0	0
1004.5	0	0	0	5399.65	0	0	0	0	0	0	0	0	0	0	0	0	4860.47	0	0	0	0	0	0	0	0	0	0	0	0	0	0	0	0	0	0	0	0	0	0	0	0	0	0	0	0	0	0	0	0
1004.62	0	0	0	0	0	0	0	0	0	0	0	0	0	0	5937.48	0	0	0	0	0	0	0	0	0	0	0	0	0	0	0	0	0	0	0	0	0	0	0	0	0	0	0	0	0	0	0	0	4229.37	0
1004.65	0	0	0	0	0	0	0	0	0	0	0	0	0	0	0	0	0	0	0	0	0	0	0	0	0	0	0	0	0	0	0	0	0	0	0	0	0	0	0	0	0	0	0	0	0	0	0	0	0
1004.68	0	0	0	0	0	0	0	0	0	0	0	0	0	0	0	0	0	0	0	0	0	0	0	0	0	0	0	0	0	6886.31	0	0	0	0	0	0	0	0	0	0	0	0	0	0	0	0	0	0	0
1004.7	0	0	0	0	3870.8	0	0	0	0	0	0	0	0	0	0	0	0	0	0	0	0	0	0	0	0	0	0	0	0	0	0	0	0	0	0	0	0	0	0	0	0	0	0	0	0	0	0	5988.54	0
1004.77	0	0	0	0	0	0	0	0	0	0	0	0	0	0	0	0	0	0	0	0	0	0	0	0	0	0	0	0	0	0	0	0	0	0	0	0	0	0	0	0	0	0	0	0	0	0	0	0	0
1004.81	0	0	0	0	0	9145.3	0	0	0	0	0	0	0	0	0	0	0	0	0	0	0	0	0	0	0	0	0	0	0	0	0	0	0	0	0	0	0	0	0	0	0	0	0	0	0	0	0	0	3877.26
1004.82	0	0	0	0	0	0	0	0	0	0	0	0	0	0	0	0	0	0	0	3643.41	0	0	0	0	0	0	0	680.303	0	0	0	0	0	0	0	0	0	0	0	0	0	0	0	0	0	0	0	0	0
1004.83	0	0	0	0	0	0	0	0	0	0	0	0	0	0	0	0	0	0	0	0	0	0	0	0	0	0	0	0	0	0	0	0	0	0	0	0	0	0	0	0	0	0	0	0	0	0	0	8931.2	0
1004.85	0	0	0	0	0	0	0	0	0	0	0	0	0	0	0	0	9134.37	0	0	0	0	0	0	0	0	0	0	0	0	0	0	0	0	0	0	0	0	0	0	0	0	0	0	0	0	0	0	0	0
1004.87	0	0	0	0	0	0	0	0	0	0	0	0	0	0	0	0	0	0	0	0	0	0	0	0	0	0	0	0	0	0	0	0	0	0	0	0	0	0	0	0	0	0	0	0	0	0	0	9604.05	0
1004.89	0	0	0	0	0	0	0	0	0	0	0	0	0	0	0	0	0	0	0	0	0	0	0	0	0	0	0	0	0	0	0	0	0	0	0	0	0	0	0	0	0	0	0	0	5972.39	0	0	0	0
1004.9	0	0	0	0	5337.33	0	0	0	0	0	0	0	0	0	0	0	0	0	0	0	0	0	0	0	0	0	0	0	0	0	0	0	0	0	0	0	4361.13	0	0	0	0	0	0	0	0	0	0	0	0
1004.91	0	0	0	0	0	0	0	0	0	0	0	0	0	0	0	0	0	0	0	0	0	0	0	0	0	0	0	0	0	0	0	0	0	0	0	0	0	0	0	0	0	0	0	0	0	0	0	0	0
1004.93	0	0	0	0	0	0	0	0	0	0	0	0	0	0	0	0	0	0	0	0	0	0	0	0	0	0	0	0	0	0	0	0	0	0	0	2357.53	0	0	0	0	0	0	0	0	0	0	0	0	0
1004.94	0	0	0	0	0	0	0	0	0	0	0	0	0	0	0	0	0	0	0	0	0	0	0	0	0	8760.85	0	0	0	0	0	0	0	0	0	0	4437.85	0	0	0	0	0	0	0	0	0	0	0	0
1004.95	0	0	3368.91	0	0	0	0	0	0	0	0	0	0	6817.81	0	0	0	0	0	0	0	0	0	0	0	0	0	0	0	0	0	0	0	0	0	0	0	2435.55	0	0	0	0	0	0	0	0	0	0	0
1004.96	0	0	0	0	0	0	0	0	0	0	0	0	0	0	0	0	0	0	0	0	0	0	0	0	0	0	6948.2	0	0	0	0	0	0	0	0	0	0	0	0	0	0	7107.61	0	0	0	0	0	0	0
1004.98	0	0	0	0	0	0	5001.42	0	0	0	0	11563.5	0	0	0	0	0	4313.83	0	0	0	0	0	0	0	0	0	0	0	0	0	0	0	0	0	0	0	0	0	0	7537.34	0	0	0	0	0	0	0	0
1005	0	0	0	0	0	0	4759.02	0	0	0	12246.7	15199.1	0	0	0	0	0	0	0	0	0	0	0	0	0	0	0	0	0	0	0	0	0	0	0	0	0	1996.94	0	0	0	0	0	0	0	0	0	0	0
1005.01	0	0	0	0	0	0	0	0	0	0	0	0	0	0	0	0	0	6153.53	0	0	0	0	0	0	4827.25	0	0	0	0	0	0	0	0	0	0	0	0	0	0	0	0	0	0	0	5153.22	0	0	0	0
1005.06	0	0	0	0	0	0	0	0	0	4288.14	0	0	0	0	0	0	0	0	0	0	0	0	0	0	0	0	0	0	0	0	0	0	0	0	0	0	0	0	0	0	0	0	0	0	0	0	0	0	0
1005.08	0	0	0	0	0	0	0	0	0	0	0	0	0	0	0	0	0	0	0	0	0	0	0	0	0	0	0	0	0	2080.96	0	0	0	0	0	0	0	0	0	5807.71	0	0	0	0	0	0	0	0	0
1005.09	0	0	0	0	0	0	0	0	0	0	0	0	0	0	0	0	0	0	0	0	0	0	10453.1	0	0	0	0	0	0	0	0	0	0	0	0	0	0	0	0	0	0	0	0	0	0	0	0	0	0
1005.11	0	0	0	0	0	0	0	0	0	1817.56	0	0	0	0	0	0	0	0	0	0	0	0	0	0	0	0	0	0	0	0	0	0	821.471	0	0	0	0	0	0	0	0	0	0	0	0	0	0	0	0
1005.15	0	0	550.825	0	0	0	0	0	0	0	0	0	0	0	0	0	0	0	0	0	0	0	0	0	0	0	0	0	0	0	0	0	2967.82	0	0	0	0	0	0	0	0	0	0	0	0	0	0	0	0
1005.21	0	0	0	0	0	0	0	0	0	0	0	0	0	0	0	0	0	0	0	0	0	0	0	0	0	0	0	0	0	4214.93	0	0	0	0	0	2618.44	0	0	0	0	0	0	0	0	0	0	0	0	0
1005.25	0	0	0	0	0	0	0	0	0	0	0	5782.92	0	0	0	0	0	0	0	0	0	0	0	0	0	0	7846.6	0	0	0	0	0	0	0	789.377	0	0	0	0	0	0	0	0	0	0	0	0	0	0
1005.29	0	0	0	0	0	0	0	0	0	0	0	0	0	0	0	0	0	0	0	4212.17	0	0	0	0	0	0	0	0	0	0	0	0	0	0	0	0	0	0	0	0	0	0	0	0	0	0	0	0	0
1005.32	0	0	2720.69	0	0	0	0	0	0	0	0	0	0	0	0	0	0	0	0	0	0	0	0	0	0	0	0	0	0	4717.55	0	0	0	0	0	0	0	0	0	0	0	0	0	0	0	0	0	0	0
1005.35	0	0	0	0	0	0	0	0	0	0	0	0	0	0	0	0	0	0	0	0	0	0	0	0	0	0	0	0	0	0	0	0	0	0	0	0	0	0	0	0	0	0	0	0	0	1887.2	25113.9	0	0
1005.36	4386.22	0	0	0	0	0	0	0	0	0	0	0	0	0	0	0	0	0	0	0	0	0	0	0	0	0	0	0	0	0	0	0	0	0	0	0	0	0	0	0	0	0	0	0	0	0	0	0	0
1005.37	0	0	0	0	0	0	0	0	0	0	0	0	0	0	0	0	0	0	0	3580.82	0	0	0	4454.14	0	0	0	0	0	0	0	0	0	0	0	0	0	0	0	0	0	0	0	0	0	0	9825.53	0	0
1005.4	0	0	0	0	0	0	0	0	0	0	0	0	0	0	0	0	0	0	0	0	0	0	0	3737.99	0	0	0	0	0	0	0	4191.77	0	0	0	0	0	0	0	0	0	0	0	0	0	0	0	0	0
1005.41	0	0	0	0	0	0	0	0	0	0	0	0	0	0	0	0	0	0	0	0	0	0	0	4461.5	0	0	0	0	0	0	0	0	0	0	0	0	0	0	0	0	0	0	0	0	0	0	0	0	0
1005.44	0	0	0	0	0	0	0	0	0	0	0	0	0	0	0	0	0	0	0	0	0	0	0	0	0	0	0	0	0	0	0	0	0	0	0	0	0	0	0	0	0	3955.37	0	0	0	0	0	0	0
1005.45	0	0	0	0	0	0	0	0	0	0	0	0	0	0	0	0	0	0	0	0	0	0	0	0	0	0	0	0	0	0	0	0	0	0	0	0	0	0	0	11261.8	0	0	0	0	0	0	0	0	0
1005.48	0	0	0	0	0	0	0	0	0	0	0	0	0	0	0	0	4765.37	0	0	0	0	0	0	0	0	0	0	0	0	0	0	0	0	0	0	0	0	0	0	0	0	5693.57	0	0	0	0	0	0	0
1005.49	0	0	0	0	0	0	0	0	0	0	0	0	0	0	0	0	0	0	0	0	0	0	0	0	0	7498.94	0	0	0	0	0	0	0	0	0	0	0	0	0	0	0	0	0	0	0	0	0	0	0
1005.5	0	0	0	0	0	0	0	0	0	0	0	0	0	0	0	0	0	0	0	0	0	0	0	0	0	0	0	0	0	0	0	0	0	0	0	0	0	4755.04	0	0	0	0	0	0	0	0	8723.83	0	0
1005.52	0	0	0	0	0	0	0	0	0	0	0	0	0	0	0	0	0	0	0	0	0	0	0	0	0	0	0	0	0	0	0	0	0	0	0	0	0	0	0	0	0	0	7205.23	0	0	0	0	0	0
1005.53	0	0	0	0	0	0	0	6996.33	0	1525.24	0	0	0	0	0	0	0	0	0	0	0	0	0	0	0	0	0	0	0	0	0	0	0	0	0	0	0	0	0	0	0	0	0	0	0	0	0	0	0
1005.59	0	0	0	0	0	0	0	0	0	1058.82	0	0	0	0	0	0	0	0	0	0	0	0	0	0	0	0	0	0	0	0	0	0	0	0	2787.98	0	0	0	0	0	0	0	0	0	0	0	0	0	0
1005.62	0	0	0	0	0	11448.6	0	0	0	0	0	0	0	0	0	0	0	0	0	0	0	0	0	0	0	0	0	0	0	0	0	0	0	0	0	0	0	0	0	0	0	0	0	0	0	0	0	0	0
1005.63	0	0	0	0	0	0	0	0	0	0	0	0	0	0	0	0	0	0	0	0	0	0	14840.8	0	0	0	0	0	0	0	0	0	0	0	0	0	0	0	0	0	0	0	0	0	0	0	0	0	0
1005.74	0	0	0	0	0	0	0	0	0	0	0	0	0	0	0	0	0	0	0	0	0	0	0	0	0	0	0	0	0	0	0	6905.56	0	0	0	0	0	0	0	0	0	0	0	0	0	0	0	0	0
1005.78	0	0	0	0	0	0	0	0	0	0	0	0	0	0	0	0	0	0	0	0	0	0	10974.8	0	7855.33	0	0	0	0	0	0	0	0	0	0	0	0	0	0	0	0	0	0	0	0	0	0	0	0
1005.81	0	0	5670.86	0	0	0	0	0	0	0	0	0	0	0	0	0	0	0	0	0	0	0	0	0	0	0	0	0	0	0	0	0	0	0	0	0	0	0	0	0	0	0	0	0	0	0	0	0	0
1005.82	0	0	0	0	0	0	0	0	0	0	0	0	0	0	0	0	0	0	0	0	0	0	0	0	0	0	0	0	0	0	0	3883.99	0	0	0	0	0	0	0	0	0	0	0	0	0	0	0	0	0
1005.83	0	0	0	0	0	0	0	0	0	0	0	0	0	0	0	0	0	0	0	0	0	0	0	0	0	0	0	0	0	0	0	0	0	0	0	0	0	0	0	5891.97	0	0	0	0	0	0	0	0	0
1005.84	0	0	0	0	0	0	0	0	0	0	0	0	0	0	0	0	0	0	0	0	0	0	0	0	0	0	0	0	0	0	0	0	0	0	0	0	0	0	0	0	0	0	0	0	0	0	0	0	0
1005.85	0	7083.79	0	0	4572.62	0	0	0	0	0	0	0	0	0	0	0	0	0	0	0	0	0	0	4062.38	0	0	0	0	0	0	0	0	0	0	0	0	0	0	0	0	0	0	0	0	0	0	0	0	0
1005.86	0	0	0	0	0	0	0	0	0	0	0	0	0	0	0	0	0	0	0	3972.01	0	0	0	0	0	0	0	0	0	3613.7	0	0	0	0	0	0	0	0	0	0	0	0	0	0	0	0	0	0	0
1005.87	0	0	0	0	0	0	0	0	0	0	0	0	0	0	0	0	0	0	0	0	0	0	0	0	0	0	0	0	0	0	0	0	0	0	0	0	0	0	0	0	0	0	0	0	0	0	0	0	0
1005.88	0	0	0	0	0	0	0	0	0	0	0	0	0	0	0	0	0	0	0	0	0	0	0	0	0	0	0	0	0	0	0	0	0	0	0	0	0	0	0	0	0	0	0	0	0	0	0	7167.09	0
1005.91	0	0	0	0	0	7691.57	0	0	0	0	0	0	0	0	0	0	0	0	0	0	0	0	0	0	0	0	0	0	0	0	0	0	0	0	0	0	0	0	0	0	0	0	0	0	0	0	0	0	0
1005.92	0	0	1922.19	0	0	0	0	0	0	0	0	0	0	0	0	0	0	0	0	0	0	0	0	0	0	0	0	0	0	0	0	0	0	0	0	0	0	0	0	0	0	0	0	0	0	0	0	0	0
1005.94	0	0	0	0	0	0	0	0	0	0	0	0	0	0	0	0	0	0	0	0	0	0	0	0	0	0	0	0	0	0	0	0	0	0	0	0	0	0	0	0	0	0	0	0	0	0	0	0	0
1005.95	0	0	0	0	0	0	0	0	0	0	0	0	0	0	0	0	0	0	0	0	0	0	0	0	0	0	0	0	0	0	0	0	0	0	0	0	0	0	0	0	5358.45	0	0	0	0	0	0	0	0
1005.98	0	0	0	0	0	0	0	0	0	0	0	0	0	0	0	0	0	0	0	0	0	0	0	0	0	0	0	0	0	0	0	0	0	0	0	0	0	0	0	0	0	0	0	4998.62	0	0	0	0	0
1005.99	0	0	0	0	0	0	0	0	0	0	0	0	0	0	0	0	0	0	0	0	0	0	0	0	0	0	0	0	0	0	0	0	0	0	0	0	0	0	0	0	0	0	0	0	0	0	0	0	0
1006	0	0	0	0	0	0	0	0	0	0	0	0	0	0	0	0	0	0	0	0	0	0	0	0	0	0	0	0	0	0	0	0	0	0	0	0	0	0	0	0	0	0	0	0	5852.27	0	0	0	0
1006.02	0	0	0	0	0	0	0	0	0	0	0	0	0	0	0	0	0	0	0	0	0	0	0	0	0	0	0	0	0	0	0	0	0	1771.76	0	0	0	0	0	0	0	0	0	0	0	0	0	0	0
1006.03	0	0	0	0	0	0	0	0	0	0	0	0	0	0	0	0	0	0	0	0	0	0	0	0	0	0	0	0	0	0	0	0	0	0	0	0	0	0	0	0	0	0	0	7079.01	0	0	0	0	0
1006.08	0	0	0	0	0	0	0	0	0	0	0	0	0	0	0	0	0	0	0	0	0	0	0	0	0	0	0	0	0	0	0	0	0	0	0	0	0	0	0	0	0	0	0	0	0	0	6588.29	0	0
1006.21	0	0	0	0	0	0	0	0	0	0	0	0	0	0	0	0	0	0	0	0	0	0	0	0	0	0	0	0	0	0	0	0	0	0	0	0	0	0	0	0	0	0	0	0	0	0	0	0	0
1006.26	0	0	0	0	0	0	0	0	4667.68	0	0	0	0	0	0	0	0	0	0	0	0	0	0	0	0	0	0	0	0	0	0	0	0	0	0	0	0	0	0	0	0	0	0	0	0	0	0	0	0
1006.28	0	0	0	0	0	0	0	0	0	0	0	0	0	0	0	0	0	0	0	0	0	0	0	0	0	0	0	0	0	0	0	0	0	0	0	0	0	0	0	0	0	0	0	0	0	0	0	0	0
1006.29	0	0	0	0	0	0	0	0	13462.9	0	0	0	0	0	0	0	0	0	0	0	0	0	0	0	0	0	0	0	0	0	0	0	0	0	0	0	0	0	4772.45	0	0	0	0	0	0	0	0	0	0
1006.33	0	0	0	0	0	0	0	0	0	0	0	0	0	0	0	0	0	0	0	0	0	0	0	0	0	0	0	0	0	0	0	0	0	0	0	0	0	0	0	0	0	0	0	0	0	0	0	0	0
1006.36	0	0	0	0	0	0	0	0	0	0	0	0	0	0	0	0	0	0	0	0	0	0	0	0	0	0	0	0	0	0	0	0	0	0	0	0	0	0	0	0	0	0	0	0	0	4840.14	0	0	0
1006.37	0	0	0	0	0	0	0	0	0	0	0	0	0	0	0	0	0	0	0	0	0	0	0	0	0	0	0	0	0	0	0	0	0	0	3285.79	0	0	0	0	5306.01	0	0	0	0	0	0	0	0	0
1006.38	0	0	0	0	0	0	0	0	0	1008.32	0	0	0	0	0	0	0	0	0	0	0	0	0	0	0	0	0	0	0	0	0	0	0	0	0	0	0	0	0	0	0	0	0	0	0	0	0	0	0
1006.39	0	0	0	0	0	0	0	0	0	0	0	0	0	0	0	0	0	0	0	0	0	0	0	0	0	0	0	0	0	0	0	0	0	0	0	0	0	0	0	0	4305.95	0	0	0	0	11736	0	0	0
1006.4	0	0	0	0	0	0	0	0	0	0	0	0	0	0	0	0	0	0	0	0	0	0	0	0	0	0	0	0	0	0	0	0	0	0	0	0	0	0	0	0	0	0	0	0	0	0	0	0	0
1006.42	0	0	0	0	0	0	0	0	0	0	0	0	0	0	0	0	0	0	0	0	5367.56	0	0	0	0	0	0	0	0	0	0	0	0	0	0	0	0	0	0	0	0	0	0	0	0	0	0	0	0
1006.43	0	0	0	0	0	0	0	0	0	0	0	0	0	0	0	0	0	0	0	0	0	0	0	0	0	0	0	0	0	0	0	5348	0	0	0	0	0	0	0	0	0	0	0	0	0	0	0	0	0
1006.44	0	0	0	0	0	0	0	0	0	0	0	0	0	0	0	0	0	0	0	0	0	0	0	0	0	0	0	0	0	0	0	0	0	0	0	0	0	0	0	0	0	0	0	0	0	0	0	0	0
1006.45	0	0	0	0	0	0	0	0	0	0	0	0	0	0	0	0	0	0	0	0	0	0	0	0	0	0	0	0	0	0	0	0	0	0	0	0	0	5037.87	0	0	0	0	0	0	0	0	0	0	0
1006.47	5523.19	0	0	0	0	0	0	0	0	0	0	0	0	0	0	0	0	0	0	0	0	0	0	0	0	0	0	0	0	0	0	0	0	0	0	0	0	0	0	0	0	0	0	0	0	0	0	0	0
1006.53	0	0	0	0	0	0	0	0	0	0	0	0	0	0	0	0	0	0	0	0	0	0	0	0	0	0	0	0	0	0	0	0	0	0	0	0	0	0	0	0	0	0	0	0	0	0	0	0	0
1006.54	0	0	0	0	0	0	7373.82	0	0	0	0	0	0	0	0	0	0	9298.77	0	0	0	0	0	0	0	0	0	0	0	0	0	0	0	0	0	0	0	0	0	0	0	0	0	0	0	0	0	0	0
1006.55	0	0	0	0	0	0	0	0	0	0	8873.13	0	0	0	0	0	0	0	0	0	6988.11	0	0	0	0	0	0	0	0	0	0	0	0	0	0	0	0	0	0	0	0	0	0	0	0	0	0	0	0
1006.62	0	0	0	0	0	0	0	0	0	0	0	0	0	0	0	0	0	0	0	0	0	0	0	0	0	0	0	0	0	0	0	0	0	0	0	0	0	0	0	0	0	0	0	0	0	0	0	0	5955.69
1006.73	0	0	0	0	0	0	0	0	0	0	0	0	0	0	0	0	0	0	0	0	0	0	0	0	0	0	0	0	0	0	0	0	0	0	0	0	0	0	0	0	0	0	0	0	0	0	0	0	0
1006.78	0	0	0	0	0	0	0	0	0	0	0	0	0	0	0	0	0	0	0	0	0	0	14371.7	0	0	0	0	0	0	0	0	0	0	0	0	0	0	0	0	0	0	0	0	0	0	0	0	0	0
1006.79	0	0	0	0	0	0	0	0	0	0	0	0	0	0	0	0	0	0	0	0	0	0	0	0	0	0	0	0	0	0	0	0	0	0	0	0	0	0	0	0	0	0	0	0	0	0	0	0	0
1006.8	0	0	0	0	0	0	0	0	0	818.362	0	0	0	0	0	0	0	0	0	0	0	0	17742.1	0	0	0	0	0	0	0	0	0	0	0	0	0	0	0	0	0	0	0	0	0	0	0	0	0	0
1006.81	0	0	0	0	0	0	0	0	0	0	0	0	0	0	0	0	0	0	0	0	0	0	0	0	0	0	0	0	0	0	0	0	0	0	802.975	0	0	0	0	0	0	0	0	0	0	0	0	0	0
1006.82	0	0	0	0	0	0	0	0	0	0	0	0	0	0	0	0	0	0	0	0	0	0	0	0	0	0	0	0	0	0	0	0	0	0	0	0	0	0	0	0	0	0	0	0	0	0	0	0	0
1006.84	0	0	0	0	0	0	0	0	0	0	0	0	0	0	0	0	0	0	0	0	0	0	0	0	0	0	0	0	0	0	0	0	260.112	0	0	0	0	0	0	0	0	0	0	0	0	0	0	0	0
1006.85	0	0	0	0	0	0	0	0	0	0	0	0	0	0	0	0	0	0	0	0	0	0	0	0	0	0	0	0	0	0	0	0	0	0	0	0	0	5644.12	0	0	0	0	0	0	0	0	0	0	0
1006.87	0	0	0	0	0	0	0	0	0	0	0	0	0	0	0	0	0	0	0	0	0	0	0	0	0	0	0	0	0	0	0	0	349.973	0	0	0	4534.5	0	0	0	0	0	0	0	0	0	0	0	0
1006.89	0	0	0	0	0	0	0	0	0	0	0	0	0	0	0	0	0	0	0	0	0	0	0	0	0	0	0	0	0	0	0	0	0	0	0	0	0	0	0	0	0	0	0	0	0	0	0	0	0
1006.9	0	0	0	0	0	0	0	0	0	0	0	0	0	0	0	0	0	0	0	0	0	0	0	0	0	0	0	0	0	0	0	0	176.637	0	0	0	0	0	0	0	0	0	0	0	0	0	0	0	0
1006.91	0	0	0	0	0	0	0	0	0	0	0	0	0	0	5729.1	0	0	0	0	0	0	0	0	0	0	0	0	0	0	0	0	0	0	0	0	0	0	0	0	0	0	0	0	0	0	0	0	0	0
1006.93	0	0	0	0	0	0	0	4153	0	0	0	0	0	8711.22	0	0	0	0	0	0	0	0	11848.8	0	0	0	0	0	0	0	0	0	0	0	0	0	0	0	5477.13	0	0	0	0	0	0	0	0	0	0
1006.94	0	0	0	0	0	0	0	0	0	0	0	0	0	0	0	0	0	0	0	0	0	0	0	0	0	0	0	0	0	0	0	0	2112.77	0	0	0	0	0	0	0	0	0	0	0	0	0	0	0	0
1006.95	0	0	0	0	0	0	0	0	0	0	0	0	0	7028.99	0	0	0	0	0	0	0	0	0	0	0	0	0	0	0	0	0	0	0	0	0	0	0	0	0	0	0	0	0	0	0	0	0	0	0
1006.97	0	0	0	0	0	0	0	0	0	0	0	0	0	6344.27	0	0	0	0	0	0	0	0	0	0	0	0	0	0	0	0	0	0	0	4596.12	0	0	0	0	0	0	0	0	0	0	0	0	0	0	0
1006.99	0	0	0	0	0	0	0	0	0	0	0	0	0	0	0	0	0	0	0	0	0	0	0	0	0	0	0	0	0	0	0	0	126.124	0	0	0	0	0	0	0	0	0	0	0	0	0	0	0	0
1007.03	0	0	0	0	0	7630.06	0	0	0	0	0	0	0	0	0	0	0	0	0	0	0	0	0	0	0	0	0	0	0	0	0	0	0	0	0	0	0	0	0	0	0	0	0	0	5707.8	0	0	0	0
1007.05	0	0	0	0	0	0	0	0	0	0	0	0	0	0	0	0	0	0	0	0	0	0	0	0	0	0	0	0	0	0	0	0	0	0	0	0	0	0	0	0	4626.49	0	0	0	0	0	0	0	0
1007.08	0	0	532.343	0	0	0	0	0	0	0	0	0	0	0	0	0	0	0	0	0	0	0	0	0	0	0	0	0	0	0	0	0	0	0	0	0	0	0	0	0	0	0	0	0	0	0	0	0	0
1007.17	0	0	0	0	0	0	0	0	0	0	0	0	0	0	0	0	0	0	0	0	0	0	0	0	0	0	0	0	0	0	3362.44	0	0	0	0	0	0	0	0	0	0	0	11152.9	0	0	0	0	0	0
1007.25	0	0	0	0	0	0	0	0	0	0	0	0	0	0	0	6834.28	0	0	0	0	0	0	0	0	0	0	0	0	0	0	0	0	0	0	0	0	0	0	0	0	0	0	0	0	0	0	0	0	0
1007.29	0	0	0	0	0	0	0	0	0	0	0	0	0	0	0	0	11596.1	0	0	0	0	0	0	0	0	0	0	0	0	5183.49	0	0	0	0	0	0	0	0	0	0	0	0	0	0	0	0	0	0	0
1007.3	0	0	0	0	0	0	0	8968.38	0	0	0	0	0	0	0	0	0	0	0	5562.5	0	0	0	0	0	0	4855.86	0	0	0	0	0	0	0	0	0	0	0	0	0	0	0	0	0	0	0	0	0	0
1007.31	0	0	0	0	0	0	0	0	0	0	0	0	0	0	0	0	0	0	0	0	0	0	0	0	0	0	0	0	0	0	0	0	0	0	0	0	0	0	0	0	0	0	0	0	0	0	0	0	0
1007.35	0	0	0	0	0	0	0	0	0	557.386	0	0	0	0	0	0	0	0	0	6785.82	0	0	0	0	0	0	0	0	0	0	0	0	0	0	0	0	0	0	0	0	0	0	0	0	0	0	0	0	6546.39
1007.37	0	0	0	0	0	0	0	0	0	0	0	0	0	0	6302.19	0	0	0	0	0	0	0	0	0	0	0	0	0	0	3541.77	0	0	0	0	0	0	0	0	0	0	0	0	0	0	0	0	0	0	0
1007.41	0	0	0	0	0	0	0	0	0	0	0	0	0	0	0	0	0	0	0	0	0	0	0	0	0	0	0	5598.62	0	0	0	0	0	0	0	0	0	0	0	0	0	5863.1	0	0	0	0	0	0	0
1007.43	0	0	0	0	0	0	0	0	0	0	0	0	0	0	0	0	0	0	0	0	4666.18	0	0	0	0	0	0	6388.85	0	0	0	0	0	0	0	0	0	0	0	0	0	0	0	0	0	0	0	0	0
1007.46	5334.15	0	3074.5	0	0	0	0	0	0	0	0	0	0	0	0	0	0	0	0	0	0	0	0	0	0	0	0	0	0	0	0	0	0	0	0	0	0	0	0	0	4642.28	0	0	0	0	0	0	0	0
1007.47	0	0	0	0	0	0	0	0	0	0	0	0	0	0	0	0	0	0	0	3995.52	0	0	0	0	0	0	0	0	0	0	0	0	0	0	0	0	0	0	0	0	0	0	0	0	0	0	0	0	0
1007.48	0	0	0	0	0	0	0	0	0	0	0	0	0	0	0	0	0	0	0	0	0	0	0	0	0	0	0	0	0	0	0	0	0	0	0	0	0	0	0	0	6321.07	0	0	0	0	0	0	0	0
1007.49	0	0	0	0	0	0	0	0	0	0	0	0	0	0	0	0	0	0	0	0	0	0	0	0	0	0	0	0	0	0	0	0	0	0	0	0	0	0	0	0	0	0	0	0	0	0	0	0	0
1007.53	0	0	0	0	0	0	0	0	0	0	0	0	0	0	0	0	0	0	0	0	0	0	0	0	0	0	0	7167.22	0	0	0	0	206.598	0	0	0	0	0	0	0	0	0	0	5009.34	0	0	0	0	0
1007.54	0	0	0	0	0	0	0	0	0	0	0	0	0	0	0	0	0	0	0	0	0	0	0	0	0	0	0	0	0	0	0	0	0	0	0	0	0	0	0	0	0	0	0	0	0	0	0	0	0
1007.58	0	0	0	0	0	0	0	0	0	0	0	0	0	0	0	0	0	0	0	0	0	0	0	0	0	0	0	0	0	0	0	0	148.84	0	0	0	0	0	0	0	0	0	0	0	0	0	0	0	0
1007.62	0	0	0	0	0	0	0	0	0	0	0	0	0	0	0	0	0	0	0	0	0	0	0	0	0	0	0	5631.67	0	0	0	0	365.688	0	0	0	0	0	0	0	0	0	0	0	0	0	0	0	0
1007.63	0	0	0	0	0	0	0	0	0	0	0	0	0	0	0	0	0	0	0	0	0	0	0	0	0	0	0	0	0	0	0	0	0	0	0	0	0	0	0	0	0	9584.02	0	0	0	0	0	0	0
1007.66	0	0	0	0	0	0	0	0	0	0	0	0	0	0	0	0	0	0	2775.66	0	0	0	0	0	0	0	0	0	0	0	0	0	0	0	0	0	0	0	0	0	0	0	0	0	0	0	0	0	0
1007.68	0	3061.81	0	0	0	0	0	0	0	0	0	0	0	0	0	0	0	0	0	0	0	0	0	0	0	0	0	0	0	0	0	0	0	2448.68	3713.14	6871.79	0	0	0	0	0	0	8245.78	0	0	0	0	0	0
1007.69	0	0	929.256	3988.49	0	0	0	0	0	0	0	0	0	0	0	0	0	0	0	0	0	0	0	0	0	0	0	6855.77	0	0	0	0	782.283	0	0	0	0	625.366	0	0	0	0	0	0	5754.16	0	0	0	0
1007.81	0	0	0	0	4002.46	0	0	0	0	0	0	0	0	0	0	0	0	0	0	0	0	0	0	0	0	0	0	0	0	0	0	0	0	0	0	0	0	0	0	0	0	0	0	0	0	0	0	0	0
1007.82	0	0	0	0	0	0	0	0	0	0	0	0	0	7599.42	0	0	0	0	0	0	0	0	0	0	0	0	0	0	0	0	0	0	0	0	0	0	7807.77	0	0	0	0	0	0	0	0	0	0	0	0
1007.84	0	0	0	0	0	0	0	0	0	0	0	0	0	0	0	0	0	0	0	0	0	0	0	0	0	0	0	0	0	0	0	0	0	0	0	0	0	0	0	0	0	0	0	0	0	0	0	0	0
1007.85	0	0	0	0	0	0	0	0	0	0	0	0	0	0	0	0	0	0	0	0	0	0	0	0	0	0	0	0	0	0	0	4062.49	0	0	0	0	0	0	0	0	0	0	0	0	0	0	0	0	0
1007.87	0	0	0	0	0	0	0	0	0	0	0	0	0	0	0	0	0	0	0	0	0	0	0	0	0	0	0	0	0	0	0	0	0	0	0	0	0	0	0	4942.75	0	0	0	0	0	0	0	0	0
1007.88	0	0	0	0	0	0	0	0	0	0	0	0	0	0	0	0	0	0	0	0	0	0	0	0	0	0	0	0	0	0	0	0	0	0	0	0	0	0	0	0	0	0	0	0	0	0	0	0	0
1007.89	0	0	0	0	0	0	0	0	0	0	0	0	0	0	0	0	0	0	0	0	0	0	0	0	0	0	0	0	8607.73	0	0	0	0	0	0	0	0	0	0	0	0	0	0	0	0	0	0	0	0
1007.9	0	0	0	0	0	0	0	0	0	0	0	0	0	0	0	0	0	0	0	3373.56	0	0	0	0	0	0	0	0	0	0	0	0	0	0	0	0	0	0	0	0	0	0	0	0	0	0	0	0	0
1007.92	0	0	0	0	0	0	0	0	0	0	0	0	0	0	0	0	0	0	0	0	0	0	0	0	0	0	0	0	0	0	0	0	0	0	0	0	0	0	0	0	0	0	0	0	0	0	0	0	0
1007.93	0	0	0	0	0	0	0	0	4815.09	0	0	0	0	0	0	0	0	0	0	0	0	0	0	0	0	0	0	0	0	0	0	0	0	0	0	0	0	0	0	0	0	0	0	0	0	0	0	0	0
1007.95	0	0	0	0	0	0	0	0	0	0	0	0	0	0	0	0	0	0	0	0	0	0	0	0	0	0	0	0	0	0	0	4523.26	0	0	0	0	0	0	0	0	0	0	0	5227.43	0	0	0	0	0
1007.96	0	0	0	0	0	0	0	0	7752.97	0	0	0	0	0	0	0	0	0	0	0	0	0	0	0	0	0	0	0	0	0	0	0	0	0	0	0	0	0	0	0	0	0	0	0	0	0	0	0	0
1007.97	0	0	0	0	0	0	0	0	0	0	0	0	0	0	0	0	0	0	0	0	0	0	0	0	0	0	0	0	0	0	0	0	0	0	0	0	0	0	0	0	0	0	0	0	0	0	0	0	0
1007.98	0	0	0	0	0	0	0	0	4663.89	0	0	0	0	0	0	0	0	0	0	0	0	0	0	0	0	0	0	0	0	0	0	4344.48	0	0	0	0	0	0	0	0	0	0	0	0	0	0	0	0	0
1008.02	0	0	911.997	0	0	0	0	0	0	0	0	0	0	0	0	0	0	0	0	0	0	0	0	0	0	5012.69	0	0	0	0	0	0	0	0	0	5282.84	0	0	0	0	0	0	0	0	0	1890.88	0	0	0
1008.03	0	0	0	0	0	7727.65	0	0	0	0	0	0	0	0	0	0	0	0	0	0	0	0	0	0	0	7672.85	0	0	0	0	0	0	0	0	0	0	0	0	0	0	0	0	0	0	0	0	0	0	0
1008.05	0	0	0	0	0	0	0	0	0	0	0	0	0	0	0	0	0	0	0	0	0	0	0	0	0	0	0	0	0	0	0	0	5233.82	0	0	0	0	0	0	0	0	0	0	0	0	0	0	0	0
1008.09	0	0	0	0	0	0	0	0	0	4596.93	0	0	0	0	0	0	0	0	0	0	0	0	0	0	0	0	0	0	0	0	0	0	0	0	0	0	0	0	0	0	0	0	0	0	0	0	0	0	0
1008.15	0	0	0	0	0	0	0	0	0	1303.96	0	0	0	0	0	0	0	0	0	0	0	0	0	0	0	0	0	0	0	0	0	0	0	0	0	0	0	0	0	0	0	0	0	0	0	0	0	0	0
1008.16	0	0	0	0	0	0	0	0	0	0	0	0	0	0	0	0	0	0	0	0	0	0	0	0	0	0	0	0	0	0	0	0	0	0	0	0	0	0	0	0	0	4475.83	0	0	0	0	0	0	0
1008.18	0	0	516.51	0	0	0	0	0	0	0	0	0	0	0	0	0	0	0	0	0	0	0	0	0	0	0	0	0	0	0	0	0	0	0	0	0	0	0	0	0	0	0	0	0	0	0	0	0	0
1008.21	0	0	0	0	0	0	0	0	0	0	0	0	0	0	0	0	0	0	0	0	0	0	0	0	0	0	0	0	0	0	0	0	0	0	0	0	0	0	0	0	0	0	0	0	0	0	0	0	0
1008.26	0	0	0	0	0	0	0	0	0	0	0	0	0	8018.22	0	0	0	0	0	0	0	0	0	0	0	0	9210.32	0	0	0	0	0	0	0	0	0	0	0	0	0	0	0	0	0	0	0	0	0	0
1008.29	0	0	0	0	0	0	0	0	0	0	0	0	0	0	0	0	0	0	0	0	0	0	0	0	0	0	0	0	0	0	0	0	0	0	0	0	0	0	0	0	0	0	0	0	0	0	0	0	0
1008.3	0	0	0	0	0	0	0	0	0	0	0	0	0	0	0	0	0	0	0	0	0	0	0	0	0	0	0	0	0	0	0	0	0	0	2394.72	0	0	0	0	0	0	0	0	0	0	0	0	0	0
1008.33	0	0	0	0	0	0	0	0	0	0	0	0	0	0	0	0	4563.25	0	0	0	0	0	0	3662.29	0	0	0	0	0	0	0	0	0	0	0	0	0	0	0	0	0	0	0	0	0	0	0	0	0
1008.34	0	0	0	0	0	0	0	0	0	0	0	0	0	0	0	0	0	0	0	0	0	0	0	0	0	0	0	0	0	0	9318	0	0	0	0	0	0	3301.88	0	0	0	0	0	0	0	0	0	0	0
1008.35	0	0	0	0	0	0	0	0	0	0	0	0	0	0	0	0	0	0	0	0	0	0	0	0	0	0	0	0	0	0	0	0	812.759	0	0	0	5904.91	0	0	0	0	0	0	0	0	0	0	0	0
1008.38	0	0	0	0	0	0	0	0	0	0	0	0	0	0	0	0	0	0	0	0	0	0	0	0	0	0	0	0	0	0	0	0	764.483	0	0	0	0	0	0	0	0	0	0	0	0	0	0	0	0
1008.4	0	0	0	0	0	0	0	0	0	0	0	0	0	0	0	0	0	0	0	0	0	0	0	0	0	0	0	0	0	0	0	0	0	14742.2	0	0	0	0	0	0	0	0	0	0	0	0	0	0	0
1008.42	0	0	0	0	0	0	0	0	0	0	0	0	0	0	0	0	0	0	0	0	0	0	0	0	0	0	0	0	0	0	3715.15	0	0	0	0	0	0	0	0	0	0	0	0	0	0	0	0	0	0
1008.48	0	0	0	0	0	0	0	0	0	0	0	0	0	0	0	0	5593.29	0	0	0	0	0	0	0	0	0	0	0	0	0	0	0	0	0	0	0	0	0	0	0	0	0	0	0	0	0	0	0	0
1008.49	0	0	0	0	0	0	0	0	0	0	0	0	0	0	0	0	0	0	0	0	0	0	0	0	0	0	0	0	0	0	0	0	160.901	0	0	0	0	0	0	0	0	0	0	0	0	0	0	0	0
1008.51	0	6073.02	0	0	0	0	0	0	0	0	0	0	0	0	0	0	0	0	0	0	0	0	0	0	0	0	0	0	0	0	0	0	0	0	0	0	0	0	0	0	0	0	0	0	0	0	0	0	0
1008.56	0	0	0	0	0	0	0	0	0	0	0	0	0	0	0	0	0	0	0	0	5869.44	0	0	0	0	0	0	0	0	0	0	0	0	0	0	2380.9	0	0	0	0	0	0	0	0	0	0	0	0	0
1008.57	0	0	0	0	0	6521.71	0	0	0	0	0	0	0	0	0	0	0	0	0	0	0	0	0	0	0	0	0	0	0	0	0	0	0	0	0	0	0	4563.76	0	0	0	0	0	0	0	0	0	0	0
1008.58	0	0	0	0	0	0	0	0	0	0	0	0	0	0	0	0	0	4938.74	0	0	0	0	0	0	0	0	0	0	0	0	0	0	0	0	0	0	0	0	0	0	0	0	0	0	0	0	10929.5	0	0
1008.59	0	0	0	0	0	0	0	0	0	0	0	0	0	0	0	0	0	0	0	0	0	0	0	0	0	0	0	0	0	0	0	0	0	1631.77	0	0	0	0	0	0	0	0	0	0	0	0	0	0	0
1008.6	0	0	0	0	0	0	0	0	0	0	0	0	0	0	0	0	0	0	0	0	0	0	0	0	0	0	0	0	0	0	0	0	2447.6	0	0	0	0	0	0	0	0	0	0	0	0	0	7360.96	0	0
1008.64	0	0	0	0	0	0	0	0	0	0	0	0	0	0	0	0	0	0	0	0	0	0	0	0	0	0	0	2655.87	0	0	0	0	0	0	0	0	0	0	0	0	0	0	0	0	0	0	0	0	0
1008.68	0	0	0	0	0	0	0	0	0	0	0	6356.2	0	0	0	0	0	0	0	0	0	0	0	0	0	0	0	0	0	0	0	0	0	0	0	0	0	0	0	0	0	0	0	0	0	0	0	0	0
1008.69	0	0	0	0	0	0	0	0	0	0	0	0	0	0	0	0	0	0	0	0	0	0	0	0	0	0	0	0	0	0	0	0	0	0	0	0	0	0	0	0	0	0	0	0	0	0	0	0	0
1008.71	0	0	0	0	0	0	0	0	0	0	0	5462.1	0	0	0	0	0	0	0	0	0	0	0	0	0	0	0	0	0	4180.31	0	0	0	0	0	0	0	0	0	0	0	0	0	0	0	0	0	0	0
1008.74	0	0	0	0	0	0	0	0	0	0	0	0	0	0	0	0	0	0	0	0	0	0	0	0	0	0	0	0	0	0	0	0	0	0	0	0	0	0	0	0	0	0	0	0	0	0	0	0	0
1008.79	0	5596.23	0	0	0	0	0	0	0	0	0	0	0	0	0	0	0	0	0	0	0	0	26399.9	0	0	0	0	6132.22	0	0	0	0	0	0	0	0	0	0	0	0	0	0	0	0	0	0	0	0	0
1008.8	0	0	0	0	0	0	0	0	0	0	0	0	0	0	0	0	0	0	0	0	0	0	0	0	0	0	0	0	0	0	0	0	0	0	0	0	0	0	0	10329.3	0	0	0	0	0	0	0	0	0
1008.81	0	0	0	0	0	0	0	0	0	0	0	0	0	0	0	0	0	0	0	0	0	0	0	0	5510.73	0	0	0	0	0	0	0	0	0	0	0	0	0	0	0	0	0	0	0	0	0	0	0	0
1008.82	0	0	0	0	0	0	0	0	0	0	0	0	0	0	0	0	0	0	0	0	0	0	0	0	0	0	0	0	0	0	0	0	0	0	0	4747.28	0	0	0	0	0	0	0	0	0	0	0	0	0
1008.83	0	0	0	0	0	0	0	0	0	0	0	0	0	6276.15	0	0	0	0	0	0	0	0	0	6718.74	0	0	0	0	0	0	0	0	0	0	0	0	0	0	0	0	0	0	0	0	0	0	0	0	0
1008.84	0	0	0	0	0	0	0	0	0	0	0	0	0	0	0	0	8636.12	0	0	0	0	0	11294.3	0	6425.29	0	0	13022.5	0	0	0	0	0	0	0	0	0	0	3992.1	0	0	0	0	0	0	0	6056.63	0	0
1008.85	0	0	0	0	0	0	0	0	0	0	0	0	0	0	0	0	0	0	0	0	0	0	0	0	0	0	0	0	0	0	0	0	0	0	0	0	0	0	0	0	0	0	0	0	0	0	0	0	0
1008.86	0	0	0	0	0	0	0	0	0	0	0	0	0	0	0	0	0	0	0	0	0	0	0	0	0	0	0	0	0	0	0	0	0	0	4180.26	0	0	0	0	0	0	0	0	0	0	0	0	0	0
1008.87	0	0	0	0	0	0	0	0	0	0	0	0	0	0	0	0	0	0	0	0	0	0	0	0	0	0	0	6012.04	0	0	0	0	0	0	0	0	0	0	0	0	0	0	0	0	0	0	0	0	0
1008.89	0	0	0	0	0	0	0	0	0	0	0	0	0	0	7802.5	0	0	0	0	0	0	0	0	0	0	0	0	0	0	0	0	0	0	0	0	0	0	0	5290.59	0	0	0	0	0	0	0	0	0	0
1008.9	0	0	0	0	0	0	0	0	0	0	0	0	0	0	0	0	0	0	0	0	0	0	0	6140.03	0	0	0	0	0	0	0	0	0	1936.57	0	0	0	0	0	0	0	0	0	0	0	0	0	0	6084.5
1008.91	0	0	0	0	0	0	0	0	0	0	0	0	0	0	0	0	0	0	0	0	0	0	0	0	0	0	0	0	0	0	0	0	0	0	0	0	0	0	0	0	0	0	0	0	0	0	0	0	0
1008.93	0	0	0	0	0	0	0	0	0	0	0	0	0	0	0	0	0	0	0	0	0	0	0	0	0	0	0	2842.17	0	0	0	0	0	2789.74	0	0	0	0	0	0	0	0	0	0	0	0	0	0	0
1008.94	0	0	0	0	0	0	0	0	0	0	0	0	0	0	0	0	0	0	0	0	0	0	0	0	0	0	0	0	0	0	0	4630.23	0	4427.24	0	0	0	0	0	0	0	0	0	0	0	0	0	0	4863.67
1008.95	0	0	0	0	0	0	0	0	0	0	0	0	0	7624.31	0	0	0	0	0	0	0	0	0	0	0	0	0	0	0	0	0	0	0	0	0	0	0	0	0	0	0	0	0	0	0	0	0	0	0
1008.99	0	0	0	0	0	0	0	0	0	0	0	3144.94	0	0	0	0	0	0	0	0	0	0	0	0	0	0	0	0	0	0	0	8755.82	0	0	0	0	0	0	0	0	0	0	0	0	0	0	0	0	0
1009.01	0	0	0	0	0	0	0	0	0	0	0	0	0	0	0	0	0	0	0	0	0	0	0	0	0	0	0	0	0	0	0	0	0	0	0	0	0	0	0	0	0	0	0	0	0	0	0	0	0
1009.04	0	0	0	0	0	0	0	0	0	0	24928.6	0	0	0	0	0	0	0	0	0	0	0	0	0	0	0	0	8724.7	0	0	0	0	0	0	0	0	0	0	0	0	0	0	0	0	0	0	0	0	0
1009.1	0	0	0	0	0	0	0	0	0	0	0	0	0	0	0	0	0	0	0	0	0	0	0	0	0	0	0	0	0	0	0	0	0	0	0	0	0	0	0	0	0	0	0	0	0	0	0	0	0
1009.21	0	0	0	0	0	0	0	0	0	0	0	0	0	0	0	0	0	0	0	0	0	0	0	0	0	0	0	0	0	0	0	0	0	0	0	0	0	0	0	0	0	0	0	0	0	0	0	0	0
1009.25	0	0	0	0	0	0	0	0	0	0	0	0	0	0	0	0	0	0	0	0	0	0	0	0	0	0	0	0	0	0	0	0	0	0	0	0	0	0	0	0	5192.84	0	0	0	0	0	0	0	0
1009.26	0	0	0	0	0	0	0	0	0	0	0	0	0	0	0	0	0	0	0	0	0	0	0	0	0	0	0	0	0	0	0	0	0	0	0	0	0	0	0	0	0	0	0	0	0	0	0	0	0
1009.27	0	0	0	0	0	0	0	0	0	0	0	0	0	0	0	0	0	0	0	0	0	0	0	0	0	0	0	0	0	0	0	0	0	0	0	0	0	0	0	0	0	0	0	0	0	0	0	0	0
1009.29	0	0	0	0	0	0	0	0	0	0	0	0	0	0	0	0	0	0	0	0	0	0	0	0	0	0	0	0	0	0	0	0	0	0	0	0	0	0	0	0	0	0	0	0	0	0	0	0	0
1009.33	0	0	0	0	0	0	0	0	0	0	0	0	0	0	0	0	0	0	0	0	0	0	0	0	0	0	0	0	0	0	0	0	0	0	0	0	0	0	0	0	0	0	0	0	0	0	0	0	0
1009.34	0	0	0	0	0	0	0	0	0	0	0	0	0	0	0	0	0	0	0	0	0	0	0	0	0	0	0	0	7570.6	0	0	0	0	0	0	0	0	0	0	0	0	0	0	0	0	0	0	0	0
1009.35	5279.79	0	0	0	9562.95	0	0	0	0	0	0	0	0	0	0	0	0	0	0	0	0	0	0	0	0	0	0	5216.6	0	0	0	0	210.876	0	0	0	6560.31	0	0	0	0	0	0	0	0	0	0	0	0
1009.39	0	0	0	0	0	0	0	0	0	0	0	0	0	0	0	0	0	0	0	0	1370.58	0	0	0	0	0	0	0	0	0	0	0	0	0	0	0	0	0	0	0	0	0	0	0	0	0	0	0	0
1009.42	0	0	0	0	0	0	0	0	0	0	0	0	0	0	0	0	0	5752.57	0	0	0	0	0	0	0	0	0	0	0	0	0	0	0	0	0	0	0	0	0	0	0	0	0	0	0	0	0	0	0
1009.45	0	0	0	0	0	0	0	0	0	0	0	0	0	0	0	0	0	0	0	0	0	0	0	0	0	0	0	0	0	0	0	0	0	0	0	0	0	0	0	0	0	0	0	0	0	0	0	0	0
1009.47	0	0	0	0	0	0	0	0	0	0	0	0	0	0	0	0	0	4468.45	0	0	0	0	0	0	0	0	0	0	0	0	0	9761.51	0	0	0	0	0	0	0	0	0	0	0	0	0	0	0	0	0
1009.49	0	0	0	0	0	0	0	0	0	0	0	0	0	0	0	0	0	0	0	0	0	0	0	0	0	0	0	0	0	0	0	0	0	0	0	0	0	0	0	0	0	0	0	0	0	0	0	0	0
1009.52	0	0	0	0	0	7689.49	0	0	0	0	0	0	0	0	0	0	0	0	0	0	0	0	0	0	0	0	0	0	0	0	0	0	0	0	0	0	0	0	0	0	0	0	0	0	0	0	0	0	0
1009.54	0	0	0	0	0	0	0	0	0	0	0	0	0	0	0	0	0	0	0	0	0	0	0	0	0	0	0	0	0	0	0	0	0	0	0	5081.1	0	0	0	0	0	0	0	0	0	0	0	0	0
1009.59	0	0	0	0	0	0	7232.34	0	0	0	0	0	0	0	0	5384.76	0	0	0	0	0	0	0	0	0	0	0	0	0	0	0	0	0	0	0	0	0	0	0	0	0	0	0	0	0	0	0	0	0
1009.6	0	0	0	0	0	0	0	0	0	0	0	0	0	0	0	0	0	0	0	0	0	0	0	0	0	0	0	0	0	0	0	0	0	0	0	0	0	0	0	0	0	0	0	0	0	0	0	0	0
1009.62	0	0	0	0	2977.21	6687.15	0	0	0	0	0	0	0	0	0	0	0	0	0	0	0	0	0	0	0	0	0	0	5814.57	0	0	0	0	0	0	0	0	0	0	0	0	0	0	0	0	0	0	0	0
1009.66	0	0	0	0	0	0	0	0	0	0	0	0	0	0	0	0	3199.1	0	0	0	0	0	0	0	0	0	0	0	0	0	0	0	0	0	0	0	0	0	0	0	0	0	0	0	0	0	0	0	0
1009.68	0	0	0	0	0	0	0	0	0	0	0	0	0	0	0	0	0	0	0	0	0	0	0	0	0	0	0	0	0	0	0	0	0	0	0	0	0	0	0	0	0	0	0	0	0	0	0	0	0
1009.69	0	0	0	0	0	0	0	0	0	0	0	0	0	0	0	0	2956.91	0	0	0	0	0	0	0	0	0	0	0	0	0	0	0	0	0	0	0	0	0	0	0	0	0	0	0	0	0	0	0	0
1009.7	0	0	0	0	0	0	0	0	0	383.381	0	0	0	0	0	0	0	0	0	0	0	0	0	0	0	0	0	0	0	0	0	0	0	0	0	0	0	0	0	0	0	0	0	0	0	0	0	0	0
1009.71	0	0	0	0	0	0	0	0	0	0	0	0	0	0	0	0	0	0	0	0	0	0	0	0	0	0	3572.17	3087.11	0	0	0	0	0	0	0	0	0	0	0	0	0	0	0	0	0	0	0	0	0
1009.74	0	0	0	0	0	0	0	0	0	0	0	0	0	0	0	0	0	0	0	0	0	0	0	0	0	0	0	0	0	4095.51	0	0	0	0	0	0	0	0	0	0	0	0	0	0	0	0	0	0	0
1009.76	0	0	0	0	0	0	0	0	0	0	0	0	0	0	0	0	0	0	0	0	0	0	0	0	0	0	0	1169.01	0	0	0	0	0	0	0	0	0	0	0	0	0	0	0	0	0	0	0	0	0
1009.77	0	0	0	0	0	0	0	0	0	0	0	0	0	0	0	0	0	7926.77	0	0	0	0	0	0	0	0	0	0	0	2761.85	0	0	0	0	0	0	0	0	0	0	0	0	0	0	0	0	0	0	0
1009.81	0	0	0	0	0	0	0	0	0	0	0	0	0	0	0	0	0	0	0	0	0	0	0	0	0	0	0	0	0	4371.18	0	0	0	0	0	0	0	0	0	0	0	0	0	0	0	0	0	0	0
1009.82	0	0	0	0	0	0	0	0	0	0	0	0	0	0	0	0	0	0	0	0	0	0	0	0	0	0	0	0	0	0	0	0	0	0	0	0	0	0	0	0	0	0	0	0	0	0	0	0	0
1009.85	0	0	0	0	0	0	0	0	0	0	0	0	0	0	0	0	0	0	0	0	7663.75	0	0	0	0	4887.79	0	0	0	0	0	0	0	0	0	0	0	0	0	0	0	0	0	0	0	0	0	0	0
1009.86	0	0	0	0	0	0	0	0	0	0	0	0	0	0	0	0	0	0	0	0	0	0	0	0	0	0	0	0	0	0	0	0	0	0	0	0	0	0	0	0	0	0	0	0	0	0	0	0	0
1009.87	0	0	0	0	0	0	0	0	0	0	0	0	0	0	0	0	0	0	0	0	0	0	0	0	0	0	0	0	0	0	0	0	0	0	0	0	0	0	0	0	0	0	0	0	0	0	0	0	0
1009.9	0	0	0	0	0	0	0	0	0	0	0	0	0	0	0	0	6722.88	0	0	0	0	0	0	0	0	0	0	0	0	0	0	0	0	0	0	0	0	0	0	0	0	0	0	0	0	0	0	0	0
1009.91	0	0	0	0	0	0	0	0	0	0	0	0	0	0	0	0	0	0	0	0	0	0	0	0	0	0	0	0	0	0	0	0	0	0	0	0	0	0	0	0	0	0	0	0	7106.38	0	0	0	0
1009.94	0	0	0	0	0	0	0	0	0	0	0	0	0	0	0	0	0	0	0	0	0	0	0	0	0	0	0	0	0	0	0	0	0	0	0	0	0	0	0	0	0	0	0	0	0	0	0	0	0
1009.95	0	0	0	0	0	0	0	0	0	0	0	0	0	0	0	0	0	0	0	0	0	0	0	0	0	0	0	0	0	0	0	4913.89	0	0	0	0	0	0	0	0	0	0	0	0	0	0	0	0	0
1009.97	0	0	0	0	0	0	0	0	0	0	0	0	0	0	0	0	0	0	0	0	0	0	0	0	0	0	0	0	0	0	0	0	0	0	0	0	0	0	0	0	0	0	0	0	0	0	0	0	0
1009.98	0	0	0	0	0	0	0	0	0	0	0	0	0	0	0	0	0	0	0	0	0	0	0	0	0	0	0	0	0	0	0	0	0	0	0	0	0	0	0	0	0	0	0	0	0	0	7488.23	0	0
1009.99	0	0	0	0	0	0	0	0	0	0	0	0	0	0	0	0	0	0	0	0	0	0	0	0	5536.17	0	0	0	0	0	0	0	0	0	0	0	0	0	0	0	0	0	0	0	0	0	0	0	0
101.013	0	0	0	0	0	0	0	12201.8	0	0	0	0	0	0	0	0	0	0	0	0	0	0	11568.2	0	0	0	0	0	0	0	0	0	0	0	0	0	0	0	0	0	0	0	0	0	0	0	0	0	0
101.024	1.09622e+06	1.25352e+06	1.02998e+06	981252	572453	1.54618e+06	1.74135e+06	3.05652e+07	811272	785187	916566	1.09884e+06	712997	1.76707e+06	1.50089e+06	877481	1.73663e+06	1.37135e+06	614151	856284	859097	1.33514e+06	1.6101e+06	581244	1.0282e+06	749916	883448	1.60761e+06	1.14442e+06	769185	2.00029e+06	805552	932786	522628	5.64212e+06	1.19928e+07	1.61099e+06	1.1618e+06	1.13394e+06	1.15062e+06	645428	638246	1.65985e+06	774401	4.61647e+07	1.26315e+06	5.62162e+06	1.20894e+06	1.00134e+06
101.026	11187.5	0	0	0	11173.1	27187.2	19272.2	190109	0	0	0	8807.47	0	0	0	7965.57	23797.8	21339	0	0	16454.6	0	16550.7	0	0	8840.29	33002.5	0	0	0	0	0	986.073	0	0	0	0	16653	0	0	0	0	0	14702.1	532689	0	33941.8	10787.7	22260.8
101.043	32635.1	0	38551.2	61514.8	45304.7	77178.8	0	55492.8	7954.85	14214.1	82664.5	51431.9	25655.8	53898.9	0	0	18141	40959.5	23612	49620.4	20656.4	50596.8	101535	15829.7	0	14444.3	33014.6	45967.9	78492.9	68945.4	0	0	7428	0	19447.4	0	21116.8	32637.1	0	0	10207.5	110718	113000	24545.2	16455.1	0	68487.1	0	93371.2
101.048	0	0	0	0	0	0	0	0	0	0	0	0	0	0	0	0	0	0	0	0	0	0	0	0	0	0	0	0	0	0	0	0	0	0	0	0	0	0	0	0	0	0	0	0	0	0	0	0	0
101.061	547035	583249	773300	475892	384963	552970	487478	623684	463044	815339	583976	608997	584866	542956	468642	453582	618575	472589	483054	394444	670571	332408	414004	358081	445177	331582	584073	846483	433781	756437	990123	354001	991421	592271	872613	768105	364267	729374	469944	511473	541007	598696	782370	329030	823991	674252	431444	632001	594664
101.42	0	0	0	0	0	0	0	0	0	0	0	0	0	0	0	0	0	0	0	0	0	0	0	0	0	0	0	0	0	0	0	0	0	0	0	0	0	0	0	0	0	0	0	0	0	0	0	0	0
101.478	0	0	0	0	0	0	9854.1	0	0	0	0	0	0	0	0	0	0	0	0	0	0	0	0	0	0	0	0	0	0	0	0	0	0	0	0	0	0	0	0	0	0	0	0	0	0	0	0	0	0
101.495	100255	204824	84761.2	54655	61708.8	106661	82483.2	69468.2	0	58696	98346.5	85984.3	25588	170340	97482.8	109072	121026	65509.7	72173.9	42549.1	120549	80956.2	0	18241.9	51519.3	15248.3	47798.3	83946.4	71996.5	57578.1	167970	36117.5	101730	80573.1	57696.1	114089	76721	195709	101799	148124	20641.1	139689	214004	25451.5	56437.6	109204	172042	298344	67002.3
101.495	46633.8	0	27675	0	17832.2	98086.7	8631.54	52596.8	83901	25922	44500.4	18258.8	52169.1	0	45880.6	0	132244	0	11883.9	25509.4	0	16766.7	157401	58128.9	64567.2	81507.1	89761.4	34841.4	45092.9	45086.4	0	30918	15120.7	0	27319.8	0	82171.7	33548	20308.1	19991.4	82104.8	22866.8	163033	55282.4	0	0	0	49622.6	75325.2
101.513	15180.4	0	0	0	0	0	30027	0	0	0	0	0	0	0	0	0	0	0	0	0	0	0	0	0	0	0	0	20101.4	0	14925.6	0	0	0	0	0	0	0	0	0	0	19197.9	0	0	0	0	0	24728.1	0	0
101.522	118740	128523	110134	76813.4	110937	335049	133757	156813	94440	103312	252328	242653	100026	164944	179349	148040	240519	152553	68224.3	58244.9	131460	0	31958.6	70253.9	34291.3	57930.2	110763	136414	125045	131413	258509	54064.2	170879	118951	167004	271909	27831.6	94780.6	118751	121598	30705.9	48815.1	286328	28128.4	86086.5	111018	122841	73325.7	87489.6
101.526	0	0	0	0	0	0	0	0	0	0	0	0	0	0	0	0	0	0	0	0	0	0	0	0	0	0	0	0	0	0	0	0	0	0	0	0	15947.6	0	0	0	0	0	0	0	0	0	0	0	0
101.544	0	0	0	0	0	0	0	0	0	0	0	0	0	0	0	8922.2	0	0	0	0	0	0	0	0	0	0	0	0	0	0	0	0	0	0	0	0	0	0	0	0	0	10332.2	0	0	0	0	0	0	0
101.996	0	0	0	0	0	0	0	0	0	0	0	0	0	0	0	0	0	0	0	0	0	0	0	0	0	0	0	0	0	0	18602.5	0	0	5159.02	0	0	0	0	0	0	0	0	0	0	0	0	0	0	0
1010	0	0	0	0	0	0	0	0	0	0	0	0	0	0	0	0	0	0	4188.76	0	0	0	0	0	0	0	0	0	7065.36	0	0	0	0	0	0	0	0	0	0	0	0	0	0	0	0	0	0	0	0
1010.01	0	0	0	0	0	0	0	0	0	0	0	0	0	0	8494.87	0	0	0	0	0	0	0	0	0	0	0	0	0	0	0	0	0	0	0	0	0	0	0	0	0	0	0	0	0	0	0	0	0	0
1010.04	0	0	0	0	0	0	0	0	0	0	0	0	0	0	4843.52	0	5884.21	0	0	0	0	0	0	0	0	0	0	0	0	0	0	0	0	0	0	0	0	0	0	0	0	0	0	0	0	0	0	0	0
1010.05	0	0	0	0	0	0	0	0	0	0	0	0	0	0	0	0	0	0	0	0	0	0	0	0	0	0	0	0	0	0	0	0	0	0	0	0	0	0	0	0	0	0	0	0	0	0	0	0	0
1010.11	0	0	0	0	0	0	0	0	0	0	0	0	0	0	0	0	0	0	0	0	0	0	0	0	0	0	0	0	0	0	0	0	253.931	2706.61	0	0	0	0	0	0	0	0	0	0	0	0	0	0	0
1010.13	0	0	2137.63	0	0	0	0	0	0	0	0	0	0	0	0	0	0	0	0	0	0	0	0	0	0	0	0	0	0	0	0	0	246.611	0	0	0	0	0	0	0	0	0	0	0	0	0	0	0	0
1010.17	0	0	0	0	0	0	0	0	0	0	0	2440.38	0	0	0	0	0	0	0	0	0	0	0	0	0	0	0	0	0	0	0	0	0	0	0	0	0	0	0	0	0	0	0	0	0	0	0	0	0
1010.21	0	0	0	0	0	0	0	0	0	0	0	0	0	0	0	0	0	0	0	0	0	0	0	0	0	0	0	0	0	0	0	0	0	0	0	0	0	0	0	0	0	0	0	0	0	0	0	0	0
1010.23	0	0	0	0	8097.31	0	0	0	0	0	0	0	0	0	0	0	0	0	0	0	0	0	0	0	0	0	0	0	0	0	0	0	230.212	0	0	0	0	0	0	0	0	0	0	0	0	0	0	0	0
1010.3	0	0	479.304	0	0	0	0	0	0	0	0	0	0	0	0	0	0	0	0	0	0	0	0	0	0	0	0	0	0	0	0	0	0	0	0	0	0	0	0	0	0	0	0	0	0	0	0	0	0
1010.35	0	0	0	0	0	0	0	0	0	465.304	0	0	0	0	0	0	0	0	0	0	0	0	0	0	4622.74	0	0	0	7744.12	0	0	0	0	0	2719.24	0	0	0	0	0	0	0	0	0	0	0	0	0	0
1010.38	0	0	0	0	0	0	0	0	0	0	0	0	0	0	0	0	0	0	0	0	0	0	0	8824.62	0	0	0	0	0	0	0	0	0	0	0	0	0	0	0	0	0	0	0	0	0	0	0	0	0
1010.4	0	0	0	0	0	0	0	0	0	432.299	0	0	0	0	0	0	0	0	0	0	0	0	0	0	0	0	0	0	0	0	0	0	0	0	0	0	0	0	0	0	0	0	0	0	0	0	0	0	0
1010.41	0	0	0	0	0	0	0	0	0	0	0	0	0	6892.99	0	0	0	0	0	0	0	0	0	0	0	4693.09	0	0	0	0	0	0	0	0	0	0	0	0	0	0	0	0	0	0	0	0	0	0	0
1010.42	0	0	0	0	0	0	0	0	0	0	0	0	0	0	0	0	0	0	0	4198.26	0	0	0	0	0	0	7785.53	0	0	0	0	0	0	0	0	0	0	0	0	0	0	0	0	0	0	0	0	0	0
1010.43	0	0	0	4064.15	0	0	0	0	0	0	0	0	0	0	0	0	0	0	0	0	0	0	0	0	0	0	0	0	0	0	0	0	0	0	0	0	0	0	0	0	0	0	0	0	0	0	0	0	0
1010.46	0	0	0	0	0	0	0	0	0	0	0	0	0	0	0	0	0	0	0	0	0	0	0	0	0	0	0	0	6999.51	0	0	0	0	0	0	0	0	0	4568.38	0	0	0	0	0	0	0	0	0	0
1010.48	0	0	0	0	0	0	0	0	0	0	0	4602.54	0	0	0	0	0	0	0	0	0	0	0	0	0	0	0	0	0	3754.9	0	0	0	0	0	0	0	0	0	0	0	0	0	0	0	0	0	6298.95	0
1010.49	0	0	3262.14	0	0	0	0	0	0	0	0	0	0	0	0	0	0	0	0	0	0	0	0	0	0	0	0	0	0	0	0	0	0	0	0	0	0	0	0	0	0	0	0	0	0	0	0	0	0
1010.5	0	0	0	0	0	0	0	0	0	0	0	0	0	0	0	0	0	5407.02	0	0	0	0	0	0	0	0	0	0	0	0	0	0	0	0	0	0	0	0	0	0	0	0	0	0	0	0	0	0	0
1010.53	0	0	0	0	0	0	0	0	0	0	0	0	0	6090.38	0	0	0	0	0	0	0	0	0	0	0	0	0	0	0	0	0	0	0	0	0	0	0	0	0	0	0	0	0	0	0	0	0	0	0
1010.54	0	0	0	0	0	0	0	0	0	0	0	0	0	0	0	0	0	0	0	0	0	0	0	13888.4	0	0	0	0	0	0	0	0	0	0	0	0	0	0	0	0	0	0	0	0	0	0	0	0	0
1010.57	0	0	3468.81	0	0	0	0	0	0	0	0	0	0	0	0	0	0	0	0	0	0	0	0	0	0	0	0	651.832	0	0	0	0	0	0	0	0	0	0	0	0	0	0	0	0	0	0	6416.54	0	0
1010.59	0	0	0	0	0	0	0	0	0	0	0	0	0	0	0	0	0	0	0	0	0	0	0	0	0	0	0	0	0	0	0	0	0	0	0	0	0	0	0	0	0	0	0	0	0	7596.63	0	0	0
1010.6	0	0	0	0	0	11815.1	0	0	0	0	0	0	0	0	0	0	0	0	0	0	0	0	0	0	0	0	0	0	0	0	0	0	0	0	0	0	0	0	0	0	0	0	0	0	0	0	0	0	0
1010.61	0	0	0	0	0	0	0	0	0	0	0	0	0	0	0	0	0	0	0	0	0	0	0	0	0	0	0	0	0	0	0	0	0	0	0	0	0	0	0	0	0	0	0	0	0	0	0	9277.21	0
1010.66	0	0	0	0	0	0	0	0	0	0	0	0	0	0	0	0	0	0	0	0	0	0	0	0	0	0	0	0	0	0	0	0	0	0	0	0	0	436.891	0	0	0	0	0	0	0	0	0	0	0
1010.81	0	0	0	0	0	0	0	0	0	0	0	0	0	0	0	0	0	0	0	0	0	0	0	0	0	0	0	0	0	0	0	0	0	0	1169.03	0	0	0	0	0	0	0	0	0	0	0	0	0	0
1010.83	0	0	0	0	0	0	0	0	0	0	0	0	0	0	0	0	0	0	0	0	0	0	0	0	0	0	0	1665.89	0	0	0	0	0	0	0	0	0	0	0	0	0	0	0	0	0	0	0	0	0
1010.84	0	0	0	0	0	0	0	0	0	0	0	0	0	0	0	0	0	0	0	0	0	0	0	0	0	0	0	0	0	0	0	0	0	0	0	0	0	0	0	0	0	0	0	0	0	0	0	0	0
1010.85	0	0	0	0	0	0	0	0	0	0	0	0	0	0	0	0	0	0	0	0	0	0	0	0	0	0	0	0	0	0	0	0	0	0	0	2268	0	0	0	0	0	0	0	0	5765.13	0	0	0	0
1010.86	0	0	0	0	0	0	0	0	0	0	0	0	0	0	0	0	0	0	0	0	0	0	0	0	0	0	0	0	0	0	0	0	0	0	0	0	0	0	0	0	0	0	0	0	0	0	0	0	0
1010.87	0	0	0	0	0	0	0	0	0	0	0	0	0	0	0	0	0	0	0	0	0	0	0	0	0	0	0	0	0	0	0	0	0	0	0	0	0	0	0	0	0	0	0	0	6301.11	0	0	0	0
1010.88	0	0	0	0	4521.55	0	0	0	0	0	0	0	0	0	0	0	0	0	4968.81	0	0	0	0	4401.42	0	0	5542.84	0	0	0	8656.54	0	0	0	0	0	0	0	0	0	0	0	0	0	0	0	0	0	0
1010.89	0	0	0	0	0	0	5664.68	0	0	0	0	0	0	0	0	0	0	0	0	0	0	0	0	0	0	0	0	0	0	0	0	0	0	0	0	0	0	0	0	0	0	0	0	0	0	0	0	0	0
1010.9	0	0	0	0	0	0	0	0	0	0	0	0	0	0	0	0	0	0	0	0	0	0	0	5085.22	0	0	0	0	0	0	0	0	0	0	0	0	6084.43	0	0	0	0	0	0	0	0	0	0	0	0
1010.91	0	0	0	0	0	0	0	0	0	0	0	4121.85	0	0	0	0	0	0	0	0	0	0	0	0	0	0	0	0	0	0	0	0	0	0	0	0	0	0	0	0	0	0	0	0	0	0	5572.26	0	0
1010.93	0	0	0	0	0	0	0	0	0	0	0	0	0	0	0	0	0	0	0	0	0	0	0	0	0	0	0	0	0	0	0	0	0	0	0	0	0	0	0	0	0	0	0	0	0	0	0	0	0
1010.94	0	0	0	0	0	0	0	0	0	0	0	0	0	0	0	0	0	0	0	0	0	0	0	0	0	0	0	0	0	0	0	0	0	0	0	0	0	0	0	0	0	0	0	0	0	0	0	0	0
1010.95	0	0	0	0	0	0	0	4175.21	0	0	0	0	0	0	0	0	0	0	0	0	0	0	0	0	0	0	0	0	0	0	0	0	0	0	0	0	0	0	0	0	0	0	0	0	0	0	0	0	0
1010.96	0	0	0	0	0	0	0	0	0	0	0	0	0	0	0	0	0	0	0	0	0	0	0	0	0	0	0	0	0	0	0	0	0	0	0	0	0	0	0	0	0	0	0	0	0	0	0	0	0
1010.97	0	0	0	0	0	0	0	0	0	0	0	0	0	0	0	0	0	0	0	0	0	0	0	0	0	0	0	0	0	0	0	0	0	0	0	0	0	0	0	0	0	0	0	0	0	0	0	0	7195.85
1010.98	0	0	0	0	0	0	0	0	0	0	0	0	0	0	0	0	0	0	0	0	0	0	0	4475.9	0	0	0	0	0	0	0	0	0	0	0	0	0	559.738	0	0	0	0	0	0	0	0	0	0	0
1011.02	0	0	0	0	0	0	0	0	0	0	0	0	0	0	0	0	0	0	0	0	0	0	0	0	0	0	0	0	0	0	0	0	0	0	0	0	0	5671.06	0	0	0	0	0	0	0	0	0	0	0
1011.08	0	0	0	0	0	0	0	0	0	0	0	0	0	0	0	0	0	0	0	0	0	0	0	0	0	0	0	0	0	0	0	0	0	0	0	0	0	0	0	0	0	0	0	0	0	0	0	0	0
1011.09	0	0	0	0	0	0	0	0	0	0	0	0	0	0	0	0	0	0	0	0	0	0	0	0	0	0	0	0	0	0	0	0	0	0	0	0	0	0	0	0	0	0	0	0	0	0	0	0	0
1011.1	0	0	0	0	0	0	6562.43	0	0	0	0	0	0	0	0	0	0	0	0	0	4596.57	0	0	0	0	0	0	0	0	0	0	0	0	0	0	0	0	0	0	0	0	0	0	0	0	0	0	0	0
1011.17	0	0	0	0	0	0	0	0	0	0	0	0	0	0	0	0	0	0	0	0	0	0	0	0	0	0	0	0	0	0	0	0	0	0	0	0	0	0	0	0	0	0	0	0	0	0	0	0	0
1011.2	0	0	0	0	0	0	0	0	0	0	0	0	0	0	0	0	0	0	0	0	0	0	0	0	0	0	0	0	0	0	0	0	0	0	0	0	0	10469.1	0	0	0	0	0	0	0	0	0	0	0
1011.21	0	0	0	0	0	0	0	0	0	0	0	0	0	0	0	0	0	0	0	0	2520.64	0	0	0	0	0	0	0	0	6153.49	0	0	0	0	0	0	0	0	0	0	0	0	0	0	0	0	0	0	0
1011.22	0	0	0	0	0	0	0	0	0	0	0	0	0	0	0	0	0	0	0	0	0	0	0	0	0	0	0	0	0	0	0	0	0	0	0	0	0	422.756	0	0	0	0	0	0	0	0	0	0	0
1011.24	0	0	0	0	0	0	0	0	0	0	0	0	0	0	0	0	0	0	0	0	0	0	0	0	0	0	0	0	0	0	0	0	0	0	0	0	0	0	0	0	0	0	0	0	0	0	0	0	0
1011.28	0	0	0	0	0	0	0	0	0	0	0	0	0	0	0	0	0	0	0	0	0	0	0	0	0	0	0	0	0	0	0	0	0	0	0	0	0	0	0	0	0	0	0	0	0	0	0	0	0
1011.29	0	0	0	0	0	0	0	0	0	0	0	0	0	0	0	0	0	0	0	0	0	0	0	0	0	0	0	0	0	0	0	0	0	0	0	0	0	0	0	0	0	0	0	0	0	0	0	0	0
1011.31	0	6597.64	0	0	0	0	0	0	0	0	0	0	0	0	0	0	0	0	0	0	0	0	0	0	0	0	0	0	0	0	0	0	0	0	0	0	0	0	0	0	0	0	0	0	0	3013.25	0	0	0
1011.33	0	0	0	0	0	0	0	0	0	0	0	0	0	0	0	0	0	0	0	0	0	0	0	0	0	0	0	0	0	0	6550.07	0	0	0	0	0	0	0	0	0	0	0	0	0	0	0	0	0	0
1011.34	0	0	0	0	0	0	0	0	0	4682.86	0	0	0	0	0	0	0	0	0	0	0	0	0	0	0	0	0	0	0	0	0	0	0	5271.84	0	0	0	0	0	0	0	0	0	0	0	0	0	0	0
1011.35	0	0	0	0	0	0	0	0	0	0	7212.86	0	0	0	0	0	0	0	0	0	0	0	0	0	0	0	7072.74	0	0	0	0	0	0	0	0	0	0	0	0	0	0	0	0	0	0	4967.57	0	0	0
1011.36	0	0	0	0	0	0	0	0	0	0	0	0	0	0	0	0	0	0	0	0	0	0	0	0	0	0	0	0	5173.82	0	0	0	0	0	0	0	0	0	0	0	0	0	0	0	7262.88	0	0	0	0
1011.4	0	0	0	0	0	0	0	0	0	0	0	0	0	0	0	0	0	6361.9	0	0	0	0	0	0	0	0	0	0	0	0	0	0	0	0	0	0	0	0	0	0	0	0	0	0	0	0	0	0	0
1011.42	0	0	3875.14	0	0	0	0	0	0	0	0	0	0	0	0	0	0	0	0	0	0	0	0	0	0	0	0	0	0	0	0	0	0	0	0	0	0	0	0	0	0	0	0	0	0	0	0	0	0
1011.45	0	0	0	0	0	0	0	24765.5	0	0	0	0	0	0	0	0	0	0	0	0	0	0	0	0	0	0	0	0	0	0	0	0	0	0	0	0	0	0	0	0	0	0	0	0	0	0	0	0	0
1011.47	0	0	0	0	0	0	0	0	0	0	0	0	0	0	0	0	0	4831.05	0	0	0	0	0	0	0	0	0	0	0	0	0	0	0	0	0	0	0	0	0	0	0	0	0	0	0	0	0	0	0
1011.48	0	0	0	0	0	0	0	0	0	0	0	0	0	0	0	0	0	0	0	0	0	0	0	0	0	0	0	9061.05	0	0	0	0	0	0	0	0	0	0	0	4115.76	0	0	0	0	0	0	0	0	0
1011.49	0	0	0	0	0	0	0	0	0	0	0	4490.65	0	0	0	0	0	0	0	0	0	0	0	0	0	0	0	0	0	0	0	0	0	0	0	0	0	0	0	0	0	0	0	0	0	0	0	0	0
1011.51	0	0	0	0	0	0	0	0	0	0	0	0	0	0	0	0	0	0	0	0	0	0	0	0	0	0	0	0	0	0	0	0	0	0	0	0	0	0	0	0	0	0	0	0	0	0	0	0	0
1011.52	0	0	0	0	0	0	0	0	0	0	0	0	0	0	0	0	0	0	0	0	0	0	0	0	0	0	0	0	0	0	0	0	131.941	0	0	0	0	0	0	0	0	0	0	0	0	0	0	0	0
1011.61	0	0	0	0	0	0	0	0	0	0	0	0	0	0	0	0	0	0	0	0	0	0	0	0	0	0	0	0	0	0	0	0	0	0	0	0	0	0	0	0	0	0	0	0	0	0	8283.52	0	0
1011.65	0	0	0	0	0	0	0	0	0	0	0	0	0	0	0	0	0	0	0	0	6519.64	0	0	0	0	0	0	0	0	0	0	0	0	0	0	0	0	0	0	0	0	0	0	0	0	0	0	0	0
1011.66	0	0	0	0	0	0	0	0	0	0	0	0	0	0	0	0	0	0	0	0	0	0	0	0	0	0	0	0	0	0	6120.38	0	0	0	0	0	0	0	0	0	0	0	0	0	0	0	0	0	0
1011.75	0	0	0	0	0	0	0	0	6795.27	0	0	0	0	0	0	0	0	0	0	0	0	0	0	0	0	0	0	0	0	0	0	0	0	0	0	0	0	0	0	0	0	0	0	0	0	0	0	0	0
1011.82	0	0	0	0	0	0	0	0	0	0	0	0	0	0	0	0	0	0	0	0	0	0	0	0	0	0	0	0	0	0	0	0	0	2037.95	0	0	0	0	0	0	0	0	0	0	0	0	0	0	0
1011.83	0	0	0	0	0	0	0	0	0	0	0	0	0	0	0	0	0	0	0	0	0	6242.36	0	0	0	0	0	0	0	6056.05	0	0	0	0	0	0	0	0	0	0	0	6476.35	0	0	0	0	0	0	0
1011.86	0	0	0	0	0	0	0	0	0	0	0	0	0	0	0	0	0	0	3463.5	0	0	0	0	0	0	0	0	0	0	0	0	0	0	0	0	0	0	0	0	0	0	0	0	0	0	0	0	0	0
1011.88	0	0	0	0	0	0	0	0	6444.49	0	0	0	0	0	0	0	0	0	0	0	0	0	0	0	0	0	0	0	0	0	0	0	0	0	0	0	0	0	0	0	0	0	0	0	0	0	0	0	0
1011.89	0	0	0	0	0	0	0	0	0	0	0	0	0	0	0	0	0	0	0	0	0	0	0	0	0	0	0	0	0	0	0	0	0	0	2948.66	0	0	0	0	0	0	0	0	0	0	0	0	0	0
1011.91	0	0	0	0	0	0	0	0	0	0	0	0	0	0	0	0	0	0	0	0	0	0	0	0	0	0	0	0	0	0	0	0	0	0	0	0	0	0	0	0	0	0	0	7460.67	0	0	0	0	0
1011.92	0	0	0	0	0	0	0	0	0	0	0	0	0	0	0	0	0	0	0	0	0	0	0	0	0	0	0	0	0	4577.01	0	0	0	0	0	0	0	419.084	0	0	0	0	0	0	0	0	0	0	0
1011.93	0	0	0	0	0	0	0	0	0	0	33276.4	0	0	0	0	0	0	0	0	0	0	0	0	0	0	0	0	0	0	0	0	0	0	0	0	0	0	0	0	0	0	0	0	0	0	0	0	0	0
1011.94	0	0	4232.06	0	0	0	0	0	6564.66	0	0	0	3367.76	0	0	0	0	0	0	0	0	0	0	0	0	0	0	0	0	0	0	0	0	0	0	0	0	0	0	0	0	0	0	0	0	0	0	0	0
1011.95	0	0	0	0	0	0	0	0	0	0	0	0	0	0	0	0	0	0	0	0	0	0	0	0	0	0	0	0	0	0	0	0	0	0	0	0	0	0	0	0	0	0	0	0	0	0	0	0	0
1011.97	0	0	0	0	0	0	0	0	4635.69	0	0	0	0	0	0	0	0	0	0	0	0	0	0	0	0	0	0	0	0	0	0	0	0	0	0	0	0	0	0	0	0	0	0	0	0	0	0	0	0
1012.01	0	0	3768.69	0	0	0	0	0	0	0	0	0	0	0	0	0	0	0	0	0	0	0	0	0	0	0	0	0	0	0	0	0	0	0	0	0	0	0	0	0	0	0	0	0	0	0	0	0	0
1012.02	0	0	0	0	0	0	0	0	0	0	0	3685.43	0	0	0	0	0	0	0	0	0	0	0	0	0	0	0	0	0	0	0	0	0	6362.72	0	0	0	0	0	7357.33	0	0	0	0	0	0	0	0	0
1012.08	0	0	0	0	0	0	0	0	0	0	0	0	0	0	0	0	0	0	0	0	0	0	0	0	0	0	0	0	0	0	0	0	0	0	0	0	0	0	0	0	5882.41	0	0	0	0	0	0	0	0
1012.09	0	0	0	0	0	0	0	0	0	512.06	0	0	0	0	0	0	0	0	0	0	0	0	0	0	0	0	0	0	0	0	0	0	0	0	0	0	0	0	0	0	0	0	10099.3	0	0	0	0	0	0
1012.1	0	0	0	0	0	0	0	0	0	0	0	0	0	0	0	0	0	0	2840.1	0	0	0	0	0	0	0	0	0	0	3057.54	0	0	0	0	0	0	0	0	0	0	0	0	0	0	0	0	0	0	0
1012.11	0	0	0	0	0	0	0	0	0	0	21000.8	0	0	0	0	0	0	0	0	0	0	0	0	0	0	0	0	0	0	0	0	0	0	0	0	0	0	0	0	0	0	0	0	0	0	0	0	0	0
1012.14	0	0	0	0	0	0	0	0	0	0	0	0	0	0	0	0	0	0	0	0	0	0	0	0	0	0	0	0	0	0	0	0	0	0	0	0	0	0	0	0	0	0	0	0	0	0	0	0	0
1012.16	0	0	0	0	0	0	0	0	0	0	0	0	0	0	0	0	0	0	0	0	0	0	0	0	0	0	0	0	0	0	0	0	0	1464.68	0	0	0	0	0	0	0	0	0	0	0	0	0	0	0
1012.18	0	0	0	0	0	0	0	0	4143.53	0	0	0	0	0	0	0	0	0	0	0	0	0	0	0	0	0	0	0	0	0	0	0	0	0	0	0	0	0	0	0	0	0	0	0	0	0	0	0	0
1012.2	0	0	0	0	0	0	0	0	0	0	0	0	0	0	0	0	0	0	0	0	0	0	0	0	0	0	0	0	0	0	0	0	0	0	0	0	0	0	0	0	0	0	0	0	0	0	0	0	0
1012.23	0	0	0	0	0	0	0	0	0	3987.18	0	0	0	0	0	0	0	0	0	0	0	0	0	0	0	0	0	0	0	0	0	0	0	0	0	0	0	0	0	0	0	0	0	0	0	0	0	0	0
1012.27	0	0	0	0	0	0	0	0	0	0	0	0	0	0	0	0	0	0	0	0	0	0	0	0	0	0	0	0	0	0	0	0	0	0	0	0	0	0	0	0	0	0	0	0	0	0	0	0	0
1012.29	0	0	0	5203.84	0	0	0	0	0	0	0	0	0	0	0	0	0	0	0	0	0	0	0	0	0	0	0	0	0	0	0	0	0	0	0	0	0	0	0	0	0	0	0	0	0	0	0	0	0
1012.34	0	0	0	0	0	0	0	0	0	0	0	0	0	0	0	0	0	0	0	0	0	0	0	0	0	0	0	0	0	0	0	0	0	0	0	4021.93	0	0	0	0	0	0	0	0	0	0	0	0	0
1012.37	0	0	0	0	0	0	4696.57	0	0	0	0	0	0	0	0	0	0	0	0	3610.65	0	0	0	0	0	0	0	10836.3	0	0	0	0	0	0	0	0	0	0	0	0	0	0	0	0	0	0	0	0	0
1012.4	5393.16	0	0	0	0	0	0	0	0	0	0	0	0	0	0	0	0	0	0	0	0	0	0	0	0	0	0	0	0	0	0	0	0	0	0	0	0	0	0	0	0	0	0	0	0	0	0	0	0
1012.42	0	0	0	0	0	0	0	0	0	0	0	0	0	0	0	0	0	0	0	0	0	0	0	0	0	0	0	0	0	0	0	0	0	1495.86	0	0	0	0	0	0	0	0	0	0	0	0	0	0	0
1012.44	0	0	0	0	0	0	0	0	0	0	0	0	0	0	0	0	0	0	0	0	0	0	0	0	0	0	0	0	0	4146.51	0	0	0	0	0	0	0	0	0	0	0	0	0	0	0	0	0	0	0
1012.49	0	0	0	0	0	0	0	0	0	745.03	0	0	0	0	0	0	0	0	0	0	0	0	0	0	0	0	8183.3	0	0	0	0	0	0	0	0	0	0	0	0	0	0	0	0	0	0	0	0	0	0
1012.51	0	0	0	0	0	0	0	0	0	0	0	0	0	0	0	0	0	0	0	0	0	0	0	0	0	0	0	0	0	0	0	0	0	0	1390.26	0	0	0	0	0	0	0	0	0	0	0	0	0	0
1012.52	0	0	0	0	0	0	0	0	0	0	0	0	0	0	0	0	0	0	0	0	0	0	0	0	0	0	0	0	0	0	0	0	0	0	0	0	0	0	0	0	0	0	0	0	0	0	0	0	0
1012.53	0	0	0	0	0	0	0	0	0	803.642	0	0	0	0	0	0	0	0	0	0	0	0	0	0	0	0	0	0	0	0	0	0	0	0	0	0	0	0	5806.14	0	0	0	0	0	0	0	0	0	0
1012.56	0	0	0	0	0	0	0	0	0	0	0	0	0	7158.53	0	0	0	0	0	0	0	0	0	0	0	0	0	0	0	0	0	0	0	0	0	0	0	0	0	0	0	0	0	0	0	0	0	0	0
1012.74	0	0	0	0	0	0	0	0	0	0	0	0	0	0	0	0	0	0	0	0	0	0	0	0	0	0	5059.34	0	0	0	0	0	0	0	0	0	0	0	0	0	0	0	0	0	0	0	0	0	0
1012.75	0	0	0	0	0	0	0	0	0	0	0	0	0	0	0	0	0	0	0	0	0	0	0	0	0	0	0	0	0	0	0	0	0	0	0	0	0	0	0	0	0	0	0	0	0	0	0	0	0
1012.76	0	0	0	0	0	0	0	0	0	0	0	2692.66	0	0	0	0	0	0	0	0	0	0	0	0	0	0	0	0	0	0	4762.06	0	0	0	0	0	0	0	0	0	0	0	0	0	0	0	0	0	0
1012.78	0	0	0	0	0	0	0	0	0	0	0	3983.68	0	0	0	0	0	0	0	0	0	0	0	0	0	0	0	0	0	0	0	0	0	0	0	0	0	0	0	0	0	0	0	0	0	1792.15	0	0	0
1012.8	0	0	0	0	0	0	0	0	0	0	0	0	0	0	0	0	0	0	0	0	0	3722.99	0	0	0	0	0	0	0	0	0	0	0	0	0	0	0	0	0	0	0	0	0	0	0	0	0	0	0
1012.81	0	0	0	3639.15	0	0	0	0	0	0	0	0	0	0	0	0	0	0	0	0	0	0	0	0	0	0	0	0	0	0	0	0	0	0	0	0	5826.86	0	0	0	0	0	0	0	0	0	0	0	0
1012.82	5783.91	0	0	0	0	0	0	0	0	0	0	0	0	0	0	0	0	4633.69	0	0	0	0	0	0	0	0	0	0	0	0	0	0	0	0	0	0	0	0	0	0	0	0	0	0	0	0	0	0	0
1012.83	0	8511.96	0	0	0	0	0	0	0	0	0	0	0	0	0	0	0	0	0	0	0	0	0	0	0	0	0	0	0	0	0	0	0	0	0	0	0	0	0	0	0	0	0	0	0	0	0	0	0
1012.84	0	0	0	0	0	0	0	0	0	0	0	0	0	0	0	0	0	0	0	0	0	0	0	0	0	0	0	0	0	0	0	0	0	0	0	0	0	0	0	0	0	0	0	0	0	0	0	0	0
1012.86	0	0	0	0	0	0	0	0	0	0	0	0	0	0	0	0	0	0	0	0	0	0	0	0	0	0	0	0	0	0	0	0	0	0	0	0	0	0	0	0	0	0	0	0	0	0	0	0	0
1012.87	0	0	0	0	0	0	0	0	0	0	0	0	0	0	0	0	0	0	0	0	0	0	0	0	0	0	0	0	0	0	0	0	0	0	0	0	3847.12	0	0	0	0	0	0	0	0	0	0	0	0
1012.88	0	0	0	0	0	0	0	0	0	0	0	5508.25	0	0	0	0	0	0	0	0	0	0	0	0	0	0	0	0	0	0	0	0	0	2021.57	0	0	0	0	0	0	0	0	0	0	0	0	13159.9	0	0
1012.91	0	0	0	0	0	0	0	0	0	1112.49	0	0	2361.65	0	0	0	0	0	0	0	0	0	0	0	0	0	0	0	0	0	0	0	0	0	0	0	0	0	0	0	0	0	0	0	0	0	0	0	0
1012.92	0	0	0	0	0	0	0	0	0	0	0	0	0	0	0	0	0	0	0	0	0	0	0	0	0	0	0	0	0	0	0	0	0	0	0	0	0	0	0	0	0	0	0	0	5329.64	0	0	0	0
1012.94	0	0	0	0	0	0	0	0	0	0	0	0	0	0	0	5031.53	0	0	0	0	0	0	0	0	0	0	0	0	0	0	0	0	0	0	0	2763.82	0	0	0	0	0	0	0	0	0	0	0	0	0
1012.95	0	0	0	0	0	0	0	0	0	0	0	0	0	0	0	0	0	0	0	0	0	4167.79	0	0	0	0	0	0	0	0	0	0	0	0	0	0	0	0	0	0	0	0	0	0	0	0	0	0	0
1012.96	0	0	0	0	0	0	0	0	0	0	0	0	0	0	0	0	0	0	0	0	0	0	0	0	0	0	0	0	0	0	0	0	0	0	0	0	0	0	0	0	0	0	0	0	0	0	0	0	0
1013	0	0	0	0	0	0	0	0	0	0	0	0	0	0	0	0	0	0	0	0	0	0	0	0	0	0	0	0	0	0	0	0	0	0	0	0	0	0	0	0	0	0	0	0	0	0	0	0	0
1013.02	0	0	0	0	0	0	0	0	0	0	0	0	0	0	0	0	0	0	0	0	0	5653.52	0	0	0	0	0	0	0	0	0	0	0	0	0	0	0	0	0	0	0	0	0	0	0	0	0	0	0
1013.06	0	0	451.647	0	0	0	0	0	0	0	0	5109.07	0	0	0	0	0	0	0	0	0	0	0	0	0	0	0	0	0	0	0	0	0	0	0	0	0	0	0	0	0	0	0	0	0	0	0	0	0
1013.12	0	0	0	0	6628.24	0	0	0	0	0	0	0	0	0	0	0	0	0	0	0	0	0	0	0	0	0	0	0	0	0	0	0	0	0	0	0	0	0	0	0	0	0	0	0	0	0	0	0	0
1013.26	0	0	0	0	0	0	0	0	0	0	0	0	0	0	0	0	0	0	3257.84	0	0	0	0	0	0	0	0	0	0	0	0	0	0	0	0	0	0	0	0	0	0	0	0	0	0	0	0	0	0
1013.33	0	0	0	0	0	0	0	0	0	0	23210.7	0	0	0	0	0	0	0	0	0	0	0	0	0	0	0	0	0	0	0	0	0	0	0	0	0	0	0	0	0	0	0	0	0	0	0	0	6967	0
1013.37	0	0	0	0	0	0	0	0	0	0	0	0	0	0	0	0	0	0	0	0	0	0	0	0	0	0	0	0	0	0	0	0	0	0	0	0	0	0	0	0	0	0	0	0	0	0	0	0	0
1013.38	0	0	0	0	0	0	0	0	0	0	0	0	0	0	0	0	0	0	0	0	0	0	0	0	6694.03	0	0	0	0	0	10028	0	0	0	1171.38	0	0	0	0	0	0	0	0	0	0	0	0	0	0
1013.39	0	0	0	0	0	0	0	0	0	0	0	0	0	0	0	0	0	0	0	0	0	0	0	0	0	0	0	0	0	0	0	0	0	0	0	0	0	0	0	0	0	0	0	0	0	0	0	0	0
1013.42	0	0	0	0	0	0	0	0	0	0	0	0	0	0	0	0	0	0	0	0	0	0	0	0	0	0	0	0	0	0	0	0	0	0	0	0	0	0	0	0	0	0	0	0	0	0	0	0	0
1013.43	0	0	0	0	0	0	0	0	0	0	0	0	0	0	0	0	0	0	0	0	0	0	0	0	0	0	0	0	0	0	0	11742.4	0	0	0	0	0	0	0	0	0	0	0	0	0	0	0	0	0
1013.44	0	0	0	0	0	0	0	0	0	0	0	0	0	0	0	0	0	0	0	0	0	0	0	0	0	0	0	0	0	0	0	5316.75	0	0	0	0	0	0	0	0	0	0	0	5849.36	0	0	8396.57	0	0
1013.45	0	0	0	0	0	0	5788.85	0	0	0	0	0	0	0	0	0	0	0	0	0	0	0	0	0	0	0	0	0	0	0	0	0	0	0	0	0	0	0	0	0	0	0	0	0	0	0	0	0	0
1013.47	0	0	0	0	0	0	0	0	0	0	0	0	0	0	0	0	0	0	0	0	0	0	0	0	0	0	0	0	0	0	0	0	0	0	0	0	0	0	0	0	0	0	0	0	0	0	0	0	0
1013.48	0	0	0	0	0	0	0	0	0	0	0	0	0	0	0	0	0	7676.73	0	0	0	0	0	0	0	0	0	0	0	0	0	0	0	0	0	0	0	0	0	0	0	0	0	0	0	0	0	0	0
1013.58	0	0	0	0	0	0	0	0	0	0	0	0	0	0	0	0	0	0	0	0	0	0	0	0	0	0	0	0	0	0	0	0	0	0	0	0	0	0	0	0	0	0	0	0	0	0	0	0	0
1013.59	0	0	0	0	0	0	0	0	0	0	0	0	0	0	0	0	0	0	0	0	0	0	8175.35	0	0	0	0	0	0	0	0	0	0	0	0	0	0	0	0	0	0	0	0	0	0	0	0	0	0
1013.62	0	0	0	0	0	0	0	0	0	0	0	0	0	0	0	0	0	6310.8	0	0	0	0	0	0	0	0	0	0	0	0	0	0	0	0	0	0	0	0	0	0	0	0	0	0	0	0	0	0	0
1013.73	0	0	0	0	0	0	0	0	0	0	0	0	2640.79	0	0	0	0	0	0	0	0	0	0	0	0	0	0	0	0	0	0	0	0	0	0	0	0	0	0	0	0	0	0	0	0	0	0	0	0
1013.75	5156.77	0	0	0	0	0	0	0	0	0	0	0	0	0	0	0	0	0	0	0	0	0	0	0	7707.83	0	0	0	0	0	0	0	0	0	0	0	0	0	0	0	0	0	0	0	0	0	0	0	0
1013.77	0	0	0	0	5512.74	0	0	0	0	0	0	0	0	0	0	0	0	0	0	0	0	0	0	0	0	0	0	0	0	0	0	0	0	0	0	0	0	0	0	0	0	0	0	0	0	0	0	0	0
1013.82	0	0	0	0	0	0	0	0	0	0	0	0	0	0	0	0	0	0	0	0	0	0	0	0	0	0	0	0	0	0	0	0	0	0	0	0	0	0	0	0	0	0	0	0	0	0	0	0	0
1013.83	0	0	0	0	0	0	0	0	0	0	0	0	0	0	0	0	0	0	0	0	0	0	0	0	0	0	0	0	0	0	0	0	0	0	0	0	0	0	0	0	0	0	0	0	0	0	0	0	0
1013.86	0	0	0	0	0	0	0	0	0	0	0	0	0	0	0	0	6860.57	0	0	0	0	0	0	0	0	0	0	0	0	0	0	0	0	0	0	0	0	0	0	0	0	0	0	0	0	0	0	0	0
1013.91	4024.95	0	0	0	0	0	0	0	0	0	0	0	0	0	0	0	0	0	0	0	0	0	0	0	0	0	0	0	0	0	0	0	0	0	0	0	0	0	0	0	0	0	0	0	0	0	0	0	0
1013.92	0	0	0	0	0	0	0	0	0	0	0	0	0	0	0	0	0	0	0	0	0	0	0	0	0	0	0	0	0	0	0	0	0	0	0	0	0	0	6230.12	0	4185.4	0	0	0	0	0	0	0	0
1013.94	0	0	0	0	0	0	0	0	0	0	0	0	0	0	0	0	0	0	0	3480.57	0	0	0	0	0	0	0	0	0	0	0	0	0	0	0	0	0	0	0	0	0	0	0	0	0	0	0	0	0
1013.95	0	0	0	0	0	5398.36	0	0	0	0	0	0	0	0	0	0	0	0	0	0	0	0	0	0	0	0	0	0	0	0	0	0	0	0	0	0	0	0	0	0	0	0	0	0	0	0	0	0	0
1013.96	0	0	0	0	0	0	0	0	0	0	0	0	0	0	0	0	7250.95	0	0	0	0	0	0	0	0	0	0	0	0	0	6210.07	0	0	0	0	0	0	0	0	0	0	0	0	0	0	0	0	0	0
1013.98	0	0	0	0	0	0	0	0	0	0	0	0	0	0	0	0	0	0	0	0	0	0	9290.27	0	0	0	0	0	0	0	0	0	0	0	0	0	0	0	0	0	0	0	0	0	0	0	0	0	0
1014.02	0	0	2275.15	0	0	0	0	0	0	0	0	0	0	0	0	0	0	0	0	0	0	0	0	0	0	0	0	0	0	0	0	0	0	0	0	0	0	0	0	0	0	0	0	0	0	0	0	0	0
1014.08	0	0	0	0	0	0	0	0	0	0	0	0	0	0	0	0	0	0	0	5131.8	0	0	0	0	0	0	0	0	0	0	0	0	0	0	0	0	0	0	0	0	0	0	0	0	0	0	0	0	0
1014.09	0	0	0	0	0	0	0	0	0	0	0	0	0	0	0	0	0	0	0	0	0	0	0	0	0	0	0	0	0	0	0	0	0	0	0	0	6452.36	0	0	0	0	0	8677.98	0	0	0	0	0	0
1014.1	0	0	0	0	0	0	0	0	0	0	0	0	0	0	0	0	0	0	0	0	0	0	0	0	0	0	0	0	0	0	0	0	0	0	0	0	0	0	0	0	0	0	0	0	0	0	0	0	0
1014.11	0	0	0	0	0	0	0	0	0	0	0	0	0	0	0	0	0	0	0	0	0	0	0	0	0	0	0	0	0	0	0	0	0	0	0	0	0	0	0	0	0	0	0	5710.59	0	0	0	0	0
1014.13	0	0	0	0	0	0	0	0	0	0	0	0	0	0	0	0	6929.37	0	0	0	0	0	8428.82	0	0	0	0	0	0	0	0	0	0	0	0	0	0	0	0	0	0	0	0	0	0	0	0	0	0
1014.15	0	0	0	0	4976.5	0	0	0	0	0	0	0	0	0	0	0	0	0	0	0	0	0	0	0	0	0	0	0	0	0	0	0	0	0	0	0	0	0	0	0	0	0	0	0	0	0	0	0	0
1014.18	0	0	0	0	0	0	0	0	0	0	0	0	0	0	0	0	0	0	0	0	0	0	0	0	0	0	0	0	0	0	0	0	0	0	0	0	0	0	0	0	0	0	0	0	0	0	0	0	0
1014.2	0	0	0	0	0	0	0	0	0	0	0	0	0	0	0	0	0	0	0	0	0	0	0	0	0	0	0	0	0	0	0	0	0	0	0	0	0	0	0	0	0	0	0	0	0	0	0	0	0
1014.21	0	0	0	0	0	0	0	0	0	0	0	0	0	0	0	0	0	0	0	0	0	0	0	0	0	0	0	0	0	0	0	0	0	0	0	0	0	0	0	0	0	0	0	0	0	0	0	0	0
1014.24	0	0	0	0	0	0	0	0	0	0	0	0	0	0	0	0	0	0	0	0	0	0	0	0	0	0	0	0	0	0	0	0	0	0	0	0	0	0	0	0	0	0	0	0	0	0	0	0	0
1014.29	0	0	0	0	0	0	0	0	0	0	0	0	0	0	0	0	0	0	0	0	0	0	0	0	0	0	0	0	0	0	0	0	0	0	0	0	0	0	0	0	0	0	0	0	0	0	0	0	0
1014.31	0	13630.1	0	0	6676.7	0	0	0	0	0	0	0	0	0	0	0	0	0	0	0	0	0	0	0	0	0	0	0	0	0	0	0	0	0	0	0	0	0	0	0	0	0	0	0	0	0	0	0	0
1014.36	0	0	0	0	0	0	0	0	0	0	0	0	0	0	7493.62	0	0	0	0	0	0	0	0	0	0	0	0	0	0	0	0	0	0	0	0	0	0	408	0	0	0	0	0	0	0	0	0	0	0
1014.37	0	0	0	3396.17	0	0	0	0	0	0	0	0	0	0	0	0	0	0	0	0	4004.91	0	0	0	0	0	0	0	0	0	0	0	0	0	886.639	0	0	0	0	0	0	0	0	0	0	0	0	0	0
1014.38	0	0	0	0	0	0	0	0	0	0	0	0	0	5877.96	0	0	0	0	0	0	0	0	0	0	0	0	0	0	0	0	0	0	0	0	0	0	0	0	0	0	0	0	0	0	0	0	0	0	0
1014.39	7848.52	7513.45	0	0	0	0	0	0	0	0	0	0	0	0	0	0	0	0	0	0	0	0	0	0	0	0	0	0	0	0	0	0	0	0	1390.85	0	0	0	0	0	0	0	0	0	0	0	0	0	0
1014.41	6381.98	7220.24	3724.42	0	0	0	0	0	0	0	0	7320.93	0	0	0	0	0	0	0	0	0	0	0	0	0	0	0	0	0	0	0	0	0	0	0	0	0	0	0	0	0	0	0	0	0	0	0	0	0
1014.44	0	0	0	0	0	0	0	0	0	0	0	4928.5	0	0	0	0	0	0	0	0	0	0	0	0	0	0	0	0	0	0	0	0	0	0	0	0	0	0	0	0	0	0	0	0	0	0	0	11395.4	0
1014.45	0	0	0	0	0	0	0	0	0	0	0	0	0	0	0	0	0	0	0	0	0	0	0	0	0	0	0	0	0	0	0	0	0	0	0	0	0	0	0	0	3881.81	0	0	0	0	0	0	0	0
1014.47	0	0	0	0	0	0	0	0	0	0	0	5083.96	0	0	0	0	0	0	0	0	0	0	0	0	0	0	0	0	0	0	0	0	0	5621.81	0	0	0	0	0	0	0	0	0	0	0	0	0	5196.67	0
1014.57	0	2665.09	0	0	0	0	0	0	0	0	0	0	0	0	0	0	0	0	0	0	0	0	0	0	0	0	0	940.897	0	0	0	0	0	0	0	0	0	0	0	0	0	0	0	0	0	0	0	0	0
1014.58	0	0	0	0	0	0	0	0	0	0	0	0	0	7862.77	0	0	0	0	0	0	0	0	0	0	0	0	0	0	0	0	0	0	0	0	0	0	0	0	0	0	0	0	0	0	0	0	0	0	0
1014.59	0	0	0	0	0	0	0	0	0	0	0	0	0	0	0	0	0	0	0	0	0	0	0	0	0	0	0	0	0	0	0	0	193.767	0	0	0	0	0	0	0	0	0	0	0	0	0	0	0	0
1014.66	0	0	0	3500.99	0	0	0	0	0	0	0	0	0	0	0	0	0	0	0	0	0	0	0	0	0	0	0	0	0	0	0	0	0	0	0	2872.47	0	0	0	0	0	0	0	0	0	0	0	0	0
1014.68	0	0	0	0	0	0	0	0	0	0	0	0	0	0	0	0	0	0	0	0	0	0	0	0	0	0	0	0	0	0	0	0	0	0	0	0	0	0	0	0	0	0	0	0	0	0	0	0	0
1014.71	0	0	0	0	0	0	0	0	0	4174.75	0	0	0	0	0	0	0	0	0	0	0	0	0	0	0	0	0	0	0	0	0	0	0	0	0	0	0	0	0	0	0	0	0	0	0	0	0	0	4945.63
1014.72	0	0	0	0	0	0	0	0	0	0	0	0	0	0	0	0	0	4748.46	0	0	0	0	0	0	0	0	0	0	0	0	0	0	0	0	2820.24	0	0	0	0	0	0	0	0	0	0	0	0	0	0
1014.78	0	0	0	0	0	0	4616.82	0	0	2426.38	0	0	0	0	0	0	0	0	0	0	0	0	0	0	0	0	0	0	0	0	0	0	0	0	0	0	0	0	0	0	0	0	0	0	0	0	0	8365.58	0
1014.79	0	0	0	0	0	0	0	0	0	0	0	0	0	0	0	0	0	0	0	0	0	0	0	0	0	0	3997.05	0	0	0	0	0	0	0	0	0	0	0	0	0	0	0	0	0	0	0	0	0	0
1014.83	0	8094.99	0	0	0	0	0	0	0	0	0	0	0	0	0	0	0	0	0	0	0	0	0	0	0	0	0	0	8176.27	0	0	0	0	0	0	0	0	0	0	0	0	0	0	0	0	0	0	0	0
1014.85	0	6687.16	0	0	0	0	0	0	3662.5	0	0	0	0	0	6513.72	0	0	0	0	0	0	0	0	0	0	0	0	0	0	0	0	0	0	3633.14	0	0	0	0	0	0	0	0	0	0	0	0	0	0	0
1014.86	0	0	0	0	0	0	0	0	0	0	0	0	0	0	0	0	0	0	0	0	0	0	0	0	0	0	0	0	0	0	0	0	0	0	0	0	0	0	4623.72	0	0	0	0	0	0	0	0	0	0
1014.88	0	0	0	0	0	0	0	0	0	0	0	0	0	0	0	0	0	0	0	0	7254.59	0	9861.02	0	0	0	0	0	0	0	3952.08	0	0	0	0	0	0	0	0	0	0	0	0	0	0	0	0	0	0
1014.93	0	0	0	0	0	0	0	0	0	0	0	0	0	0	0	0	0	0	0	0	0	0	0	0	0	0	0	0	0	0	0	0	0	0	0	0	0	0	0	0	0	0	0	0	0	0	0	0	0
1014.95	0	0	0	0	0	0	0	0	0	0	0	0	0	0	0	0	0	0	0	0	0	0	0	0	0	0	0	0	0	0	0	0	0	0	0	0	7105.57	4108.35	0	0	0	0	0	0	0	0	0	0	0
1014.97	0	0	0	0	0	0	0	0	0	0	0	0	0	0	0	0	0	0	0	0	0	0	0	0	0	0	0	0	0	0	0	0	0	0	0	0	0	1508.37	0	0	0	0	0	0	0	0	0	0	0
1014.98	0	0	0	0	0	0	0	0	0	0	0	0	0	0	0	0	0	4580.73	0	0	0	0	0	0	0	0	0	0	0	0	0	0	0	0	0	0	0	0	0	0	0	0	0	0	5899.13	0	0	0	0
1015.02	0	5844.91	0	0	0	0	0	0	0	0	0	0	0	0	0	0	0	0	0	0	0	0	0	0	0	0	0	0	0	0	0	0	0	8215.06	0	0	0	0	0	0	0	0	0	0	0	4970.08	0	0	0
1015.04	0	0	0	0	6409.47	0	0	0	0	0	0	0	0	0	0	0	0	0	0	0	0	0	0	0	0	0	0	0	0	0	0	0	0	0	0	0	0	0	0	0	0	0	0	0	0	0	0	0	0
1015.13	0	0	0	0	0	0	0	0	0	0	0	0	0	0	0	0	0	0	0	0	0	0	0	0	0	0	0	0	0	0	0	0	0	0	0	0	0	0	0	0	0	0	0	0	0	0	0	0	0
1015.19	0	0	0	0	0	0	0	0	0	0	0	0	785.653	0	0	0	0	0	0	0	0	0	0	0	0	0	0	0	0	0	0	0	0	0	0	0	0	0	0	0	0	0	0	0	0	0	0	0	0
1015.25	0	0	0	0	0	0	0	0	0	0	0	0	0	0	0	0	0	0	0	0	0	0	0	0	0	0	0	0	0	0	0	0	0	0	0	0	0	0	0	0	0	0	0	0	0	0	0	0	0
1015.26	0	0	0	0	0	0	0	0	0	0	0	0	0	0	0	0	2805.11	0	0	0	0	0	0	0	0	0	0	0	0	0	0	0	0	0	0	0	0	0	0	0	0	0	0	0	0	0	0	0	0
1015.29	0	0	0	0	0	0	0	0	0	0	0	0	0	0	0	0	0	0	0	0	0	0	0	0	0	0	0	0	0	0	0	0	0	0	0	0	0	0	0	0	0	0	0	0	0	0	0	0	4877.38
1015.32	0	0	0	0	0	0	0	0	0	0	0	0	0	0	0	0	0	0	0	0	0	0	0	0	0	0	0	0	0	0	0	0	0	0	0	0	0	969.483	0	0	0	0	0	0	0	0	0	0	0
1015.36	0	0	0	0	0	0	0	0	0	0	0	0	0	0	0	0	0	0	0	0	0	0	0	0	0	0	0	0	0	0	0	0	138.626	0	0	0	0	0	0	0	0	0	0	0	0	0	0	0	0
1015.39	0	0	0	0	0	0	0	0	0	0	0	0	0	0	0	0	5177.04	0	0	0	0	0	0	0	0	0	0	0	0	0	0	0	0	0	0	0	0	0	0	0	0	0	0	0	0	0	0	0	0
1015.41	0	7032.44	0	0	0	0	0	0	0	0	0	0	0	0	0	0	0	0	0	0	0	0	0	0	0	0	0	0	0	0	0	0	0	0	0	0	0	0	0	0	0	0	0	0	0	0	0	0	0
1015.42	0	0	0	0	0	0	0	0	0	0	0	0	0	0	0	0	0	0	0	0	0	0	0	0	0	0	0	0	0	0	0	0	0	0	2101.59	0	0	2444.69	0	0	0	0	0	0	0	0	0	0	0
1015.44	0	0	4491.53	0	0	0	0	0	0	646.509	0	0	0	0	0	0	0	0	0	0	0	0	0	0	0	0	0	0	0	0	0	0	0	0	0	0	0	0	0	0	0	0	0	0	0	0	0	0	0
1015.45	0	0	0	0	0	0	0	0	0	0	0	0	0	0	0	0	0	0	0	0	0	0	0	0	0	0	4771.86	0	0	0	0	0	0	0	0	0	0	0	0	0	0	0	0	0	0	0	0	0	0
1015.47	0	0	0	0	0	0	0	0	0	0	0	4019.71	0	0	0	0	0	0	0	0	0	0	0	0	0	0	0	0	0	0	0	0	0	0	0	0	0	0	0	0	0	0	0	5985.47	0	0	0	0	0
1015.49	0	0	0	0	0	0	0	0	0	0	0	0	0	0	0	0	0	0	0	0	0	0	0	0	0	0	0	0	0	0	0	0	0	0	0	0	0	0	0	0	0	0	0	0	0	0	0	0	0
1015.5	0	0	0	0	0	0	0	0	0	0	0	4891.15	0	0	0	0	0	0	0	0	0	0	0	0	0	0	0	0	0	0	0	0	0	0	0	0	0	0	0	0	0	0	0	0	0	0	0	0	0
1015.54	0	0	0	0	0	0	0	0	0	0	0	0	0	0	0	0	0	0	0	0	0	0	0	0	0	0	0	0	0	0	0	0	0	0	0	0	0	0	0	0	0	0	0	0	0	0	0	0	0
1015.56	0	0	0	0	0	0	0	0	0	0	0	0	0	6660.57	0	0	0	0	0	0	0	0	0	0	0	0	0	0	0	0	0	0	0	0	0	0	0	0	0	6604.06	0	0	0	0	0	0	0	0	0
1015.69	0	0	0	0	0	0	0	0	0	0	0	0	0	0	0	0	0	0	0	0	0	0	0	0	0	0	0	0	0	0	0	0	0	0	0	0	0	0	0	0	0	0	5560.01	0	0	0	0	0	0
1015.7	0	0	0	0	0	0	0	0	0	0	0	0	0	0	0	0	0	0	0	0	0	0	0	0	0	0	0	0	0	0	0	0	0	0	0	0	0	0	0	0	0	0	0	0	0	0	0	0	0
1015.73	0	0	0	0	0	0	0	0	0	5143.61	0	0	0	0	0	0	0	0	0	0	0	0	0	0	0	0	0	0	0	0	0	0	0	0	0	0	0	0	0	0	0	0	0	0	0	0	0	0	0
1015.74	0	0	0	0	0	0	0	0	0	0	0	0	0	0	0	0	0	0	0	0	0	0	0	0	5182.6	0	0	0	0	0	0	0	0	0	1568.41	0	0	0	0	0	0	0	0	0	0	0	0	0	0
1015.78	0	0	0	0	0	0	0	0	0	0	0	0	0	0	0	0	0	0	0	0	0	0	0	0	0	0	0	0	0	0	0	0	0	6320.94	0	2767.19	0	0	0	0	0	0	0	0	0	0	0	0	0
1015.79	0	0	0	0	0	0	0	0	0	0	0	0	0	0	0	0	0	0	0	0	0	0	0	0	0	0	0	0	0	0	0	0	0	0	0	0	0	5516.41	0	0	0	0	0	0	0	0	0	0	0
1015.81	0	0	0	0	0	0	0	0	5514.12	408.223	0	0	0	0	0	0	0	0	0	0	0	0	0	0	0	0	0	0	0	0	0	0	0	0	0	0	0	0	0	0	0	0	0	0	0	0	0	0	0
1015.82	0	0	0	0	0	0	0	0	3537.44	0	0	0	0	0	0	0	0	0	0	0	0	0	0	0	0	0	0	0	0	0	0	0	0	0	0	0	0	0	0	0	0	0	0	0	0	0	0	0	0
1015.87	0	0	0	0	0	0	0	0	0	0	0	0	0	0	6851.16	0	0	0	0	0	0	0	0	0	0	0	0	0	0	0	0	0	0	0	0	0	6353.41	0	0	0	0	0	0	0	0	0	0	0	0
1015.88	0	0	0	0	0	0	0	0	0	0	0	0	0	0	0	0	0	0	0	0	0	0	0	0	0	0	0	0	0	0	0	0	0	0	0	0	0	0	0	0	0	0	0	0	0	0	0	0	0
1015.89	0	0	0	0	0	0	0	0	0	0	0	0	0	0	0	0	0	0	0	0	0	0	0	0	0	0	0	0	0	0	0	0	0	0	0	0	0	0	0	0	0	0	0	4561.02	0	0	0	0	0
1015.93	0	0	0	0	0	0	0	0	0	0	0	0	0	0	0	0	0	0	0	0	0	0	0	0	0	0	0	0	0	0	0	5236.62	0	0	0	0	0	0	0	0	0	0	0	0	0	0	0	0	0
1015.94	0	0	0	0	0	0	0	0	0	0	0	0	0	0	0	0	0	0	0	0	0	0	0	0	0	0	0	0	0	0	0	0	0	0	0	0	0	0	0	0	0	0	0	0	0	0	0	0	0
1015.96	0	0	0	0	0	0	0	0	0	0	0	0	0	0	0	0	0	0	0	0	0	0	0	0	0	0	0	0	0	0	0	0	0	0	0	0	0	0	0	0	0	0	0	0	0	0	0	0	0
1015.97	0	0	0	0	0	0	0	0	0	0	0	0	0	0	0	0	3609.78	0	0	0	0	0	0	0	0	0	0	0	0	0	0	0	0	0	0	0	0	0	0	0	0	0	0	0	0	0	0	0	0
1016.02	0	0	0	0	0	0	0	0	0	0	0	0	0	0	0	0	7022.29	0	0	0	0	0	0	0	0	0	0	0	0	0	0	0	0	0	0	0	0	0	0	0	0	0	0	0	0	0	0	0	5899.68
1016.03	0	0	0	0	4706.64	0	0	0	0	0	0	0	0	0	0	0	0	0	0	0	0	0	0	0	0	0	0	0	0	0	0	0	0	0	0	0	0	0	0	0	0	0	0	0	8033.13	0	0	0	0
1016.05	0	0	0	0	0	0	0	0	0	0	0	0	0	0	0	0	0	0	0	0	0	0	0	0	0	0	0	0	0	0	0	0	0	0	0	0	0	0	0	0	0	0	0	0	0	0	0	0	0
1016.06	0	0	0	0	0	0	0	0	0	0	0	0	0	0	0	0	0	0	0	0	0	0	0	0	0	0	0	0	0	0	0	0	300.864	0	0	0	0	0	0	0	3204.64	0	0	0	0	0	0	0	0
1016.09	0	0	0	0	0	0	0	0	0	0	0	0	0	0	0	0	0	0	0	0	0	0	0	0	0	0	0	0	0	0	0	0	0	0	0	0	0	0	0	0	0	0	0	0	0	0	0	0	0
1016.1	0	0	0	0	0	0	0	0	0	0	0	0	0	11735	0	0	0	0	0	0	0	0	0	0	4843.72	0	0	0	0	0	0	0	0	0	0	0	0	0	0	0	0	0	0	0	0	0	0	0	0
1016.12	0	0	0	0	0	0	0	0	0	0	0	0	0	0	0	0	0	0	0	0	0	0	0	0	0	0	0	0	0	0	0	0	0	0	0	0	0	0	0	0	0	0	0	5514.28	0	0	0	0	0
1016.15	0	0	0	0	0	0	0	0	0	0	0	0	0	0	0	0	0	0	0	0	0	0	0	0	0	0	0	0	0	0	0	0	0	0	0	0	0	0	0	8332.65	0	0	0	0	0	0	0	0	0
1016.16	0	0	0	0	0	0	0	0	0	0	0	0	0	0	0	0	0	0	0	0	0	0	0	0	0	0	0	0	0	0	0	0	0	0	0	0	0	0	0	0	0	0	0	0	0	0	0	0	0
1016.2	0	0	0	0	0	0	0	0	0	0	0	0	0	0	0	0	0	0	4019.07	0	0	0	0	0	0	0	0	0	0	0	0	0	0	0	0	0	0	0	0	0	0	0	0	0	0	0	0	0	0
1016.21	0	0	0	0	0	0	0	0	0	0	0	0	0	0	0	0	0	0	0	0	0	0	0	0	0	0	0	0	0	0	0	0	0	2823.3	0	0	0	0	0	0	0	0	0	0	0	0	0	0	0
1016.22	0	0	0	0	0	0	0	0	0	0	0	0	0	0	0	0	0	0	0	0	0	0	0	0	0	0	0	0	0	0	0	0	0	0	0	0	0	7421.38	0	0	0	0	0	0	0	0	0	0	0
1016.24	0	0	0	0	0	0	0	0	0	0	0	0	0	0	0	0	0	0	0	0	0	0	0	0	0	0	0	0	0	0	0	0	0	0	0	0	0	0	0	0	0	0	0	0	0	0	0	0	0
1016.25	0	0	0	0	0	0	0	0	0	0	0	0	0	0	0	0	0	0	0	0	0	0	0	0	0	0	9174.95	0	0	0	0	0	0	0	0	0	0	0	0	0	0	0	0	0	0	0	0	0	0
1016.27	0	0	0	0	0	0	0	0	0	0	0	0	0	0	0	0	0	0	0	0	0	0	0	0	0	0	0	0	0	0	0	0	0	0	0	0	0	0	0	0	0	0	0	0	0	0	0	0	0
1016.29	0	0	0	0	0	0	0	0	0	0	0	0	0	0	0	0	0	0	0	0	0	0	0	0	0	0	0	0	0	0	0	0	0	0	0	0	6203.37	0	0	0	0	0	0	0	0	0	0	0	0
1016.31	5660.7	0	0	0	0	0	0	0	0	0	0	0	0	0	0	0	0	0	0	0	0	0	0	0	0	0	0	0	0	0	0	0	0	0	0	0	6495.34	0	0	0	0	0	0	0	0	0	0	0	0
1016.33	5636.65	0	0	0	0	0	0	0	0	0	0	0	0	0	0	0	0	0	0	0	0	0	0	0	0	0	0	0	0	0	0	0	0	0	0	0	0	0	0	0	0	0	0	0	0	0	0	0	0
1016.34	0	0	0	0	0	0	0	0	0	0	0	0	0	0	0	0	0	0	0	0	0	0	0	0	0	0	0	0	0	0	0	0	0	0	0	0	0	0	0	0	0	0	0	0	0	0	0	0	0
1016.35	0	0	0	0	0	0	0	0	0	0	0	0	0	0	0	0	0	0	0	0	0	0	0	0	0	0	0	0	0	0	0	0	0	0	0	0	0	0	0	0	0	0	0	0	0	0	0	0	0
1016.36	0	3891.42	0	0	0	0	0	0	0	0	0	0	0	0	0	0	0	0	0	0	0	0	0	0	0	0	0	0	0	0	6381.73	0	0	0	0	0	0	0	0	0	0	0	0	0	0	0	0	0	0
1016.37	0	0	0	0	0	0	0	0	0	6192.61	0	0	0	0	0	0	0	0	0	0	0	0	0	0	0	0	0	0	0	0	0	0	0	0	0	0	0	0	0	0	6329.92	0	0	0	0	0	0	0	0
1016.4	0	0	0	0	0	0	0	0	0	0	0	0	0	0	0	0	0	0	0	0	0	0	0	0	0	0	0	0	0	7293.27	0	0	0	0	0	0	0	0	0	0	0	0	0	0	0	0	0	0	0
1016.41	0	0	0	0	0	0	0	0	0	0	0	0	0	0	0	0	0	0	0	0	0	0	0	0	0	0	0	0	0	0	0	0	0	0	0	0	0	0	0	0	0	0	0	0	0	0	0	0	0
1016.42	0	0	0	0	0	0	0	0	0	0	0	0	0	0	0	0	0	4204.44	0	0	0	3630.29	0	0	0	0	0	0	0	0	0	0	0	0	0	0	0	0	0	0	0	0	0	0	0	0	0	0	0
1016.43	0	0	0	0	0	0	0	0	0	1608.07	0	0	0	0	0	0	0	0	0	0	0	0	0	0	0	0	0	0	0	0	0	0	0	0	0	0	0	0	0	0	0	0	0	0	0	0	0	0	0
1016.44	0	0	0	0	0	0	0	0	0	0	0	0	0	0	0	0	0	0	0	0	0	0	0	0	0	0	5238.59	0	0	0	0	0	0	0	0	0	0	0	0	0	0	0	0	0	0	0	0	0	0
1016.48	0	0	0	0	0	0	0	0	0	0	0	0	0	0	0	0	0	0	0	0	0	0	0	0	0	0	0	0	0	0	0	0	0	0	0	0	0	0	0	0	0	0	0	0	0	0	0	0	0
1016.56	0	2871.13	0	0	0	0	0	0	0	0	0	0	0	0	0	0	0	0	0	0	0	0	0	0	0	0	0	0	0	0	0	0	0	0	0	0	0	0	0	0	0	0	0	0	0	0	0	0	0
1016.57	0	0	0	0	0	0	0	0	0	0	0	0	0	0	0	0	0	0	0	0	0	0	0	0	0	0	0	0	0	0	0	0	0	0	0	0	0	0	0	0	0	0	0	0	0	0	0	0	0
1016.59	0	0	0	0	0	0	0	0	0	0	0	0	0	0	0	0	0	0	0	0	0	0	0	0	0	0	0	0	0	0	0	0	0	0	0	0	0	0	0	0	0	0	0	0	0	0	0	0	0
1016.62	0	3284.55	0	0	0	0	0	0	0	0	0	0	0	0	0	0	0	0	0	0	0	0	0	6233.7	0	0	0	0	0	0	0	0	0	0	0	0	0	0	0	0	0	0	0	0	0	0	0	0	0
1016.68	0	0	0	0	0	0	0	0	0	1708.99	0	0	0	0	0	0	0	0	0	0	0	0	0	0	0	0	0	0	0	0	0	0	0	0	0	0	0	0	0	0	0	0	0	0	0	0	0	0	0
1016.74	0	0	530.463	0	0	0	0	0	0	0	0	0	0	0	0	0	0	0	0	0	0	0	0	0	0	0	0	0	0	0	0	0	1776.22	0	0	0	0	0	0	0	0	0	0	0	0	0	0	0	0
1016.76	0	0	0	0	0	0	0	0	0	0	0	0	0	0	0	0	0	0	0	0	0	0	0	0	0	0	0	0	0	0	0	0	0	0	0	0	0	0	0	0	0	0	0	0	0	0	0	0	0
1016.78	0	0	0	0	0	0	0	0	0	0	0	0	0	0	0	0	0	0	0	0	0	0	0	0	0	0	0	0	0	0	0	0	0	0	0	2072.92	0	0	0	0	0	0	0	0	0	0	0	0	0
1016.8	0	0	0	0	0	0	0	0	0	0	0	0	0	0	0	0	0	0	0	0	0	0	0	0	0	0	0	0	0	0	0	0	0	0	0	0	0	0	0	0	0	0	0	0	0	0	0	0	0
1016.85	0	0	0	0	0	0	0	0	0	0	0	0	0	0	0	6567.43	0	0	0	0	0	0	0	0	0	0	0	0	0	0	0	0	3570.91	0	0	0	0	0	0	0	0	0	0	0	0	0	0	0	0
1016.86	0	0	0	0	0	0	0	0	0	0	0	0	0	0	0	0	0	0	0	0	0	0	0	0	0	0	0	0	0	0	0	0	0	0	0	0	0	0	0	0	0	0	0	0	0	0	0	0	0
1016.87	0	7459.49	0	0	0	0	0	0	0	0	0	0	0	0	0	0	0	0	0	0	0	0	0	0	0	0	0	0	0	0	0	0	0	0	0	0	0	0	0	0	0	0	0	0	0	0	0	0	0
1016.89	0	0	0	0	0	0	0	0	0	0	0	0	0	0	0	0	0	0	0	0	0	0	0	0	0	0	0	0	0	0	0	0	0	0	0	0	0	0	0	0	4718.45	0	0	0	0	0	0	0	0
1016.9	0	0	0	0	0	0	0	0	0	0	0	0	0	0	0	0	0	0	0	0	0	0	0	0	0	0	0	0	0	0	0	4674.41	0	0	0	0	0	0	0	0	0	0	0	0	0	0	0	0	0
1016.91	0	0	0	0	0	0	0	0	0	0	0	0	0	0	0	0	0	0	0	0	0	0	0	0	0	0	0	0	0	0	0	0	0	0	0	0	0	0	0	0	0	0	0	8451.52	0	0	0	0	0
1016.94	0	0	0	0	0	0	0	0	0	0	0	0	0	5946.24	0	0	0	0	0	0	0	0	0	0	0	0	0	0	0	0	0	0	0	0	0	0	0	0	0	0	0	0	0	0	0	0	0	0	0
1016.97	0	0	0	0	0	0	0	0	0	0	0	0	0	0	0	0	0	0	0	0	0	0	0	0	4803.95	0	0	0	0	0	0	0	0	0	0	5729.65	0	0	0	0	0	0	0	0	0	0	0	0	5004.39
1016.98	0	0	0	0	0	0	0	0	0	0	0	0	0	0	0	0	0	0	0	0	4363.93	0	0	0	0	0	0	0	0	0	0	0	0	0	0	0	0	0	0	0	0	0	0	5786.3	0	0	0	0	0
1016.99	0	0	0	0	0	0	6383.66	0	0	0	0	0	0	0	0	0	0	0	0	0	0	0	0	0	0	0	0	0	0	0	0	0	0	0	0	0	0	0	0	0	0	0	0	0	0	0	0	0	0
1017	0	0	0	0	0	0	0	0	0	0	0	0	0	0	0	0	0	0	0	0	0	0	0	0	0	0	0	0	0	0	0	0	0	0	0	0	0	0	0	0	0	0	0	0	0	0	0	0	0
1017.01	0	0	0	0	0	0	0	0	0	0	0	9901.66	0	0	0	0	0	0	0	0	0	0	0	0	0	0	0	0	0	0	0	0	0	0	0	0	0	0	0	0	0	0	0	0	0	0	0	0	0
1017.02	0	6499.51	0	0	0	0	0	0	0	0	0	0	0	0	0	0	0	0	0	0	0	0	0	0	0	0	0	0	0	0	0	0	0	0	0	0	0	0	0	0	0	0	0	0	0	0	0	0	0
1017.04	0	0	0	0	0	0	0	0	0	0	0	0	0	0	0	0	0	0	0	0	0	0	0	0	0	0	0	0	0	0	0	0	0	0	0	0	0	0	0	0	0	0	0	0	0	0	0	0	0
1017.2	0	0	0	0	0	0	0	0	0	0	0	0	0	0	0	6259.32	0	0	0	0	0	0	0	0	0	0	0	0	0	0	0	0	0	0	0	0	0	0	0	0	0	0	0	0	0	0	0	0	0
1017.26	0	0	0	0	0	0	0	0	0	0	0	0	0	0	0	0	0	0	0	0	0	0	0	0	0	0	0	0	0	0	0	0	0	0	0	0	0	0	0	0	0	0	0	0	0	0	0	0	0
1017.3	0	0	0	0	0	0	0	0	0	0	0	0	0	0	0	0	0	0	0	0	0	0	0	0	0	0	0	0	0	0	0	0	0	0	0	0	0	0	0	0	0	0	9142.58	0	0	0	0	0	0
1017.35	0	0	0	0	0	0	0	0	0	0	0	0	0	0	0	0	0	0	0	0	0	0	0	0	0	0	0	0	0	0	0	0	0	0	0	0	0	0	0	0	0	0	0	0	0	0	0	0	0
1017.43	0	0	0	0	4860.41	0	0	0	0	0	0	0	0	0	0	0	0	0	0	0	0	0	0	0	0	0	0	0	0	0	0	0	0	0	0	0	0	0	0	0	0	0	0	0	0	0	0	0	0
1017.44	0	0	0	0	0	0	0	0	0	0	0	0	0	0	0	0	0	0	0	0	0	0	0	0	0	0	0	0	0	0	0	0	0	0	0	3795.36	0	0	0	0	0	0	0	0	0	0	0	0	0
1017.45	0	0	0	0	0	0	0	0	0	0	0	0	0	0	0	0	0	4272.62	0	0	0	0	0	0	0	0	0	0	0	0	0	0	0	0	0	0	0	0	0	0	0	0	0	0	0	0	0	0	0
1017.46	0	0	0	0	0	0	0	0	0	0	0	0	0	0	0	0	0	0	0	0	0	0	0	0	0	0	0	0	0	0	0	0	0	0	0	0	0	0	5634.87	0	0	0	0	0	0	0	0	0	0
1017.48	0	0	0	0	0	0	0	0	0	0	0	0	0	0	0	0	0	0	0	3792.48	0	0	0	0	0	0	0	0	0	0	0	0	0	0	0	0	0	0	0	4602.94	0	0	0	0	0	0	0	0	0
1017.5	0	0	0	4415.25	0	0	0	6345.65	0	0	0	0	0	0	0	0	0	0	0	0	0	0	0	0	0	0	0	0	0	0	0	0	0	0	0	0	0	0	0	0	0	0	0	0	0	0	0	0	0
1017.51	0	0	0	0	0	0	0	0	0	0	0	0	0	0	0	0	0	0	0	0	0	0	0	0	0	0	0	0	0	0	0	0	0	0	0	0	0	0	0	0	0	0	0	0	0	0	0	0	0
1017.58	0	0	0	0	0	0	0	0	0	0	0	3692	0	0	0	0	0	0	0	0	0	0	0	0	0	0	0	0	0	0	0	0	0	0	0	0	0	0	0	0	0	0	0	0	0	0	0	0	0
1017.71	0	0	0	0	0	0	0	0	0	0	0	0	0	0	0	0	0	0	0	0	0	0	0	0	0	0	0	0	0	0	0	0	0	0	0	0	0	1697.58	0	0	0	0	0	0	0	0	0	0	0
1017.79	0	0	0	0	0	0	0	0	0	0	0	0	0	0	0	0	0	0	0	0	0	4177.56	0	0	0	0	0	0	0	0	0	0	0	0	0	0	0	0	0	0	0	0	0	0	0	0	0	0	0
1017.8	0	0	0	0	0	0	0	0	0	0	0	0	0	0	0	0	0	0	0	0	0	0	0	0	0	0	0	0	0	0	0	0	0	0	0	0	0	0	0	0	0	0	0	0	0	0	0	0	0
1017.81	0	0	0	0	0	0	0	0	0	0	0	4187.66	0	0	0	0	0	0	0	0	0	0	0	0	0	0	0	0	0	0	0	0	0	0	0	0	0	0	0	0	0	0	0	0	0	0	0	0	0
1017.82	0	0	0	0	0	0	0	0	0	0	0	0	0	0	0	0	0	0	0	0	0	0	0	0	0	0	0	0	0	0	0	0	0	0	0	0	0	0	0	0	0	0	0	0	0	0	0	0	0
1017.83	0	0	0	0	0	0	0	0	0	0	0	0	0	0	0	0	0	0	0	0	0	0	0	0	0	0	0	0	0	0	0	0	0	0	0	0	0	0	0	0	0	0	0	0	6311.27	6527.37	0	0	0
1017.85	0	0	0	0	0	0	0	0	0	0	0	0	0	0	0	0	0	0	0	0	0	0	0	0	0	0	0	0	0	0	0	0	0	0	0	0	0	0	0	0	0	0	0	0	0	0	0	0	0
1017.87	0	0	0	0	8677.95	0	0	0	0	0	0	0	0	0	0	0	0	0	0	3242.83	0	0	0	0	0	0	0	0	0	0	0	0	0	0	0	0	0	0	0	0	0	0	0	0	0	0	0	0	0
1017.89	0	0	0	0	0	0	0	0	0	0	0	0	0	0	0	0	0	0	0	0	0	0	0	4725.66	0	0	0	0	0	0	0	0	0	0	0	0	0	0	0	0	0	0	0	0	0	0	0	0	0
1017.9	0	0	0	0	0	0	0	0	0	0	0	0	0	0	0	0	0	0	0	0	0	0	0	0	0	0	0	0	0	0	0	0	0	0	0	0	0	0	0	0	6204.8	0	0	0	0	0	0	0	0
1017.91	0	0	0	0	0	0	0	0	0	0	0	0	0	0	0	0	0	0	0	0	0	0	0	0	0	0	0	0	0	0	0	0	0	0	0	0	0	0	0	0	0	0	0	0	4691.84	0	0	0	0
1017.92	0	9627.05	0	0	0	0	0	0	0	0	0	0	0	0	0	0	0	0	0	0	0	0	0	0	0	0	0	0	0	0	0	0	0	0	0	0	0	0	0	0	0	0	0	0	0	0	0	0	0
1017.93	0	0	0	0	0	0	0	0	0	0	0	0	0	6453.21	0	0	0	0	0	0	0	0	0	0	0	0	0	0	0	0	0	0	0	0	0	0	0	0	0	0	0	0	0	0	0	0	0	0	0
1017.94	0	3846.08	0	0	0	0	0	0	0	0	0	0	0	0	0	0	0	0	0	0	0	0	0	0	0	0	0	0	0	0	3817.99	0	0	0	0	0	0	0	0	0	0	0	0	0	0	0	0	0	0
1017.97	0	0	0	0	0	0	0	0	0	0	0	0	0	0	0	0	6659.36	0	0	0	0	0	0	0	0	0	0	0	0	0	0	0	0	0	0	0	0	0	0	0	0	0	0	0	0	0	0	0	0
1018.02	0	0	926.426	0	0	6343.38	0	0	0	0	0	0	0	0	0	0	0	0	0	0	0	0	0	0	0	0	0	0	0	0	0	0	0	0	0	0	0	428.718	0	0	0	0	0	0	5687.83	0	0	0	0
1018.17	0	0	0	0	0	0	0	0	0	0	0	0	0	0	0	0	0	0	0	0	0	0	0	0	0	0	4999.82	0	0	0	0	0	0	0	0	0	6648.45	0	0	0	0	0	0	0	0	0	0	0	0
1018.18	0	0	0	0	0	0	0	0	0	0	0	0	0	0	0	0	0	0	0	0	0	0	0	0	0	0	0	0	0	0	0	0	0	3501.91	0	0	0	0	0	0	0	0	0	0	0	0	0	0	0
1018.19	0	0	0	0	0	0	0	0	0	0	0	0	0	0	0	0	0	0	0	0	0	0	0	0	0	0	0	0	0	0	0	0	120.225	0	0	0	0	0	0	0	0	0	0	0	0	0	0	0	0
1018.23	0	0	0	0	0	0	0	0	0	0	0	0	0	0	0	0	0	0	0	0	0	0	0	0	0	0	0	0	0	0	0	0	0	0	0	5383.67	0	0	0	0	0	0	0	0	0	0	0	0	0
1018.3	0	0	0	0	0	0	0	0	0	0	0	0	0	5958.56	0	0	0	0	0	0	0	0	0	0	0	0	0	0	0	0	0	0	0	0	0	0	0	0	0	0	0	0	0	0	5866.47	0	0	0	0
1018.36	0	0	0	0	0	0	0	0	0	0	0	0	0	0	0	0	4417.22	0	0	0	0	0	0	0	0	0	0	0	0	0	0	0	0	0	0	0	0	0	0	0	0	0	0	0	0	0	0	0	0
1018.37	0	0	0	0	0	0	0	0	0	0	0	0	0	0	0	0	0	0	0	0	0	0	0	5437.32	0	0	0	0	0	7588.19	0	0	0	0	0	0	0	0	0	0	0	0	0	0	0	0	0	0	0
1018.38	0	0	0	0	0	0	0	0	0	0	0	0	0	0	0	0	0	0	0	0	0	0	0	0	0	0	0	0	0	0	0	0	3488.63	0	0	0	0	0	0	0	0	0	0	0	0	0	0	0	0
1018.39	0	0	0	0	0	0	0	0	0	0	0	0	0	0	0	0	0	0	0	0	0	0	0	0	0	0	0	0	0	0	0	0	0	0	0	0	6219.11	0	0	0	0	0	0	0	0	0	0	0	0
1018.42	0	0	0	0	0	0	0	0	0	0	0	0	0	0	0	0	0	0	0	0	0	0	0	0	0	0	0	0	0	0	0	0	0	0	0	0	0	0	0	0	0	0	0	0	0	0	0	0	0
1018.43	0	0	0	0	0	0	0	0	0	0	0	0	0	0	0	0	0	0	0	0	4952.21	0	0	0	0	0	0	0	0	0	0	0	0	0	0	0	0	0	0	0	0	0	0	0	0	0	0	0	0
1018.45	0	0	0	0	0	0	0	0	0	0	0	0	0	0	0	0	5828.28	0	0	0	0	0	0	0	0	0	0	0	0	0	0	0	0	0	0	0	0	0	0	0	0	0	0	0	0	0	0	0	0
1018.46	0	0	0	0	0	0	0	0	0	0	0	0	0	0	0	0	0	0	0	0	0	0	0	0	0	0	0	0	0	0	15911.6	0	0	0	0	0	0	0	0	0	0	0	0	0	0	0	0	0	0
1018.47	0	0	0	0	0	0	0	0	0	3560.98	0	0	0	0	0	0	0	0	0	0	0	0	0	0	0	0	0	0	0	0	0	0	0	0	0	0	0	0	0	0	0	0	0	0	0	0	0	0	0
1018.48	0	0	0	0	0	0	0	0	0	0	0	0	0	0	0	0	0	0	0	0	0	0	0	0	0	0	0	8132.6	0	0	0	0	0	0	0	0	0	0	0	0	0	0	0	0	0	0	0	0	0
1018.49	0	0	0	0	0	0	0	0	0	0	0	0	0	0	0	0	0	0	0	0	0	0	11450	0	0	0	0	0	0	0	0	0	0	0	0	0	0	0	0	0	0	0	0	0	0	0	0	0	0
1018.5	0	0	0	0	0	0	0	0	0	0	0	0	0	0	0	0	0	0	0	0	0	0	0	0	0	0	0	7204.48	0	0	0	0	0	0	0	0	0	0	0	0	0	0	0	0	0	0	0	0	0
1018.51	0	0	0	0	0	0	0	0	0	3998.04	0	0	0	0	0	0	0	0	0	0	0	0	0	0	0	0	0	0	0	0	0	0	0	0	0	0	0	0	0	0	0	0	0	5832.73	0	0	0	0	0
1018.52	0	0	0	0	0	0	0	0	0	0	0	0	0	0	0	0	0	0	0	0	0	0	0	0	0	0	0	0	0	0	0	0	0	0	0	0	5144.66	0	0	0	0	0	0	0	0	0	0	0	0
1018.53	0	0	0	0	0	0	0	0	0	0	0	0	0	0	0	0	0	0	0	0	0	0	0	0	0	0	0	0	0	0	0	0	0	0	0	0	0	0	0	0	0	0	0	0	0	0	0	0	0
1018.54	0	0	0	0	0	9234.28	0	0	0	0	0	0	0	0	0	0	0	0	0	0	0	0	0	0	0	0	0	0	0	0	0	0	0	0	0	0	0	0	0	0	0	0	0	0	0	0	0	4636.96	0
1018.56	0	0	0	0	0	0	0	0	0	0	0	0	0	0	0	0	0	0	0	0	0	0	0	0	0	0	0	0	0	0	0	0	0	0	0	0	0	0	0	0	0	0	0	0	0	5111.04	0	0	0
1018.58	0	0	0	0	0	0	0	0	0	0	0	0	0	0	0	0	0	0	0	5771.34	0	0	0	0	0	0	0	0	0	0	0	0	0	0	0	0	0	0	0	0	0	0	0	0	0	0	0	0	0
1018.64	0	0	0	0	0	0	0	0	0	0	0	0	0	0	0	0	0	0	0	0	0	0	0	0	0	0	0	0	0	0	0	0	0	0	6208.19	0	0	0	0	0	0	0	0	0	0	0	0	0	0
1018.78	0	0	0	0	0	0	0	0	0	0	0	0	0	0	0	5466.96	0	0	0	0	0	6183.72	0	0	0	0	0	0	0	3913.82	0	0	0	0	0	0	0	0	0	0	0	0	0	0	0	0	0	0	0
1018.8	0	0	0	0	0	0	0	0	0	0	0	0	0	0	0	0	0	0	0	0	0	0	0	0	0	0	0	0	0	0	0	0	0	0	0	0	0	0	0	0	0	0	0	0	0	0	0	0	0
1018.82	0	0	0	0	0	0	0	0	0	0	0	0	0	0	0	0	0	0	0	0	0	0	0	0	0	0	0	0	0	0	0	0	0	0	0	0	0	0	0	0	0	0	0	0	0	0	0	0	0
1018.83	0	0	0	0	0	0	0	0	0	0	0	0	0	0	0	0	0	0	0	0	0	0	0	0	0	0	0	0	0	0	0	0	313.593	0	0	0	0	0	0	0	0	0	0	0	0	0	0	0	0
1018.84	0	0	0	0	0	0	0	0	0	0	0	0	0	0	0	0	0	0	0	0	0	0	0	0	0	0	0	0	0	5160.68	0	0	0	0	0	2499.87	0	0	0	0	0	0	0	0	0	0	0	0	0
1018.86	0	0	0	0	0	0	0	0	0	0	0	0	0	0	0	0	0	0	0	0	0	0	0	0	0	0	0	0	0	0	0	0	0	0	0	0	0	0	0	0	0	0	0	0	0	0	0	0	0
1018.87	0	0	0	0	0	0	0	0	0	0	0	0	0	0	0	0	0	0	0	0	0	0	0	0	0	0	0	0	0	0	0	0	0	0	0	0	0	0	0	0	0	0	0	0	0	0	0	0	0
1018.88	0	0	0	0	0	0	0	0	0	487.744	0	0	0	0	0	0	0	0	0	0	0	0	0	0	0	0	0	0	0	0	0	0	0	0	0	0	0	0	0	0	0	0	0	0	0	0	0	0	0
1018.91	0	0	0	0	0	0	0	0	0	0	0	0	0	0	0	0	0	0	0	0	0	0	0	0	0	0	0	0	0	0	0	0	0	0	0	0	0	0	0	0	0	0	0	0	0	0	0	0	0
1018.92	0	0	0	0	0	0	0	0	0	0	0	0	0	0	0	0	0	0	0	0	0	0	0	0	0	0	0	0	0	0	0	0	0	0	0	0	0	2483.61	0	0	0	0	0	0	0	0	0	0	0
1018.93	0	0	0	0	0	0	0	0	0	0	0	0	0	0	0	0	0	0	0	0	0	0	0	0	0	0	0	0	0	0	0	0	0	0	0	0	10155.7	0	0	0	0	0	0	0	0	0	0	0	0
1018.94	0	0	0	0	0	0	0	0	0	0	0	0	0	0	0	0	0	0	0	0	0	0	0	0	0	0	0	0	0	0	0	0	0	0	0	0	0	0	0	8652.81	0	0	0	0	0	0	0	0	0
1018.95	0	0	0	0	0	0	0	0	0	0	0	0	0	0	0	0	0	0	4195.25	0	0	0	0	0	0	0	0	0	0	0	0	0	0	0	0	0	0	0	0	0	0	0	0	0	0	0	0	0	0
1018.97	0	0	0	0	0	0	0	0	0	0	0	0	0	0	0	0	0	0	0	0	0	0	0	0	0	0	0	0	0	0	0	0	0	0	0	0	0	0	0	0	0	0	0	0	0	0	0	0	0
1018.98	0	0	0	0	0	0	0	0	0	0	0	0	0	0	0	0	0	0	0	0	0	0	0	0	0	0	0	0	0	0	0	0	0	0	0	0	0	0	0	0	0	0	0	0	0	0	0	0	0
1019	0	0	0	0	0	0	0	15209.2	0	0	0	0	0	0	0	0	0	0	0	0	0	0	0	0	0	0	0	0	0	0	0	0	0	0	0	0	0	0	0	0	0	0	0	0	0	0	0	0	0
1019.01	0	0	0	0	0	0	0	0	0	0	0	0	0	0	0	0	0	5569.05	0	0	0	0	0	0	0	0	0	653.756	0	0	0	0	0	0	0	0	0	0	0	0	0	0	0	0	0	0	0	0	0
1019.02	0	0	0	0	0	0	6969.89	0	0	0	0	0	0	0	0	0	0	0	0	0	0	0	0	0	0	0	0	0	0	0	0	0	0	0	0	0	0	0	0	0	0	0	0	0	0	0	0	0	0
1019.07	0	0	0	0	0	0	0	0	0	0	0	0	0	0	0	0	0	0	0	0	0	0	0	0	0	0	0	0	0	0	0	0	0	0	0	0	0	0	0	0	0	0	0	0	0	0	0	0	0
1019.08	0	0	0	0	0	0	0	0	0	0	7464.6	0	0	0	0	0	0	0	0	0	0	0	0	0	0	0	0	0	0	0	0	0	0	0	0	0	0	0	0	0	0	0	0	0	0	0	0	0	0
1019.1	0	0	0	0	0	0	0	0	0	0	0	0	0	0	0	0	0	0	0	0	0	0	0	0	0	0	0	0	0	0	0	0	0	0	0	0	0	0	0	0	3957.17	0	0	0	0	0	0	0	0
1019.18	0	0	0	0	0	0	0	0	0	0	0	0	0	0	7459.91	0	0	0	0	0	0	0	0	0	0	0	0	0	0	0	0	0	0	0	0	0	0	0	0	0	0	0	0	0	0	0	6562.63	0	0
1019.24	0	0	0	0	0	0	0	0	0	4377.43	0	0	0	0	0	0	0	0	0	0	0	0	0	0	0	0	0	0	0	0	0	0	0	0	0	0	0	0	0	0	0	0	0	0	0	0	0	0	0
1019.27	0	0	0	0	0	0	0	0	0	4919.93	0	0	0	0	0	0	5149	0	0	0	0	0	0	0	0	0	0	0	0	0	0	0	0	0	0	0	0	0	0	0	0	0	0	0	0	0	0	0	0
1019.31	0	0	0	0	3509.27	0	0	0	0	0	0	0	0	0	0	0	0	0	0	0	0	0	0	0	0	0	0	0	0	0	0	20853.2	0	0	0	0	0	0	0	0	0	0	0	0	0	0	0	0	0
1019.32	0	0	0	0	0	0	0	0	0	0	0	0	0	0	0	0	0	0	0	0	0	0	0	0	0	0	0	0	0	0	0	0	0	0	0	0	0	0	0	0	0	0	0	0	0	0	0	0	0
1019.33	0	0	0	0	0	0	0	0	0	0	0	0	0	0	0	0	0	0	0	0	0	0	0	0	0	0	0	0	0	0	0	0	10979.6	0	0	0	0	0	0	0	0	0	0	0	0	0	0	0	0
1019.34	0	0	0	0	0	0	0	0	0	0	0	0	0	0	0	0	0	0	0	0	0	0	0	0	0	0	0	0	0	0	0	0	0	0	0	0	0	0	0	0	0	0	0	0	0	0	0	0	0
1019.35	0	0	0	0	0	0	0	0	0	0	0	0	0	0	0	0	0	0	0	0	0	0	0	0	0	0	0	0	0	0	0	0	0	0	0	0	0	0	0	0	0	0	0	0	0	0	0	0	0
1019.36	0	0	0	0	0	0	0	0	0	4526.64	0	0	0	0	0	0	0	0	0	0	0	0	0	0	0	0	0	0	0	0	0	0	0	0	0	0	0	0	0	0	0	0	0	7689.44	0	0	0	0	0
1019.37	0	0	0	0	0	0	0	0	0	0	0	5286.03	0	0	0	0	0	0	0	0	0	0	0	0	0	0	0	0	0	0	0	0	0	0	0	0	0	0	0	0	0	0	0	0	0	0	0	0	0
1019.39	0	0	0	0	0	0	0	0	8612.65	0	0	0	0	0	0	0	0	0	0	0	0	0	0	0	0	0	0	0	0	0	0	0	0	0	0	0	0	0	0	0	0	0	0	0	0	0	0	0	0
1019.4	0	0	0	0	0	0	0	0	0	0	0	0	0	0	0	0	0	0	0	0	0	0	0	0	0	0	0	0	0	0	0	0	3063.79	0	0	0	0	0	0	0	0	0	0	0	0	0	0	0	0
1019.46	0	0	0	0	0	0	0	0	0	1937.35	0	0	0	0	0	0	0	0	0	0	0	0	0	0	0	0	0	0	0	0	0	0	0	0	0	0	0	0	0	0	0	0	0	0	7511.96	0	0	0	0
1019.49	0	0	0	0	0	0	0	0	0	0	0	0	0	0	0	0	0	0	0	0	0	0	0	0	0	0	0	0	0	0	0	0	0	0	0	0	0	0	0	0	0	0	0	0	0	0	0	0	0
1019.52	0	0	0	0	0	0	0	0	0	0	0	0	0	0	0	0	5396.41	0	0	0	0	0	0	0	0	0	0	0	0	0	0	0	0	0	0	0	0	0	0	0	0	0	0	0	0	0	0	0	0
1019.57	0	0	1212.87	0	0	0	0	0	0	0	0	0	0	0	0	0	0	0	0	0	0	0	0	0	0	0	0	0	0	0	0	0	0	0	0	0	0	0	0	0	0	0	0	0	0	0	0	0	0
1019.6	0	0	539.491	0	0	0	0	0	0	0	0	0	0	0	0	0	0	0	0	0	0	0	0	0	0	0	0	557.286	0	0	0	0	0	0	0	0	0	0	0	0	0	0	0	0	0	0	0	0	0
1019.66	0	0	0	0	0	0	0	0	0	0	0	0	0	0	0	0	0	0	0	0	0	0	0	0	0	0	0	0	0	0	7350.74	0	0	0	0	0	0	0	0	0	10430.3	0	0	0	0	0	0	0	0
1019.67	0	0	0	0	0	0	0	0	0	0	0	0	0	0	0	0	0	0	0	0	0	0	0	0	0	0	0	0	0	0	0	0	0	0	0	0	0	0	0	0	0	0	0	0	0	0	0	0	0
1019.72	0	0	0	0	0	0	0	0	0	0	0	0	0	0	0	0	0	0	0	0	0	0	0	0	0	0	0	0	0	0	0	0	0	0	0	0	0	0	0	0	0	8453.33	0	0	0	0	0	0	0
1019.74	0	0	0	0	0	0	0	0	0	0	0	0	0	0	0	0	0	0	0	0	0	0	0	0	0	0	0	0	0	0	0	0	0	0	0	0	0	0	0	0	0	0	0	0	20543.5	0	0	0	0
1019.76	0	0	0	0	0	0	0	0	3809.15	0	0	0	0	0	0	0	0	0	0	0	1987.45	0	0	0	0	0	0	0	0	0	0	0	0	0	0	0	0	0	0	0	0	0	0	0	0	0	0	0	0
1019.77	0	0	0	0	0	0	0	0	0	450.246	0	0	0	0	0	0	0	0	0	0	0	0	0	0	0	0	0	0	0	0	0	0	0	0	0	0	0	0	0	0	0	0	0	0	0	0	0	0	0
1019.79	0	0	2231.75	0	0	0	0	0	0	0	0	0	0	0	0	0	0	0	0	0	0	0	0	0	0	0	0	0	0	0	0	0	0	0	0	0	0	0	0	0	0	0	0	0	0	6102.3	0	0	0
1019.81	0	0	0	0	0	0	0	0	0	0	0	0	0	0	0	0	0	0	0	0	0	0	0	0	0	0	0	0	0	0	0	0	0	0	0	0	0	0	0	0	0	0	0	0	0	0	6009.17	0	4276.19
1019.84	0	0	0	0	0	0	0	0	0	0	0	0	0	0	0	0	0	0	0	0	0	0	0	0	0	0	0	0	0	0	0	0	0	0	0	7189.81	0	0	0	0	0	0	0	0	0	0	0	0	0
1019.86	0	0	0	0	0	0	0	0	0	0	0	0	0	6002.03	0	0	0	0	0	0	0	0	0	0	0	0	0	0	0	0	0	0	0	0	0	0	0	0	0	0	0	0	0	0	0	0	0	0	0
1019.88	0	0	0	0	0	0	0	0	0	0	0	0	0	0	0	0	0	4434.71	0	7433.53	0	0	0	0	8621.85	0	0	0	0	0	0	0	0	0	0	0	0	0	0	0	0	0	0	0	0	0	0	0	0
1019.89	0	0	0	0	0	0	0	0	0	0	0	0	0	0	0	7788.52	0	0	0	0	0	0	0	0	0	0	0	0	0	0	0	0	0	0	0	0	0	0	0	0	0	0	0	0	0	0	0	0	0
1019.9	0	0	3314.52	0	0	0	0	0	0	0	0	0	0	0	0	0	0	0	0	0	0	0	0	0	0	0	0	0	0	0	0	0	0	0	0	0	8399.44	0	0	0	0	0	0	0	0	0	0	0	0
1019.93	0	0	0	0	0	7737.44	0	0	0	0	0	0	0	0	0	0	0	0	0	0	0	0	0	0	0	0	0	0	0	0	0	0	0	0	0	0	0	0	0	0	0	0	0	0	0	0	0	0	0
1019.94	0	0	0	0	0	0	0	0	0	0	0	0	0	0	0	8346.12	0	0	0	0	0	0	0	0	0	0	0	0	0	0	0	0	0	0	0	0	0	0	0	0	6319.63	0	0	0	0	0	0	0	0
1019.95	0	0	0	0	0	0	0	0	0	0	0	0	0	0	0	0	0	0	0	0	4562.37	0	0	0	0	0	0	0	0	0	0	0	0	0	0	0	0	0	0	0	0	0	0	0	0	0	0	0	0
1019.97	0	0	0	0	0	0	0	0	0	0	0	0	0	0	0	0	0	0	0	0	5015.97	0	0	7458.41	0	0	0	0	0	0	0	0	0	0	0	0	0	0	0	0	0	0	0	0	0	0	0	0	0
102.014	0	55019.3	78252.4	27893.4	0	23044.3	20229.8	19638.3	0	33563.6	30476.3	35226	18423.3	29159.2	14649	54110.4	69553.6	29384.1	23638.1	22334	40557.2	0	0	43471.8	46160	0	74968.2	51356.8	35449.3	12943.7	90344.4	36304.8	122595	0	46522.2	29000.5	31210.8	62842.1	0	48457.2	0	0	0	0	49840.8	28005.5	15067.3	30981	27596.1
102.02	427785	379892	220808	508100	198438	456977	504457	572580	415233	342719	539473	259139	186488	487811	550955	431295	458091	317999	154731	174222	313242	347452	337823	207148	337218	243846	479257	207671	806211	242536	553113	252464	166214	201774	157963	342931	332174	233674	337470	514497	236723	392005	409022	221946	278117	320462	595627	680906	400466
102.028	45018.7	0	42059.5	59315.1	17377	95806.7	18216.6	876591	0	13972.2	37358.1	0	35050.7	54689.9	81741	39342.5	99883.1	40418.9	24480.9	0	6695.93	27140.9	69318.6	5627.92	25922.8	20116.2	14664.8	44447.1	17610.7	29652.3	23615.8	13853.9	30800.6	24318.7	161580	266189	66113.7	37905.9	13020.9	16125.3	36165.7	84183.7	77591.4	9949.67	1.72063e+06	28245.4	152151	11914.5	41049.4
102.038	0	0	0	0	0	0	14281.4	0	0	0	0	0	0	0	0	0	0	0	0	0	0	20622.4	0	0	0	0	0	0	0	0	22485.1	0	0	0	0	0	0	0	0	0	0	0	0	0	0	0	45877.4	0	0
102.054	0	0	0	0	0	0	13016.1	0	0	0	0	0	0	0	0	0	0	0	0	0	0	0	0	0	0	0	0	0	0	0	0	0	0	0	0	0	0	0	0	0	0	0	0	0	0	0	0	0	0
102.056	692403	498137	499260	694274	203073	518332	5.1945e+06	5.60928e+06	820158	681107	254299	566878	138353	833766	1.51317e+06	318085	981348	929708	404894	352449	328668	318484	568777	443121	384716	251765	858864	715641	524974	544781	1.39252e+06	326468	647113	167578	448471	538411	882420	1.10076e+06	397898	425280	382995	349580	1.67727e+06	293097	948780	878646	608289	1.16763e+06	8.48232e+06
102.206	0	0	0	0	0	0	0	0	0	0	0	0	0	0	0	0	0	0	0	0	0	0	0	0	0	0	0	0	0	0	0	0	0	0	0	0	0	0	0	0	0	0	0	0	0	0	0	0	9002.04
102.485	0	0	0	0	0	0	0	0	0	0	0	0	0	0	0	0	0	0	0	0	0	0	0	0	0	0	0	0	0	31888.2	0	0	0	0	0	0	0	0	0	0	0	0	0	0	0	0	0	0	0
102.493	0	0	0	0	0	0	0	0	0	0	0	0	0	0	0	0	0	0	0	0	0	0	0	0	0	0	0	0	0	0	0	0	0	0	0	0	8321.12	0	0	13228.4	0	0	0	0	0	0	0	0	0
102.503	0	0	0	0	0	0	0	0	0	0	0	0	0	0	0	0	0	0	0	8374.19	0	0	0	0	0	0	0	0	0	0	0	0	0	0	0	0	0	0	0	0	0	0	0	0	0	0	0	0	0
102.512	0	0	3417.27	0	0	0	0	0	7927.91	0	0	0	0	0	14925.9	0	0	0	0	0	0	17763.3	18222.9	0	0	8189.62	0	0	0	0	0	0	0	0	0	0	0	3788.3	0	0	0	0	0	11630.6	0	0	0	0	0
102.521	0	0	0	0	0	0	9961.25	0	20714.2	0	30688	0	30084	0	0	0	0	0	9554.65	23356.1	15043.9	0	0	0	0	8789.83	0	19192.9	13534	0	0	0	0	0	0	0	0	0	0	0	0	0	0	0	0	0	22269.7	0	0
102.627	0	0	0	0	0	0	0	0	0	0	0	0	0	0	0	0	0	0	0	0	0	0	0	0	0	0	0	0	0	0	0	9154.16	0	0	0	0	0	0	0	0	0	0	0	0	0	0	0	0	0
102.957	14123.5	0	12329.3	17361.7	146899	0	7817.71	0	123393	29028	0	13163.2	108286	0	0	18864.2	0	26539.4	98385.5	89550.8	9701.9	0	0	62927.6	29684.9	153418	32345.9	0	9253.89	96504.9	0	60728.4	1340.53	54150.2	46810.2	0	18450.3	0	0	0	43771.4	50327.4	0	20036.4	0	0	0	0	34006.4
102.97	0	0	0	0	0	0	0	0	0	0	0	0	0	0	0	0	0	0	0	0	0	0	0	0	0	0	0	0	0	0	0	0	0	0	0	0	0	0	0	0	0	0	0	0	0	0	0	0	0
102.981	0	0	3944.71	0	9372.71	0	0	0	30283.5	7524.76	0	0	0	0	0	0	0	0	0	0	0	0	0	0	0	0	0	0	0	75199	161119	0	5969.29	0	4740.36	0	0	3736.39	0	0	0	0	0	0	0	0	0	0	0
102.986	0	0	0	0	0	11257.9	0	0	0	2241.98	0	0	0	0	0	0	0	0	0	0	0	0	0	0	0	0	0	0	0	0	0	0	0	0	0	0	0	0	0	0	0	13397.2	0	0	0	0	0	0	0
1020.03	0	0	0	0	0	0	0	0	0	0	0	6405.84	0	0	0	0	0	0	0	0	0	0	0	0	0	0	0	4486.51	0	0	0	0	0	0	0	0	0	0	0	0	0	0	0	0	0	0	0	0	0
1020.04	0	0	0	0	0	0	0	0	0	0	0	0	0	0	0	0	0	0	0	0	0	0	0	0	0	0	0	0	0	0	0	0	0	0	0	0	0	0	0	0	0	0	0	0	0	1611.59	0	0	0
1020.06	0	0	0	0	0	0	0	0	0	0	0	0	0	0	0	0	0	0	0	0	0	0	0	0	0	0	0	0	0	0	0	0	0	0	0	0	0	0	0	0	0	0	0	0	0	0	0	0	0
1020.11	0	0	0	0	0	0	0	0	0	0	0	0	0	0	0	0	3622.87	0	0	0	0	0	0	0	0	0	0	0	0	0	0	0	0	0	0	0	0	0	0	0	0	0	9037.58	0	0	0	0	0	0
1020.12	0	0	3835.75	0	0	0	0	0	0	0	26873.7	0	0	0	0	0	0	0	0	0	0	0	0	0	0	0	0	0	0	0	0	0	0	0	0	0	0	0	0	0	0	0	14568.9	0	0	0	0	0	0
1020.2	0	0	0	0	0	0	0	0	0	0	0	0	0	0	0	0	0	0	0	0	0	0	0	0	0	0	0	0	0	0	0	0	0	0	0	0	0	0	4019.37	0	0	0	0	0	0	0	0	0	0
1020.24	0	0	0	0	0	0	0	0	0	0	0	0	0	0	0	5532.16	0	0	0	0	0	0	0	0	0	0	0	0	0	0	0	0	0	0	0	0	0	0	0	0	0	0	0	0	0	0	0	0	0
1020.28	0	0	0	0	0	0	0	0	0	0	0	0	0	0	0	0	0	0	0	3664.24	0	0	0	0	0	0	0	0	0	0	0	0	0	0	0	0	0	0	0	0	0	0	0	0	0	0	0	0	0
1020.31	0	0	0	0	0	0	0	0	0	0	0	0	0	0	0	0	0	0	0	0	0	0	0	0	0	0	0	0	0	0	0	0	0	0	0	0	0	0	0	0	0	0	0	0	0	0	0	0	0
1020.36	0	0	0	0	0	0	0	0	0	0	0	0	0	0	0	0	0	0	0	0	0	0	0	0	0	0	0	0	0	0	0	0	0	0	1016.74	5243.82	0	0	0	0	0	0	0	0	0	0	0	0	0
1020.37	0	0	0	0	0	12924.3	0	0	0	0	0	0	0	0	0	0	0	0	0	0	0	0	0	0	0	0	0	0	0	0	0	0	0	0	0	0	0	0	0	0	0	0	0	0	0	0	0	0	0
1020.38	0	0	0	0	0	0	0	0	0	382.445	0	0	0	0	0	0	0	0	0	0	0	0	0	6039.03	0	0	0	0	0	0	0	0	0	0	0	0	0	0	0	0	0	0	0	0	0	0	0	0	0
1020.39	0	0	0	0	0	0	0	0	0	0	0	0	0	0	0	0	0	0	0	0	0	0	0	0	0	0	0	0	0	0	0	0	1061.93	1656.97	0	0	0	0	0	0	0	0	0	0	0	0	0	0	0
1020.45	0	0	0	0	3171.39	0	0	0	0	0	0	0	0	0	5507.68	0	0	0	0	0	0	0	0	0	0	0	0	0	0	0	0	0	0	5768.45	0	0	0	0	0	0	0	0	0	0	0	0	0	0	0
1020.46	0	0	3672.38	0	4207.03	0	0	0	0	0	0	0	0	0	0	0	0	0	0	0	0	0	0	0	0	0	0	0	0	0	0	0	0	0	0	0	0	0	0	0	0	0	0	0	0	0	0	0	0
1020.49	0	0	0	0	0	0	0	6153.85	0	0	0	0	0	0	0	0	0	0	0	0	0	0	0	0	0	0	0	0	0	0	0	0	0	0	0	0	0	0	0	0	0	0	0	0	0	0	0	0	0
1020.51	0	0	0	0	0	0	0	0	0	0	0	0	0	0	0	0	6173.24	0	0	0	0	0	8814.43	0	0	0	0	0	0	0	0	0	0	0	0	0	0	0	0	5058.01	0	0	0	0	0	0	0	0	0
1020.52	0	11517.7	0	0	0	0	0	0	0	0	0	0	0	0	0	0	0	0	0	0	0	0	0	0	0	0	0	0	0	0	0	0	0	0	0	0	0	0	0	0	3729.49	0	5488.36	0	0	0	0	0	0
1020.53	0	0	0	0	0	0	0	0	0	0	21710	0	0	0	0	0	0	0	0	0	0	4451.39	0	0	0	0	0	0	0	0	0	0	0	0	0	0	6252.52	0	0	0	0	0	0	0	0	0	6196.51	0	0
1020.54	0	0	0	0	0	0	0	0	0	0	0	7955.54	0	0	0	0	0	0	0	0	0	0	0	0	0	0	0	0	0	0	0	0	0	0	0	0	0	0	0	0	0	0	0	0	0	0	0	0	0
1020.57	0	0	0	0	0	12509	0	0	0	0	0	0	0	0	0	0	0	0	0	0	0	0	0	0	0	0	0	0	0	0	0	0	0	0	0	0	0	0	0	0	0	0	0	0	0	0	0	0	0
1020.61	0	0	0	0	0	0	9657.9	0	0	0	0	7912.75	0	0	0	0	0	0	0	0	0	0	0	0	0	0	0	0	0	0	0	0	0	0	0	0	0	0	0	0	0	0	0	0	0	0	0	0	0
1020.74	0	0	0	0	0	0	0	0	0	0	0	0	0	0	0	0	0	0	0	0	0	0	0	0	0	0	0	0	0	0	0	0	0	0	0	0	0	0	0	0	0	0	0	0	0	0	0	0	0
1020.78	0	0	0	0	0	0	0	0	0	0	0	0	0	0	0	0	0	0	0	0	0	0	0	0	0	0	0	0	0	0	0	0	0	0	0	0	0	0	0	0	0	0	0	0	0	0	0	0	0
1020.81	0	0	0	0	0	0	0	0	0	0	0	0	0	0	0	0	0	0	0	0	0	0	9162.71	0	0	0	0	0	0	0	0	0	0	0	0	0	0	0	0	0	0	0	0	0	0	0	0	0	0
1020.82	0	0	0	0	0	0	0	0	0	0	0	0	0	0	0	0	0	0	0	0	0	0	0	0	0	0	0	0	0	0	0	0	0	0	0	0	0	0	0	0	0	0	0	0	0	0	0	0	0
1020.83	0	0	0	0	0	0	5099.35	0	0	0	0	0	0	0	0	0	0	0	0	0	0	0	0	0	0	0	0	0	0	0	0	5705.43	0	0	0	0	0	0	0	0	0	0	0	0	0	0	0	0	0
1020.84	5601.66	0	0	0	0	0	0	0	0	0	0	0	0	0	0	0	0	0	0	0	0	0	0	0	0	0	0	0	0	0	0	0	0	0	0	0	0	0	0	0	0	0	0	0	0	0	0	0	0
1020.85	0	0	0	0	0	0	0	0	0	0	0	0	0	0	0	0	0	0	0	0	0	0	0	0	0	0	0	0	0	0	0	0	0	0	1782.55	0	0	0	0	0	0	0	0	0	0	0	0	0	0
1020.86	0	0	0	0	0	0	0	0	0	0	0	0	0	0	0	0	0	0	0	0	0	0	0	0	0	0	0	0	0	0	0	0	0	0	0	0	0	0	0	0	0	0	0	0	0	0	0	0	0
1020.88	0	0	0	0	0	0	0	0	0	2638.48	0	0	0	0	0	0	0	0	0	0	0	0	0	0	0	0	0	0	0	0	0	0	0	0	0	0	0	352.143	0	0	0	0	0	0	0	0	0	0	0
1020.89	0	0	0	0	0	0	0	0	0	0	0	0	0	0	0	0	0	0	0	0	0	0	0	0	0	0	0	0	0	0	0	0	0	0	0	0	0	0	0	0	0	0	0	0	0	0	0	0	0
1020.91	0	0	0	0	0	0	0	0	0	0	0	0	0	0	0	0	0	0	0	0	0	0	0	0	0	0	0	0	0	0	0	0	0	0	0	0	0	0	0	0	0	0	0	0	0	0	0	0	0
1020.92	0	0	0	0	0	0	0	0	0	0	0	0	0	0	0	0	0	0	0	0	0	0	0	0	0	0	0	0	0	0	0	0	0	0	0	0	0	971.109	0	0	0	0	0	0	0	0	0	0	0
1020.93	0	0	0	0	0	0	0	0	0	0	0	0	0	0	0	0	0	0	0	0	0	0	0	0	0	0	0	0	0	0	0	0	0	0	0	0	0	0	0	0	0	0	0	0	0	5396.78	0	0	0
1020.95	0	0	0	0	0	0	0	0	0	0	0	0	0	0	0	0	0	0	0	0	0	0	0	0	0	0	0	0	0	0	0	0	117.409	0	0	0	0	0	0	0	0	0	0	0	0	0	0	0	0
1020.97	0	0	0	0	0	0	0	0	0	0	0	0	0	0	0	0	0	0	0	0	0	0	0	0	0	0	0	0	0	0	0	0	0	0	0	0	0	0	0	0	0	0	0	0	0	0	0	0	0
1021	0	0	0	0	0	0	0	0	0	0	0	0	0	0	0	0	0	0	0	0	0	0	0	0	0	0	0	0	0	0	0	0	0	0	0	0	0	0	0	0	0	0	14846.3	0	0	0	0	0	4369.67
1021.06	5471.73	0	0	0	0	0	0	0	0	0	0	0	0	0	0	0	0	0	0	0	0	0	0	0	4455.04	0	0	0	0	0	0	0	0	0	0	0	0	0	0	0	0	0	0	0	0	0	0	0	0
1021.22	0	0	0	0	0	0	0	0	0	0	0	0	0	0	0	0	0	0	0	0	0	0	0	0	0	0	0	0	0	0	0	0	0	0	0	0	0	0	0	0	0	0	0	0	0	0	0	0	0
1021.3	0	0	0	0	0	0	0	0	0	0	0	4793.65	0	0	0	0	0	0	0	0	0	0	0	0	0	0	0	5606.71	0	0	0	0	0	0	0	0	0	0	0	0	0	0	0	0	0	0	0	0	0
1021.32	0	0	0	0	0	0	0	0	0	0	0	0	0	0	0	0	0	0	0	0	0	0	0	0	0	0	0	0	0	0	0	0	0	0	0	0	0	0	0	0	0	0	0	0	0	0	0	0	0
1021.34	0	0	0	0	0	0	0	0	0	0	0	0	0	0	0	0	0	0	0	0	0	0	0	0	0	0	0	0	0	0	0	0	0	0	0	0	0	0	0	0	0	12047.4	0	0	0	0	0	0	0
1021.38	0	0	0	0	0	0	0	0	0	0	0	0	0	0	0	0	0	0	0	0	0	0	0	0	0	0	0	0	0	0	0	0	0	5308.55	0	0	0	0	0	0	0	0	0	0	0	0	0	0	0
1021.39	0	0	0	0	0	0	0	0	0	0	0	0	0	0	0	0	0	0	0	0	0	0	0	0	0	0	0	0	0	0	0	0	0	0	0	0	5032.62	0	0	0	0	0	0	0	0	0	0	0	0
1021.41	0	0	0	0	0	0	0	0	0	0	0	0	0	0	0	0	0	0	0	0	0	0	0	0	0	0	0	0	0	0	0	0	0	0	0	0	0	761.441	0	0	0	0	0	0	0	0	0	0	0
1021.42	0	0	0	0	0	0	0	0	0	0	0	0	0	0	0	0	0	0	0	0	0	0	0	0	0	0	0	0	0	0	0	0	0	0	0	0	0	0	0	0	0	0	0	0	0	0	0	0	0
1021.46	0	0	0	0	0	0	0	0	0	0	0	0	0	0	0	0	0	0	0	0	5125.13	0	0	0	0	0	0	0	0	0	0	0	0	0	0	0	0	0	0	0	0	0	0	0	0	0	0	0	0
1021.48	0	0	2240.61	0	0	0	0	0	0	0	0	0	0	0	0	0	0	0	0	0	0	0	0	0	0	0	0	0	0	0	0	0	0	7965.99	0	0	0	0	0	0	0	0	0	0	0	0	0	0	0
1021.49	0	0	0	0	0	0	0	0	0	0	0	0	0	0	0	0	0	0	0	0	0	0	0	0	0	0	0	0	6503.11	0	0	0	0	0	0	0	0	0	0	0	0	0	0	0	0	0	0	0	0
1021.5	0	0	0	0	0	0	0	0	0	0	0	0	0	0	0	0	0	0	0	0	0	0	0	0	0	0	0	0	0	0	0	0	0	10310.5	0	0	0	0	0	0	0	0	0	0	0	0	0	0	0
1021.51	0	0	0	0	0	0	4726.56	0	0	0	0	0	0	0	0	0	0	0	0	0	0	0	0	0	0	0	0	0	0	0	0	0	144.142	0	0	0	0	0	0	0	0	0	0	0	0	0	0	0	0
1021.52	0	0	0	0	0	0	0	0	0	0	0	0	0	0	0	0	0	0	0	0	0	0	0	0	0	0	0	0	0	0	0	0	0	0	940.859	0	0	0	0	0	0	0	0	0	0	0	0	0	0
1021.54	0	0	0	0	0	0	0	0	0	0	0	0	0	0	0	0	0	0	0	0	0	0	0	0	0	0	0	0	0	0	0	0	0	0	0	0	0	0	0	0	0	0	0	0	0	0	0	0	0
1021.59	0	0	0	0	0	0	0	0	0	0	0	0	0	0	0	0	0	0	0	0	0	0	0	0	0	0	0	0	0	0	0	0	0	0	0	0	0	0	0	0	0	0	0	0	0	0	0	0	0
1021.65	0	0	0	0	4325.05	0	0	0	0	0	0	0	0	0	0	0	0	0	0	0	0	0	0	0	0	0	0	0	0	0	0	0	0	0	0	0	0	0	0	0	0	0	0	0	0	0	0	0	0
1021.67	4554.15	0	0	0	4107.91	0	0	0	0	0	0	0	0	0	0	0	0	0	0	0	0	0	0	0	0	0	0	0	0	0	0	0	0	0	0	0	0	0	0	0	0	0	0	0	0	0	0	0	0
1021.68	0	0	0	0	0	0	0	0	0	0	0	2783.37	0	0	0	0	0	3709.33	0	0	0	0	0	0	0	0	0	0	0	0	0	0	0	0	0	0	0	0	0	0	0	0	0	0	0	0	0	0	0
1021.72	0	0	0	0	0	0	0	0	0	0	0	0	0	0	0	0	0	0	0	0	0	0	0	0	0	0	0	0	0	0	0	0	0	0	0	0	7102.43	0	0	0	0	0	0	0	0	0	0	0	6895.64
1021.78	0	0	0	0	0	0	0	0	0	0	0	0	0	0	0	0	0	0	0	0	0	0	0	0	0	0	0	0	0	0	0	4412.39	0	0	0	0	0	0	0	0	0	0	0	0	0	0	0	0	0
1021.79	0	0	0	0	0	0	0	0	0	0	0	5337.97	0	0	0	0	0	0	0	0	0	0	0	0	0	0	0	0	0	0	0	0	0	0	0	0	0	0	0	0	0	0	0	0	0	0	0	0	0
1021.83	0	0	0	0	0	0	0	0	0	0	0	0	0	0	0	0	0	0	0	0	0	0	0	0	0	0	0	0	0	0	0	5781.22	0	0	0	0	0	0	0	0	0	0	0	0	0	0	0	0	0
1021.84	0	0	0	0	0	0	0	0	0	0	0	0	0	0	0	0	0	0	0	0	3504.54	0	0	0	0	0	0	0	0	0	0	0	0	0	0	0	0	1892.49	0	0	0	0	0	0	0	0	0	0	0
1021.85	0	0	0	0	0	0	0	0	0	0	0	0	0	0	0	0	0	0	0	0	0	0	0	0	0	0	0	0	0	0	0	4630.96	0	0	0	0	0	0	0	0	0	0	0	0	0	0	0	0	0
1021.86	0	0	0	0	0	0	0	0	0	0	0	0	0	0	0	0	0	0	0	0	0	0	0	0	0	0	0	0	0	0	0	0	0	5305.91	0	4334.18	0	0	0	0	0	0	0	0	0	0	0	0	0
1021.9	0	0	3377.65	0	0	0	0	0	0	0	0	0	0	0	0	0	0	0	0	0	0	6448.33	0	0	0	0	0	0	0	0	0	0	0	0	0	0	0	0	0	0	0	0	0	0	0	0	0	0	0
1021.92	0	0	5219.03	0	0	0	0	0	0	0	0	0	0	0	0	0	0	0	0	0	0	0	0	0	0	0	7706.07	0	0	0	0	0	0	0	0	0	0	0	0	0	0	0	0	0	0	0	0	0	0
1021.93	4421.02	0	0	0	0	0	0	0	0	0	0	0	0	0	0	0	0	0	0	0	0	0	0	0	0	0	0	0	0	0	0	0	0	0	0	0	0	0	0	0	0	0	0	0	0	0	0	0	0
1021.94	0	0	0	0	0	0	0	0	0	0	0	0	0	0	0	0	0	0	0	0	0	0	0	0	0	0	3980.63	2992.29	0	0	0	0	0	0	0	0	0	0	0	0	0	0	0	0	0	0	0	0	0
1021.95	0	0	0	0	0	0	0	0	0	0	0	0	0	0	0	0	0	0	0	0	0	0	0	0	0	0	0	0	0	0	0	0	0	0	0	0	0	4177.02	0	0	0	0	0	0	0	0	0	0	0
1021.96	0	0	0	0	0	0	0	0	0	0	0	0	0	0	0	0	0	0	0	0	0	0	0	0	0	0	0	0	0	0	0	0	0	0	0	0	0	0	0	0	4505.96	0	0	0	0	0	0	0	0
1021.97	0	0	0	0	0	0	0	0	0	0	0	0	0	0	0	0	0	0	0	0	0	0	0	0	0	0	0	0	0	0	0	0	0	0	0	0	0	0	0	0	0	0	0	0	0	0	0	0	0
1022	0	0	0	0	0	0	0	0	0	0	0	0	0	0	0	0	0	0	0	0	0	0	0	0	0	0	0	0	0	0	0	0	2666.94	0	0	0	0	0	0	0	0	0	0	0	0	0	0	0	0
1022.01	0	0	0	0	0	0	0	0	0	0	0	0	0	0	0	0	2489.42	0	3523.91	0	0	0	0	0	0	0	0	0	0	0	0	0	0	0	0	0	0	0	0	0	0	0	0	0	0	0	0	0	0
1022.03	0	0	0	0	0	0	0	0	0	0	0	0	0	0	0	0	0	0	0	0	0	0	0	0	0	0	0	0	0	0	0	0	0	0	0	0	0	0	0	0	0	0	0	0	5512.98	0	0	0	0
1022.06	0	0	0	0	0	0	0	0	0	0	0	0	0	0	0	0	0	0	0	6174.13	0	0	0	0	0	0	0	0	0	0	0	0	0	0	0	0	0	0	0	0	0	0	9964	0	0	0	0	0	0
1022.11	0	0	0	0	0	0	7023.83	0	0	0	0	0	0	0	0	0	0	0	0	0	0	0	0	0	0	0	0	0	0	0	0	0	0	0	0	0	0	0	0	0	0	0	0	0	0	0	0	0	0
1022.13	0	0	0	0	0	0	0	0	0	0	0	0	0	0	0	0	0	0	0	0	0	0	0	0	0	0	0	0	0	0	0	0	0	0	0	0	0	0	0	0	0	0	0	0	0	0	0	0	0
1022.14	0	0	0	0	0	0	0	0	0	0	0	0	0	7050.52	0	0	0	0	0	0	0	0	0	0	0	0	0	0	0	0	0	0	0	0	0	0	0	0	0	0	0	0	0	0	0	0	0	0	0
1022.23	0	0	0	0	0	0	0	0	0	0	0	0	0	0	0	0	0	7954.93	0	0	0	0	0	0	0	0	0	0	0	0	0	0	0	0	0	0	0	0	0	0	0	0	0	0	0	0	0	7358.55	0
1022.25	0	0	0	0	0	0	0	0	0	0	8963.62	0	0	0	0	0	0	0	0	0	0	0	0	0	0	0	0	0	0	0	0	0	0	0	0	0	0	0	0	0	0	0	0	0	0	0	0	0	0
1022.27	0	0	0	0	0	0	0	0	0	0	0	6879.37	0	0	0	0	3384.95	0	0	0	0	0	0	0	0	0	0	0	0	0	0	0	0	0	0	0	0	0	0	0	0	0	0	0	0	0	0	0	0
1022.34	0	0	0	0	0	0	0	0	0	0	0	0	0	0	0	0	0	0	0	0	0	0	0	0	0	0	0	0	0	0	0	0	0	0	0	0	0	0	6822.81	0	0	0	0	0	0	0	0	0	0
1022.36	0	0	0	0	0	0	0	0	0	0	0	0	0	0	0	0	0	0	0	0	0	0	0	0	0	0	0	0	0	0	0	0	0	0	3079.47	0	0	0	0	0	0	0	0	0	0	0	0	0	0
1022.37	0	0	0	0	0	0	0	0	0	0	0	0	0	0	0	0	0	0	0	0	0	0	0	0	0	0	0	0	0	0	0	0	160.144	0	0	0	0	0	0	0	0	0	0	0	0	0	0	0	0
1022.38	0	0	0	0	0	0	0	0	0	0	0	0	0	0	0	0	0	0	0	0	0	0	0	0	0	0	0	0	0	0	0	0	0	0	0	0	0	2143.11	0	0	0	0	0	0	0	0	0	0	0
1022.39	0	0	0	0	0	0	9169.56	0	0	0	0	0	0	0	0	0	0	0	0	0	0	0	0	0	0	0	0	0	0	0	0	0	138.205	0	0	0	0	0	0	0	0	0	0	0	0	0	0	0	0
1022.42	0	0	0	0	0	0	19762	0	0	0	0	0	0	0	0	0	0	0	4244.36	0	0	0	0	0	0	0	0	0	0	0	0	0	0	0	0	5234.21	0	0	0	0	0	0	0	0	0	0	0	0	0
1022.44	0	0	0	0	0	0	0	0	0	0	0	0	0	0	0	0	0	0	0	0	0	0	0	0	0	0	0	0	0	0	0	0	0	0	0	0	0	0	0	0	0	0	0	0	0	0	0	0	0
1022.5	0	0	0	0	0	0	0	0	0	0	0	0	0	0	0	0	0	0	0	0	6429.46	0	0	0	0	0	0	0	0	0	0	0	0	0	0	0	0	0	0	0	0	0	0	0	0	0	0	0	0
1022.51	0	0	0	0	0	0	0	0	0	0	0	0	0	0	0	0	0	0	0	0	0	0	0	0	0	0	0	0	0	0	0	0	0	0	0	0	0	0	0	0	0	0	0	0	0	0	0	0	0
1022.52	0	0	0	0	0	0	0	0	0	0	0	0	0	0	0	0	0	0	0	0	0	0	0	0	0	0	0	0	0	0	0	0	0	0	0	0	0	0	0	0	0	0	0	0	0	0	0	0	0
1022.54	0	0	0	0	0	0	0	0	0	0	0	0	0	0	0	8884.54	0	0	0	0	0	0	0	0	0	0	0	0	0	0	0	0	0	0	0	0	0	0	0	0	0	0	0	0	0	0	0	0	0
1022.57	0	0	0	0	0	0	0	0	0	0	0	0	0	0	0	0	0	0	0	0	0	0	0	0	0	0	0	0	0	0	0	0	0	0	0	0	0	0	0	0	0	0	0	0	0	0	7380.96	0	0
1022.62	0	0	0	0	0	0	0	0	0	0	0	0	0	0	0	0	0	0	0	0	0	0	0	0	0	0	0	0	0	0	4301.08	0	0	0	0	0	0	0	0	0	0	0	0	0	0	0	0	0	0
1022.75	0	0	0	0	0	0	0	0	0	0	0	0	0	0	0	0	0	0	0	0	0	0	0	0	0	0	0	0	0	0	0	0	0	0	0	0	0	0	0	0	0	0	0	0	0	0	0	0	0
1022.77	0	0	0	0	0	0	0	0	0	0	0	0	0	0	0	0	0	0	0	0	0	0	0	0	0	0	0	0	0	0	0	0	0	0	1849.83	0	0	0	5082.71	0	0	0	0	0	0	0	0	0	0
1022.78	0	0	0	0	0	0	0	0	0	0	0	0	0	0	0	0	0	0	0	0	0	0	0	0	0	0	6996.43	0	0	0	0	0	0	0	0	0	0	0	0	0	0	0	0	0	0	0	0	0	0
1022.81	0	0	0	0	0	0	0	0	0	0	0	0	0	0	0	0	0	0	0	0	0	0	0	0	0	0	0	0	0	0	0	0	0	0	0	7391.69	0	0	0	0	0	4745.33	0	0	0	0	0	0	0
1022.83	0	0	4071.53	0	0	0	0	0	0	0	0	0	0	0	0	0	0	0	0	0	0	0	0	0	0	0	0	0	0	0	0	0	0	0	0	0	0	0	5350.78	0	0	0	0	0	0	0	0	0	0
1022.84	0	0	0	0	0	0	0	0	0	0	0	0	0	0	0	0	0	0	0	0	0	0	0	0	0	0	0	0	0	0	0	0	0	0	0	0	0	0	0	0	0	0	0	0	0	0	6496.63	0	0
1022.87	0	0	0	0	0	0	0	0	0	0	0	0	0	0	0	0	0	0	6858.43	0	0	0	0	0	0	0	0	0	0	0	0	0	0	0	0	0	0	1648.78	0	0	0	0	0	0	0	0	0	0	0
1022.88	0	0	0	0	0	0	0	0	0	0	0	0	0	0	0	0	0	0	0	0	0	0	0	0	0	0	0	0	0	0	0	0	0	0	0	0	0	0	0	0	5789.25	0	0	0	0	0	0	0	0
1022.89	0	0	0	0	0	0	0	0	0	0	0	0	0	0	0	0	0	0	0	0	4773.38	0	0	0	0	0	0	0	0	0	0	0	0	0	0	0	0	0	0	0	0	0	0	0	0	0	0	0	0
1022.9	0	0	0	0	0	0	0	0	0	0	0	0	0	0	0	0	4859.46	0	0	0	0	0	0	0	0	0	0	0	0	0	0	0	0	0	0	0	0	0	0	0	0	0	0	0	0	0	0	0	0
1022.91	0	0	0	0	0	0	0	0	0	0	0	0	0	0	0	0	5912.47	0	0	0	0	0	0	0	0	0	0	6707.55	0	0	0	0	0	0	0	0	0	0	0	0	0	0	0	0	0	0	0	0	0
1022.92	0	0	0	0	0	0	0	0	0	0	0	0	0	0	0	0	0	0	0	0	0	0	0	0	0	0	0	0	0	0	0	0	0	0	0	0	0	0	0	0	0	0	0	0	0	0	0	0	0
1022.93	0	0	0	0	0	0	0	0	0	0	0	0	0	0	0	0	0	0	0	0	0	0	0	0	0	0	0	0	0	0	0	0	0	0	0	0	0	0	0	0	0	0	11177.4	0	0	0	0	0	0
1022.95	0	0	0	0	0	0	0	0	0	0	0	0	0	0	0	0	0	0	0	0	0	0	0	0	0	0	0	0	0	0	0	0	0	0	0	0	0	0	0	0	0	0	0	0	0	0	0	0	0
1022.97	0	0	0	0	0	0	0	0	0	0	0	0	0	0	0	0	0	0	0	0	0	0	0	0	0	0	0	0	0	0	0	0	194.361	0	0	0	0	0	0	0	0	0	0	0	0	0	0	0	0
1022.98	0	0	573.942	0	0	0	0	0	0	0	0	0	0	0	0	0	0	0	0	0	0	0	0	0	0	0	0	0	0	0	0	0	0	0	0	0	0	0	0	0	0	0	0	0	0	0	0	0	0
1022.99	4839.95	0	0	0	0	0	0	0	0	0	0	5332.15	0	0	0	0	0	0	0	0	0	0	0	0	0	0	0	0	0	0	0	0	0	0	0	0	0	0	0	0	0	0	0	0	0	0	0	5184.17	0
1023.03	0	0	0	0	0	0	0	0	0	0	0	0	0	0	0	0	4801.95	0	0	0	0	0	0	0	0	0	0	0	0	0	0	0	0	0	0	0	0	0	0	0	0	0	0	0	0	0	5746.04	0	0
1023.04	0	0	0	0	0	0	0	0	0	0	0	0	0	0	0	0	0	0	0	0	0	0	0	0	0	6405.26	0	0	0	0	0	0	0	0	0	0	0	0	0	0	0	0	0	0	0	0	0	0	0
1023.05	0	7309.82	0	0	0	0	0	0	0	0	0	0	0	0	0	0	0	0	0	0	0	0	0	0	8763.74	0	0	0	0	0	0	0	0	0	0	0	0	0	0	0	0	0	0	0	0	0	0	0	0
1023.06	0	0	0	0	0	0	0	0	0	0	0	0	0	0	0	0	0	0	0	0	0	0	0	0	0	0	0	0	0	0	0	3832.46	0	0	0	0	0	2483.07	0	0	0	0	0	0	0	0	0	0	0
1023.08	0	0	0	0	0	0	0	0	0	0	0	0	0	0	0	0	0	0	0	3749.65	0	0	0	0	0	0	0	0	0	0	0	0	0	0	0	0	0	0	0	0	0	0	0	0	0	0	0	0	0
1023.09	0	0	0	0	0	0	0	0	0	0	0	0	0	0	0	0	0	0	0	0	0	0	0	0	0	0	0	0	0	0	0	0	0	0	0	0	0	3612.51	0	0	0	0	0	0	0	0	0	0	0
1023.11	0	0	0	0	0	0	0	0	0	0	0	0	0	0	5586.63	0	0	0	0	0	0	0	0	0	0	0	0	0	0	0	0	0	0	0	0	0	0	0	0	0	0	0	0	0	0	0	0	0	0
1023.15	0	0	0	0	0	0	0	0	0	0	0	0	0	0	0	0	0	0	0	0	0	0	0	0	0	0	0	0	0	0	0	0	0	0	882.483	0	0	0	0	0	0	0	0	0	0	0	0	0	0
1023.18	0	0	0	0	0	0	0	0	0	0	0	0	0	0	0	0	0	0	0	0	0	0	0	0	0	0	0	0	0	0	0	0	132.266	0	0	0	0	0	0	0	0	0	0	0	0	0	0	0	0
1023.25	0	0	0	0	0	0	0	0	0	0	0	0	0	0	0	0	0	0	0	0	0	0	0	0	0	0	0	0	0	0	0	0	0	0	0	0	0	0	0	0	0	0	0	0	0	0	0	0	0
1023.28	0	0	0	0	0	0	0	0	0	0	0	0	0	0	0	0	0	0	0	0	0	0	0	0	0	0	0	0	0	0	0	0	0	0	0	0	0	0	0	0	0	0	0	0	0	0	0	0	0
1023.29	0	0	0	0	0	0	0	0	0	0	0	0	0	0	0	0	0	0	0	0	0	0	0	0	0	0	0	0	0	0	0	0	0	0	0	0	0	0	0	0	0	0	0	0	0	0	0	0	0
1023.3	0	0	3892.99	0	0	0	0	0	0	0	0	0	0	0	0	0	0	0	0	0	0	0	0	0	0	0	0	0	0	0	0	0	0	0	0	0	0	0	0	0	0	0	0	0	0	0	6010.58	0	0
1023.31	0	0	0	0	0	0	0	0	0	0	0	0	0	0	0	0	0	0	0	0	0	0	0	0	0	0	0	0	0	0	0	0	0	0	0	5108.86	0	0	0	0	0	0	0	0	0	0	0	0	0
1023.33	0	0	2117.7	0	0	0	0	0	0	7018.44	0	0	0	0	0	4476.2	0	0	0	0	0	0	0	3496.98	0	0	0	0	0	0	0	0	0	0	0	0	0	0	0	0	0	3862.71	0	0	0	0	0	0	0
1023.34	0	0	0	0	0	0	0	0	0	0	0	0	0	0	0	0	7162.73	0	0	0	0	0	0	0	0	0	0	0	0	0	0	0	0	0	0	0	0	0	0	0	0	0	0	0	0	0	0	0	0
1023.35	0	0	0	0	0	0	0	0	0	0	0	0	0	0	0	0	0	0	0	0	0	0	0	0	0	0	0	0	0	0	0	0	0	0	0	0	0	0	0	0	0	0	0	0	0	0	0	0	0
1023.37	0	0	0	0	0	0	0	0	0	0	0	0	0	0	0	0	0	0	0	0	0	0	0	0	0	0	0	0	0	0	0	0	0	0	0	0	0	0	0	0	0	0	0	0	0	5275.4	0	0	0
1023.38	0	0	0	0	0	0	0	0	0	0	0	0	0	0	0	0	0	0	0	0	0	0	0	0	0	0	0	0	0	0	0	0	0	0	0	0	0	0	0	0	0	0	0	0	0	0	0	0	0
1023.44	0	0	0	0	0	0	0	0	3566.54	0	0	0	0	0	0	0	0	0	0	0	0	0	0	0	0	0	0	0	0	0	0	0	0	0	0	0	0	0	0	0	0	0	0	0	0	0	0	0	0
1023.45	0	0	0	0	0	0	0	0	0	0	0	0	0	0	0	0	0	0	0	0	0	0	0	6567.37	0	0	0	0	0	0	0	0	0	0	0	0	0	0	0	0	0	0	0	5183.15	0	0	0	0	0
1023.46	0	0	0	0	0	0	0	0	0	0	0	0	0	0	0	0	0	0	0	0	0	0	0	0	0	0	0	0	0	0	0	0	0	0	0	0	0	0	0	0	0	0	0	0	0	0	0	0	0
1023.48	0	0	0	0	0	0	5173.98	0	3725.09	0	0	0	0	0	0	0	0	0	0	0	0	0	0	0	0	0	0	0	0	0	0	0	0	0	0	0	0	0	0	0	0	0	0	0	0	0	0	0	0
1023.5	0	0	0	0	0	0	0	0	0	0	0	0	0	0	0	0	0	0	0	0	0	0	0	0	0	0	0	0	0	0	0	0	252.31	0	0	0	0	0	4543.2	0	0	0	0	0	0	0	0	0	0
1023.54	0	0	0	0	0	0	0	0	0	1657.99	0	0	0	0	0	0	0	0	0	0	0	0	0	0	0	0	0	0	0	0	0	0	662.52	0	0	0	0	0	0	0	0	0	0	0	0	0	0	0	0
1023.56	0	0	0	0	0	0	0	0	0	0	0	0	0	0	0	0	0	0	0	0	0	0	0	0	0	0	0	0	0	0	0	0	0	0	0	0	0	0	0	0	0	0	0	0	0	0	0	0	0
1023.66	0	0	0	0	0	0	0	0	0	0	0	0	0	0	0	0	0	0	0	0	0	0	0	0	0	0	0	0	0	12341	0	0	0	0	0	0	0	0	0	0	0	0	0	0	0	0	0	0	0
1023.68	0	0	0	0	0	0	0	0	0	0	0	0	0	0	0	0	0	0	0	0	0	0	0	0	0	0	0	0	0	0	0	21910.6	0	0	0	0	0	0	0	0	0	0	0	0	0	0	0	0	0
1023.78	0	0	0	0	0	0	0	0	0	0	0	0	0	0	0	0	0	0	0	0	0	0	0	0	0	0	0	0	0	0	0	0	0	0	0	0	0	0	0	0	0	0	0	0	0	0	0	0	0
1023.82	0	0	0	0	0	0	6985.44	0	0	0	0	0	0	0	0	0	0	0	0	0	0	0	0	0	0	0	0	0	0	0	0	0	0	6354.72	0	0	0	0	0	0	0	0	0	0	0	0	0	7479.09	0
1023.84	0	0	0	0	0	0	8149.59	0	0	0	0	0	0	0	0	0	0	0	0	0	0	0	0	0	0	0	0	0	0	0	0	0	0	0	0	0	0	0	0	0	0	0	0	0	0	0	0	0	0
1023.85	0	0	0	0	0	0	0	0	0	0	0	0	0	0	0	0	0	0	0	0	0	0	0	0	4647.8	0	0	0	0	0	0	0	0	0	0	0	0	0	0	0	0	0	0	0	0	0	0	0	0
1023.86	0	0	0	0	0	0	0	0	0	0	0	0	0	0	0	0	0	0	0	0	0	0	0	0	0	0	0	0	0	0	0	0	0	0	0	0	0	0	0	0	5401.38	0	0	0	0	0	0	0	0
1023.87	0	0	0	0	0	0	6732.11	0	0	0	0	0	0	0	0	0	0	0	0	0	0	0	0	0	0	0	0	0	0	0	0	0	0	0	0	0	0	0	0	0	0	0	0	0	0	0	0	0	0
1023.88	0	0	0	0	0	0	0	0	0	0	0	0	0	0	0	0	0	0	0	0	0	0	0	0	0	0	0	0	0	0	0	0	0	0	0	0	0	0	0	0	0	0	5815.64	0	0	0	0	0	0
1023.9	0	0	0	0	0	0	0	0	0	0	0	0	0	7978.29	0	0	0	0	0	0	0	0	0	0	0	10929.1	0	0	0	0	0	0	0	0	0	0	0	0	0	0	0	0	0	0	0	0	0	0	0
1023.95	0	0	0	0	0	0	0	0	0	0	0	0	0	0	0	0	0	0	0	0	0	0	0	0	0	0	0	0	0	0	0	0	0	0	0	0	0	0	0	0	0	0	0	0	0	0	0	0	0
1023.96	0	0	0	0	0	0	0	0	0	0	0	0	0	0	0	0	0	0	0	0	0	0	0	0	0	0	0	0	0	0	0	0	0	0	0	0	0	0	0	0	0	0	0	0	0	0	0	0	0
1023.97	0	0	0	0	0	0	0	0	0	0	0	0	0	0	0	0	0	0	0	0	0	0	0	0	0	0	0	0	0	0	0	0	0	0	0	0	0	0	0	0	0	0	0	7217.13	0	0	0	0	0
1023.99	0	0	0	0	0	0	0	0	0	0	0	0	0	0	0	0	0	0	0	0	0	0	0	0	0	0	0	0	0	0	0	0	0	0	0	0	0	0	0	0	0	0	0	0	0	0	0	0	0
1024	0	0	0	0	0	0	0	0	0	0	0	0	0	0	0	0	0	0	0	0	0	9701.29	0	0	0	0	0	0	0	0	0	0	0	0	0	0	0	0	0	0	0	0	0	0	0	0	0	0	0
1024.02	0	0	0	0	0	0	0	0	0	0	0	0	0	0	0	0	5294.67	0	0	0	0	0	0	0	0	0	0	0	0	0	0	0	0	0	0	0	0	0	0	0	0	0	0	5121.23	0	0	0	0	0
1024.03	0	0	0	0	0	0	0	0	0	0	0	0	0	0	0	0	0	0	0	0	0	4919.65	0	0	0	0	0	0	0	0	0	0	0	0	0	0	0	0	0	0	0	0	0	0	0	0	0	0	0
1024.07	0	0	0	0	0	0	0	0	0	0	14382.6	0	0	0	0	0	0	0	0	0	0	0	0	0	0	0	0	0	0	0	0	0	0	0	0	0	0	0	0	0	0	0	0	0	0	0	0	0	0
1024.1	0	0	0	0	0	0	0	0	0	0	0	0	0	0	0	0	0	0	0	0	0	0	0	0	0	0	0	0	0	0	0	0	0	0	3936.65	0	0	0	0	0	0	0	0	0	0	0	0	0	0
1024.15	0	0	0	0	0	0	0	0	0	0	0	0	0	0	0	0	0	0	0	0	0	0	0	0	0	0	0	0	0	0	0	0	0	0	0	0	6247.21	0	0	0	0	0	0	0	0	0	0	0	0
1024.17	0	0	0	0	0	0	0	0	0	0	0	0	0	0	0	0	0	0	0	0	0	0	0	0	0	0	0	0	0	0	0	0	0	0	0	0	0	0	0	0	0	0	0	0	0	0	0	0	0
1024.19	0	0	0	0	0	0	0	0	0	0	0	5178.09	0	0	0	0	0	0	0	0	0	0	0	0	0	0	0	0	0	0	0	0	0	0	0	0	0	0	0	0	0	0	0	0	0	0	0	0	0
1024.28	0	0	0	0	0	0	0	0	0	0	0	0	0	0	0	0	0	0	0	0	0	0	0	0	0	0	0	5084.04	0	0	0	0	0	3250.82	0	0	0	0	0	0	0	0	0	0	0	0	0	0	0
1024.29	0	7715.36	0	0	0	0	0	0	0	0	0	0	0	0	0	0	0	0	0	0	0	0	0	0	0	0	0	0	0	0	0	0	0	0	0	0	0	0	0	0	0	0	0	0	0	0	0	0	0
1024.36	0	0	0	0	0	0	0	0	0	0	0	0	0	0	0	0	0	0	0	0	0	0	0	0	0	0	0	2927.93	0	0	0	0	0	0	0	0	0	959.916	0	0	0	0	0	0	0	0	0	0	0
1024.38	0	0	0	0	0	0	0	0	0	0	0	0	0	0	0	0	0	0	0	0	0	0	0	0	0	0	0	0	0	0	0	0	136.33	0	0	0	0	0	0	0	0	0	0	0	0	0	0	0	0
1024.4	0	0	0	0	0	0	0	0	0	0	0	0	0	0	0	0	0	0	0	0	0	0	0	0	0	0	0	0	0	0	0	0	0	0	0	0	0	0	0	0	0	0	0	0	0	0	0	0	0
1024.44	0	0	0	0	0	0	0	0	0	0	0	0	0	0	0	0	0	0	0	0	0	0	0	0	0	0	0	0	0	0	0	0	0	0	0	0	0	0	0	0	0	0	0	0	0	0	0	0	0
1024.45	0	0	0	0	0	0	0	0	0	0	0	0	0	0	0	0	0	0	0	0	0	0	0	0	8530.29	0	0	5157.13	0	0	0	0	0	0	0	0	0	0	0	0	0	0	0	0	0	0	0	0	0
1024.49	0	0	0	0	0	0	0	4301.7	0	0	0	0	0	0	0	0	0	0	0	0	0	0	0	0	0	0	8807.92	0	0	0	0	0	0	0	0	0	0	0	0	0	0	0	0	0	0	0	0	0	0
1024.5	0	0	0	0	0	0	0	0	0	0	0	0	0	0	0	0	0	0	0	0	0	0	0	0	0	0	0	0	0	0	0	0	0	0	0	0	0	0	0	0	0	0	8854.92	0	0	0	0	0	0
1024.55	0	0	0	0	0	0	0	0	0	0	0	0	0	0	0	0	0	0	0	0	0	0	0	0	0	0	0	0	0	0	0	0	0	0	0	0	0	0	0	0	0	0	0	0	8516.33	0	0	0	0
1024.57	0	0	0	0	0	0	4717.38	0	0	0	0	0	0	0	0	0	0	0	0	0	0	0	0	0	0	0	0	0	0	0	0	0	0	0	0	0	0	0	0	0	0	0	0	0	0	0	0	0	0
1024.58	0	0	0	0	0	0	0	0	0	0	0	0	0	0	0	0	0	0	0	0	0	0	0	0	0	0	0	5848.56	0	0	0	0	0	0	0	0	0	404.465	0	0	0	0	0	0	0	0	0	0	0
1024.59	0	0	0	0	0	0	0	0	0	0	0	0	0	0	0	0	0	0	0	0	0	0	0	0	0	0	0	0	0	0	0	0	3313.7	0	0	0	0	0	0	0	0	0	0	0	0	0	0	0	0
1024.65	0	0	0	0	0	0	0	27809.9	0	0	0	0	0	0	0	0	0	0	0	0	0	0	0	0	0	0	0	0	0	0	0	0	0	0	0	0	0	0	0	0	0	0	0	0	0	0	0	0	0
1024.67	0	0	0	0	0	0	0	0	0	0	0	0	0	0	0	4065.96	0	0	0	0	0	0	0	0	0	0	0	0	0	0	0	0	0	0	0	0	0	0	0	0	0	0	0	0	0	0	0	0	0
1024.76	0	0	0	0	0	0	0	0	0	0	0	0	0	0	0	0	0	0	0	0	0	0	0	0	0	0	0	0	0	0	0	0	0	0	0	0	0	0	0	0	0	0	0	0	0	0	0	0	0
1024.77	0	0	3670.81	0	0	0	0	0	0	0	0	0	0	0	0	0	0	0	0	0	0	0	0	0	0	0	0	0	0	0	0	0	0	0	0	0	0	0	0	0	0	0	0	0	0	0	0	0	0
1024.78	0	0	0	0	0	0	0	0	0	0	0	0	0	0	0	0	0	0	0	0	0	0	0	0	0	0	0	0	0	0	0	0	0	0	0	0	0	0	0	0	0	0	0	0	0	0	0	0	0
1024.8	0	0	0	0	0	0	0	0	0	0	0	0	0	0	0	0	0	0	0	0	0	0	0	0	0	0	0	0	0	0	0	0	0	0	0	0	0	0	0	0	0	0	0	0	0	6311.7	0	0	0
1024.81	0	0	0	0	0	0	0	0	0	0	0	0	0	0	0	0	0	5185.5	0	0	0	0	0	0	0	0	0	2512.03	5883.05	0	0	0	0	0	0	0	0	0	0	0	0	0	0	0	0	0	0	0	0
1024.82	0	0	0	0	0	0	0	0	0	0	0	0	0	0	0	0	0	0	0	0	0	3662.76	0	0	0	0	0	0	0	0	0	0	0	0	0	0	0	0	0	0	0	0	0	0	0	0	0	0	0
1024.83	0	0	0	0	0	0	0	0	0	0	0	0	0	7305.99	0	0	0	0	0	0	0	0	0	0	0	0	0	0	0	0	0	0	0	0	3920.33	0	0	0	0	0	0	0	0	0	0	0	0	0	0
1024.84	0	0	453.904	0	0	0	0	0	0	0	0	3752.43	0	0	0	0	0	0	0	0	0	0	0	0	0	0	0	0	0	0	0	0	0	0	0	0	0	0	0	0	0	0	0	0	0	0	0	0	0
1024.85	0	0	0	0	0	0	0	0	0	0	0	0	0	0	0	0	0	0	0	0	0	0	0	0	0	0	0	0	0	0	0	0	0	0	0	0	0	0	0	0	0	0	0	0	0	0	0	0	0
1024.86	0	0	0	0	0	0	0	0	0	0	0	0	0	0	0	0	0	0	0	0	0	0	0	0	0	0	0	0	0	0	0	0	323.625	0	0	0	0	0	0	0	0	0	0	0	0	0	0	0	0
1024.89	0	0	0	0	0	0	0	0	0	0	0	0	0	0	0	0	0	0	0	0	0	0	0	0	0	0	0	0	0	0	0	0	0	0	0	0	0	0	0	0	0	0	0	0	0	0	0	0	0
1024.9	0	0	0	0	0	0	0	0	0	0	0	0	0	0	0	0	0	0	0	0	0	0	0	0	0	0	0	0	0	0	0	0	0	0	0	0	5987.91	0	0	0	0	0	0	0	0	0	0	0	0
1024.91	0	0	0	0	0	0	0	0	0	0	0	0	0	0	0	0	0	0	0	0	0	0	0	0	0	0	0	0	0	0	0	0	0	0	0	0	0	0	0	0	0	0	0	5554.02	0	0	0	0	0
1024.93	0	0	0	0	0	0	0	0	0	0	0	0	0	0	6643.18	0	0	0	0	0	0	0	0	0	0	0	0	0	0	0	0	0	0	0	0	0	0	0	0	0	0	0	0	0	0	0	0	8293.07	0
1024.94	0	0	0	0	0	0	0	0	0	0	0	0	0	0	0	0	0	0	0	0	0	0	0	0	0	0	0	0	0	0	0	0	0	0	0	0	0	0	0	0	0	0	0	0	0	0	0	0	0
1024.97	0	0	0	0	0	0	0	0	0	0	0	0	0	0	0	0	0	0	0	0	5690.99	0	0	5314.19	0	0	0	0	0	0	0	0	0	0	0	0	0	0	0	0	0	0	0	0	0	0	0	0	0
1024.98	0	0	0	0	0	0	0	0	0	3902.58	0	0	0	0	0	0	0	0	0	0	0	0	0	0	7722.55	0	0	0	0	0	0	0	0	0	0	0	0	0	5008.04	0	0	0	0	0	0	0	0	0	0
1025	0	0	0	0	0	0	0	0	0	0	0	5953.86	0	0	0	0	0	0	0	0	0	0	0	0	0	0	0	0	0	0	0	9438.61	0	0	0	0	0	0	0	0	0	0	0	0	0	0	0	0	0
1025.01	0	0	0	0	0	0	0	0	0	0	0	0	0	0	0	0	0	0	0	0	0	0	0	0	0	0	0	0	0	0	6431.67	0	0	0	0	0	0	0	0	0	0	0	0	0	0	0	0	0	0
1025.03	0	0	0	0	0	0	0	0	0	0	0	0	0	0	0	0	0	0	0	0	0	0	0	0	0	0	0	0	0	0	0	0	1305.65	0	0	0	0	0	0	0	0	0	0	0	0	0	0	0	0
1025.06	0	0	0	0	0	0	0	0	0	0	0	0	0	0	0	0	0	0	0	0	0	0	0	0	0	0	0	0	0	0	0	0	666.766	0	0	0	5999	0	0	0	0	0	0	0	0	0	0	6840.03	4480.92
1025.08	0	0	0	0	0	0	0	0	0	0	0	0	0	0	0	0	0	0	0	0	0	0	0	0	0	5225.21	0	0	0	0	0	0	0	0	0	0	8064.48	0	0	0	0	0	0	0	0	0	0	0	0
1025.1	0	0	0	0	0	0	0	0	0	474.406	0	0	0	0	0	0	0	0	0	0	0	0	0	0	5417.37	0	0	0	0	0	0	0	0	0	0	0	0	0	0	0	0	0	0	0	0	0	0	0	0
1025.15	0	0	0	0	0	0	0	0	0	0	0	0	0	0	0	0	0	0	0	0	0	0	0	0	0	0	0	0	0	0	0	0	2466.52	0	0	0	0	1145.08	0	0	0	0	0	0	0	0	0	0	0
1025.18	0	0	0	0	0	0	0	0	0	0	0	0	0	0	0	0	0	0	0	0	0	0	0	0	0	0	0	0	0	0	0	0	3561.38	0	0	0	0	365.144	0	0	0	0	0	0	0	0	0	0	0
1025.29	0	0	0	0	0	0	0	0	0	0	0	0	0	0	0	0	0	0	0	0	0	0	0	0	0	0	0	0	0	0	0	0	0	0	0	0	0	0	0	0	0	0	0	0	0	0	0	0	0
1025.3	4072.68	7517.14	0	0	0	0	0	0	0	0	0	0	0	0	0	0	0	0	0	0	0	0	0	0	0	0	0	0	0	0	0	0	0	0	0	0	0	0	0	0	0	0	0	0	0	5704.12	0	0	0
1025.32	0	0	0	0	0	0	0	0	0	0	0	0	0	0	0	0	0	0	0	0	0	0	0	0	0	0	0	0	0	0	0	0	0	0	0	0	0	0	0	0	0	0	0	0	0	0	0	0	0
1025.37	0	0	0	0	0	0	0	0	0	0	0	2409.07	0	0	0	0	0	0	0	3449.6	0	0	0	0	0	0	0	0	0	0	0	0	0	0	0	0	0	0	0	0	0	0	0	0	0	0	0	0	0
1025.38	0	0	3987.72	0	0	0	0	0	0	0	0	0	0	0	0	0	0	0	0	0	0	0	0	0	0	0	0	0	0	0	0	0	0	0	0	0	0	0	0	0	0	0	0	0	0	0	0	0	0
1025.39	0	0	0	0	0	0	0	0	0	0	0	0	0	0	0	0	0	0	0	0	0	0	0	0	0	0	0	0	0	0	0	0	0	8768.44	0	0	0	0	0	0	0	6734.76	0	0	0	0	0	0	0
1025.4	0	0	0	0	0	0	0	0	0	0	0	0	0	0	0	0	0	0	0	0	0	0	0	0	12368.8	0	0	0	0	0	0	0	0	0	0	0	0	0	0	0	0	0	0	0	0	0	0	0	0
1025.42	0	0	0	0	0	0	0	9610.78	0	0	0	4098.28	0	0	0	0	0	0	0	0	0	0	0	0	0	0	0	0	0	0	0	0	0	0	0	0	0	0	0	0	0	0	0	0	0	0	0	0	0
1025.45	0	0	0	0	0	0	0	9278.3	0	0	0	0	0	0	0	0	0	0	0	0	0	6453.49	0	0	0	0	0	0	0	0	0	0	0	0	0	0	0	0	0	0	0	0	0	0	0	0	0	0	0
1025.47	0	0	0	0	0	0	0	0	0	0	0	0	0	0	7357.54	0	0	0	0	0	0	0	0	0	0	0	0	0	0	0	0	0	0	0	0	0	0	0	0	0	0	0	0	0	0	0	0	0	0
1025.48	0	0	0	0	0	0	0	0	0	0	0	0	0	0	0	0	0	0	0	0	0	0	0	0	0	0	0	0	0	0	0	0	0	0	0	0	0	0	0	0	0	0	0	0	0	0	0	0	0
1025.49	0	0	0	0	7766.94	0	0	0	0	0	0	0	0	6898.26	0	0	0	0	0	0	0	0	0	0	0	0	0	0	0	0	0	0	0	0	0	0	0	791.189	0	0	0	0	0	0	0	0	0	0	0
1025.5	0	0	0	0	0	0	0	0	0	0	0	0	0	0	0	0	0	0	0	5725.57	0	0	0	0	0	0	0	0	0	0	0	0	0	0	0	0	0	0	0	0	0	0	0	0	0	0	0	0	0
1025.59	0	0	0	0	0	0	0	0	0	4608.03	0	0	0	0	0	0	0	0	0	0	0	0	0	0	0	0	0	0	0	0	0	0	0	0	0	0	0	0	0	0	0	0	0	0	0	0	0	0	0
1025.66	0	0	3371.98	0	0	0	0	0	0	0	0	0	0	0	0	0	0	0	0	0	0	0	0	0	0	0	0	0	0	0	0	0	0	0	0	0	0	0	0	0	0	0	0	0	0	0	0	0	0
1025.76	0	0	0	0	0	0	0	0	0	0	0	0	0	0	0	0	0	0	0	0	0	0	0	0	0	0	0	0	0	0	0	0	0	0	0	0	0	0	0	0	0	0	0	0	0	0	0	0	0
1025.77	0	0	0	0	0	0	0	0	0	0	0	0	0	0	0	0	0	0	0	0	0	0	0	0	0	0	0	0	0	0	0	0	0	0	0	0	0	526.237	0	0	0	0	0	0	0	0	0	0	0
1025.78	0	0	0	0	0	0	0	0	0	0	0	0	0	0	0	0	0	0	0	0	0	0	0	0	0	0	0	0	0	0	0	0	0	0	0	0	0	0	0	0	0	0	0	0	0	0	0	0	0
1025.8	0	0	0	0	0	0	0	0	0	0	0	0	0	0	0	6119.21	0	0	0	0	0	0	0	0	0	0	0	0	0	0	0	0	3944.34	0	0	0	0	5757.29	0	0	0	0	0	0	0	0	0	0	0
1025.81	0	0	0	0	0	0	0	0	0	0	0	0	0	0	0	0	0	0	0	0	0	0	0	0	0	0	0	0	4570.58	0	0	0	0	0	0	0	0	0	0	0	0	0	0	5165.07	0	0	0	0	0
1025.83	0	0	0	0	0	0	0	0	0	1844.18	0	0	0	0	0	0	0	0	0	0	0	0	0	0	0	0	0	0	0	0	0	0	0	0	0	0	0	0	0	0	0	0	0	0	0	0	0	0	0
1025.84	0	0	0	0	0	0	0	0	0	0	0	0	0	0	0	0	0	0	0	0	0	0	0	0	0	0	0	0	0	0	0	0	0	0	0	0	0	0	0	0	0	0	0	0	0	0	0	0	0
1025.86	0	0	0	0	0	0	0	0	0	0	0	0	0	0	0	0	0	0	0	0	0	0	0	0	0	0	0	0	0	0	0	0	0	0	0	0	0	0	0	0	0	0	0	0	0	0	0	0	0
1025.87	0	0	0	0	0	0	7909.96	0	0	0	0	0	0	0	0	0	0	0	0	0	0	0	0	0	6717.67	0	0	0	0	0	0	0	0	0	0	0	0	0	0	0	0	0	0	0	0	0	0	0	0
1025.88	0	0	0	0	0	11016.4	0	0	0	0	0	0	0	0	0	0	0	0	0	0	0	0	0	0	0	0	0	0	0	0	0	0	0	0	0	0	0	0	0	0	0	0	0	0	0	0	0	0	0
1025.89	0	0	0	0	0	0	0	0	0	0	0	0	0	0	0	0	0	0	0	0	0	0	0	0	0	0	0	0	0	0	0	0	0	0	0	0	0	0	0	0	0	0	0	0	0	0	0	0	0
1025.91	0	0	0	0	0	0	0	0	0	0	0	0	0	0	0	0	0	0	0	0	0	0	0	0	0	0	0	0	0	0	0	0	0	0	0	0	0	0	0	0	0	0	0	0	0	0	0	0	0
1025.92	0	0	0	0	0	0	0	0	0	0	0	0	0	0	0	0	0	0	0	0	0	0	0	0	0	0	0	0	0	0	0	0	0	0	0	0	0	0	0	0	0	5002.32	0	0	0	0	0	0	0
1025.93	0	0	0	4217.74	0	0	0	0	0	0	0	0	0	0	0	0	0	0	0	0	0	0	0	0	0	0	0	0	0	0	0	0	0	0	0	0	0	0	0	0	0	0	0	0	0	0	0	0	0
1025.94	0	0	0	0	0	0	0	0	0	0	0	0	0	6434.26	0	0	0	0	0	0	0	0	0	0	0	0	0	0	0	0	0	0	0	0	0	0	0	557.354	0	0	0	0	0	0	0	0	0	0	0
1025.95	0	0	0	0	0	0	0	0	0	0	0	0	0	0	0	0	0	0	0	0	0	0	0	0	0	0	0	0	0	0	0	0	0	0	0	0	0	0	0	0	0	0	0	0	0	0	0	0	0
1025.96	0	0	0	0	0	0	0	0	0	0	0	0	0	0	0	0	0	0	0	0	0	0	0	0	0	0	0	0	0	0	0	0	0	0	0	0	0	0	0	0	0	0	0	0	0	0	0	0	0
1025.97	0	0	0	0	0	0	0	0	0	0	0	0	0	0	0	0	0	5373.44	0	0	0	0	0	0	0	0	0	0	0	0	0	0	0	0	0	0	0	0	0	0	0	0	0	0	0	0	0	0	0
1025.99	0	0	0	0	0	0	0	0	0	0	19795.1	0	0	0	0	0	0	0	0	0	0	0	0	0	0	0	0	0	0	0	0	0	0	0	0	0	0	0	0	0	0	0	0	0	0	0	0	0	0
1026.04	0	0	0	0	0	8476.98	0	0	0	0	0	0	0	0	0	0	0	0	0	0	0	0	0	0	0	0	0	0	0	0	0	0	0	0	0	0	0	0	0	0	0	4540.17	0	0	0	0	0	0	0
1026.09	0	0	0	0	4641.17	0	0	0	0	0	0	5262.64	0	0	0	0	0	0	0	0	0	0	0	0	0	0	0	0	0	0	0	0	0	0	0	0	0	0	0	0	0	0	0	0	5594.4	0	0	0	0
1026.1	0	0	0	0	0	0	0	0	0	0	14465.6	0	0	0	0	0	0	0	0	0	0	0	0	0	0	0	0	0	0	0	20918.5	0	0	0	0	0	0	0	0	0	4624.51	0	0	0	0	0	0	0	0
1026.13	0	0	0	0	0	0	0	0	0	0	0	0	0	0	0	0	0	0	0	0	0	0	0	0	0	0	0	0	0	0	26835.1	0	0	0	3419.54	0	0	0	0	0	0	0	0	0	0	0	0	0	0
1026.24	0	0	0	0	0	0	0	0	0	0	0	0	0	0	0	0	5230.41	0	0	0	0	0	0	0	0	0	0	0	0	0	0	0	0	0	0	0	0	0	0	0	0	0	0	0	0	0	0	0	0
1026.25	0	0	0	3211.5	4583.57	0	0	0	0	0	0	0	0	0	0	0	0	0	0	0	0	0	0	0	0	0	0	0	0	0	0	0	0	0	0	0	0	0	0	0	0	0	0	0	0	0	0	0	0
1026.28	0	0	0	0	0	0	0	0	0	0	0	0	0	0	0	0	0	0	0	0	0	0	0	5614.97	0	0	0	0	0	0	0	0	0	0	1307.45	0	0	0	0	0	0	0	0	0	0	0	0	0	0
1026.32	0	0	0	0	0	0	0	0	0	0	0	0	0	0	0	0	0	0	0	0	0	0	0	0	0	0	0	0	0	0	0	0	3221.28	0	0	0	0	0	0	0	0	0	0	0	0	0	0	0	0
1026.33	0	0	0	0	0	0	0	0	0	0	0	0	0	0	0	0	0	0	0	0	0	0	0	0	0	0	0	0	0	0	0	0	0	0	0	0	0	0	0	0	0	0	0	0	0	0	0	0	0
1026.35	0	0	0	0	0	0	0	0	0	0	0	0	0	0	0	0	0	0	0	0	0	0	0	0	0	0	0	0	0	0	0	0	0	0	0	0	0	0	0	0	0	0	0	0	0	0	0	0	0
1026.38	0	0	0	0	0	0	0	0	0	0	0	0	0	0	0	0	0	0	3646.41	0	0	0	0	0	0	0	0	851.133	0	0	0	0	0	0	0	0	0	0	0	0	0	0	0	0	0	0	0	0	0
1026.4	0	0	0	0	0	0	0	0	0	0	0	0	0	0	0	0	0	0	0	0	0	0	0	0	0	0	0	0	0	0	0	0	0	0	0	0	0	0	0	0	0	0	0	0	0	0	0	0	0
1026.41	0	0	0	0	0	0	0	0	0	0	0	0	0	0	0	0	0	0	0	0	0	0	7620.14	0	0	0	0	1127.28	0	0	0	0	0	0	0	0	0	0	0	0	0	0	0	0	0	0	0	0	0
1026.42	0	0	0	0	0	0	0	0	0	0	0	0	0	0	0	0	0	0	0	0	0	0	0	0	0	0	0	5906.38	0	0	0	0	0	0	0	0	0	0	0	0	0	0	0	0	0	0	0	0	0
1026.43	0	0	0	0	0	0	0	0	0	0	0	0	0	0	0	0	0	0	0	0	0	0	0	0	0	0	0	0	0	0	0	0	0	0	0	0	0	0	0	0	0	0	0	0	0	0	0	0	0
1026.47	0	0	0	0	0	0	0	0	0	0	0	0	0	0	0	0	5733.08	0	0	0	0	0	0	0	0	0	0	0	0	0	0	0	0	0	0	0	0	0	0	0	0	0	0	0	0	0	0	0	0
1026.5	0	0	0	0	0	0	0	0	0	0	0	0	0	0	0	0	0	0	0	0	0	0	0	0	0	0	0	0	0	0	0	0	0	0	0	0	0	0	0	0	0	0	0	0	7020.31	0	0	0	0
1026.51	0	0	0	0	0	0	0	0	0	0	0	0	0	0	0	4519.74	0	0	0	0	0	0	0	0	0	0	0	0	0	0	0	0	121.422	0	0	0	0	0	0	0	0	5996.56	0	0	0	0	0	0	0
1026.53	0	0	0	0	0	0	0	0	0	0	0	0	0	0	0	0	0	7433.32	0	0	0	0	0	0	0	0	0	0	0	0	0	0	0	0	0	0	0	0	0	0	0	0	0	0	0	0	0	0	0
1026.58	0	0	0	0	0	0	0	0	0	0	0	3357.23	0	0	0	0	0	0	0	0	0	0	6496.23	0	0	0	0	0	0	0	0	0	0	0	0	0	0	0	0	0	0	0	0	0	0	0	0	0	0
1026.59	0	0	0	0	0	0	0	0	0	0	0	0	0	0	0	0	0	0	0	0	0	0	0	0	0	0	0	0	0	0	0	0	0	0	0	0	0	0	0	0	0	0	0	0	5615.28	0	0	0	0
1026.62	0	0	0	0	0	0	6163.56	0	0	0	0	0	0	0	0	0	0	0	0	0	0	0	0	0	0	0	0	0	0	0	0	0	0	0	0	0	0	0	0	0	0	0	0	0	0	0	0	6937.9	0
1026.71	0	0	0	0	0	0	0	0	0	0	0	0	0	0	0	0	0	0	0	6454.68	0	0	0	0	0	0	0	0	0	0	0	0	0	0	0	0	0	0	0	0	0	0	0	0	0	0	0	0	0
1026.76	0	0	0	0	0	0	0	0	0	0	0	0	0	0	0	0	0	0	0	0	0	0	0	0	0	0	0	0	0	0	0	0	0	0	0	0	0	0	0	0	0	0	0	0	0	0	0	0	0
1026.79	0	0	0	0	0	0	0	0	0	0	0	0	0	0	0	0	0	0	0	0	0	0	0	0	0	0	0	0	0	0	0	0	0	0	0	0	0	0	0	4876.81	0	0	0	0	0	0	0	0	0
1026.8	0	6587.2	0	0	0	0	0	0	0	0	0	0	0	0	0	0	0	0	0	0	0	0	0	0	0	0	0	0	0	0	0	0	0	0	0	6377.33	0	0	0	0	0	0	0	0	0	0	0	0	0
1026.83	0	0	0	0	0	0	0	0	0	0	0	0	0	0	0	0	0	0	0	0	0	0	0	0	0	0	0	0	0	0	0	0	0	4357.9	0	0	0	0	0	0	0	0	0	0	0	0	0	0	0
1026.84	0	0	0	0	0	0	0	0	0	0	0	0	0	0	0	0	0	0	0	0	0	0	0	0	0	0	0	0	0	0	0	0	0	0	0	0	0	0	0	0	0	0	0	0	11692.4	0	0	0	0
1026.85	0	0	0	0	0	0	0	0	0	0	0	0	0	0	0	0	0	0	0	0	0	0	0	0	7046.3	0	0	0	0	0	7639.65	0	0	0	0	0	0	0	0	0	0	0	0	0	0	0	0	0	0
1026.86	0	0	0	0	0	0	0	0	0	0	0	0	0	0	0	0	0	0	0	0	0	0	0	0	0	0	0	2279.74	0	0	0	0	0	0	0	0	0	0	0	0	0	0	0	0	0	0	0	0	0
1026.89	0	0	0	0	0	0	0	0	0	0	0	0	0	0	0	0	0	0	0	0	0	0	0	0	0	0	0	0	0	0	0	0	0	0	0	0	0	0	0	0	0	0	0	0	0	5700.73	0	0	0
1026.9	5271.84	0	0	0	0	0	0	0	0	0	0	0	0	0	0	0	0	0	0	0	0	0	0	0	0	0	0	0	0	0	0	0	0	0	0	0	0	0	0	5698.52	0	0	0	0	0	0	0	0	0
1026.91	0	0	0	0	0	0	6371.52	0	0	0	0	0	0	0	0	0	0	0	0	0	0	0	0	0	0	0	0	0	0	0	0	0	0	0	0	0	0	0	0	0	0	0	0	0	0	0	0	0	0
1026.93	0	0	0	0	0	0	0	0	0	0	0	0	0	0	0	0	0	0	0	0	0	0	0	0	0	0	0	0	0	0	0	0	0	0	0	0	0	0	0	0	0	0	0	0	0	0	0	0	0
1026.95	0	0	0	0	0	0	0	0	0	516.953	0	0	0	0	0	0	0	0	0	0	0	0	0	0	0	0	0	0	0	0	0	0	0	0	0	0	0	0	0	0	0	0	0	0	0	0	0	0	0
1026.96	0	0	0	0	0	0	0	0	0	0	0	0	0	0	0	0	0	0	0	0	0	0	0	4179.57	0	0	0	0	0	0	0	0	0	0	0	0	0	0	0	0	0	0	0	0	0	0	0	0	0
1026.98	0	0	0	3293.14	0	0	0	0	0	537.047	0	0	0	0	0	0	0	0	0	0	0	0	0	0	0	0	0	0	0	0	0	0	0	0	0	0	0	0	0	0	0	0	0	0	0	0	0	0	0
1026.99	0	0	0	0	0	0	0	0	0	0	0	0	0	0	0	0	0	0	0	0	0	0	0	0	0	0	0	0	0	0	0	0	0	0	0	0	0	0	0	0	0	0	0	0	0	0	0	0	0
1027	0	0	0	0	0	0	0	0	0	3219.34	0	0	0	0	0	0	0	0	0	3451.31	0	0	0	0	0	0	0	0	0	0	0	0	0	0	0	0	0	0	0	0	0	0	0	0	0	0	0	0	0
1027.02	0	0	0	0	0	0	0	0	0	0	0	0	0	0	0	0	0	0	0	0	0	0	0	0	8798.55	0	0	0	0	0	0	0	0	0	0	0	0	0	0	0	0	0	0	0	0	0	0	0	0
1027.05	0	0	0	0	0	0	0	0	0	0	0	0	0	0	0	0	0	0	0	0	0	0	0	0	0	0	0	0	4995.47	0	0	0	0	0	0	0	0	0	0	0	0	0	0	0	0	0	0	0	0
1027.1	0	0	0	0	0	0	0	0	0	0	0	0	0	0	0	0	0	0	0	0	0	0	0	0	0	0	0	0	0	0	0	0	0	0	0	0	0	0	0	0	0	0	0	0	0	0	0	0	0
1027.13	0	0	0	0	0	0	0	0	0	0	0	5069.21	0	0	0	0	0	0	0	0	0	0	0	0	0	0	0	0	0	0	0	0	0	0	0	0	0	0	0	0	0	0	0	0	0	0	0	0	0
1027.16	0	0	0	0	0	0	0	0	0	0	0	4718.66	0	0	0	0	0	0	0	0	0	0	0	0	0	0	0	0	0	0	0	0	0	0	0	0	0	0	0	0	0	0	0	0	0	0	0	0	0
1027.17	0	0	0	0	0	0	0	0	0	0	0	0	0	0	0	0	0	0	0	0	0	0	0	6393.44	0	0	0	0	0	0	0	0	0	0	0	0	0	0	0	0	0	7906.91	0	0	0	0	0	0	0
1027.28	0	0	0	0	0	0	0	0	0	0	0	0	0	0	0	0	0	0	0	0	0	0	0	0	0	0	0	0	0	0	0	0	0	0	0	0	0	0	0	0	0	0	0	0	0	0	0	0	0
1027.31	0	6866.87	0	0	0	0	0	0	0	0	0	0	0	0	0	0	0	0	0	0	0	0	0	0	0	0	0	0	0	0	0	0	0	0	0	0	0	0	0	0	0	5493.01	0	0	0	0	0	0	0
1027.34	0	0	0	0	0	0	0	0	0	0	0	0	0	0	0	0	0	0	0	0	0	0	0	0	5030.68	0	0	0	0	0	0	0	0	0	0	0	0	0	0	0	0	0	0	0	0	0	0	0	0
1027.36	0	0	0	0	0	0	0	0	0	0	0	0	0	0	0	0	0	0	0	0	0	0	0	0	0	0	0	0	0	0	0	0	0	0	0	0	0	0	0	0	0	0	0	0	0	0	0	0	0
1027.37	0	0	0	0	0	0	0	0	0	455.505	0	0	0	0	0	0	0	0	0	0	0	0	0	0	0	0	0	0	0	0	0	0	0	0	0	0	0	0	0	0	0	0	0	0	0	0	0	0	0
1027.39	0	0	0	0	0	0	0	0	0	0	17382.8	0	0	0	0	0	0	0	0	0	0	0	0	0	0	0	0	0	0	0	0	0	0	0	0	0	0	0	0	0	0	0	0	0	0	0	0	0	5631.7
1027.41	0	0	0	0	0	0	0	0	0	0	0	0	0	0	0	0	0	0	0	0	0	0	0	0	0	0	0	0	0	0	0	0	0	0	0	0	0	0	0	0	0	0	0	0	0	0	0	5902.75	0
1027.42	0	0	0	0	0	0	0	0	0	0	0	0	0	0	0	0	0	0	0	0	0	0	0	0	0	0	0	0	0	0	0	0	0	0	0	0	0	0	4595.39	0	0	0	0	0	0	0	0	0	0
1027.43	0	0	0	0	0	0	0	0	0	0	0	0	0	0	0	0	0	0	0	0	0	0	0	0	0	0	0	0	0	0	0	4146.6	0	0	0	0	0	0	0	0	0	0	0	0	0	0	0	0	0
1027.47	0	0	0	0	0	0	0	0	0	358.658	0	0	0	0	0	0	0	0	0	0	0	0	0	0	0	0	0	0	0	0	0	0	0	0	0	0	0	0	0	0	0	0	0	0	0	10023.8	0	0	0
1027.49	0	0	0	0	0	0	0	0	0	4007.8	0	0	0	0	0	0	0	0	0	0	0	0	0	0	0	0	0	0	0	0	0	0	0	0	0	0	0	0	0	0	0	0	0	0	0	0	0	0	0
1027.5	0	0	832.083	0	0	0	0	0	0	0	0	0	0	0	0	0	0	0	5457.54	0	0	0	0	0	0	0	0	0	0	0	7598.43	0	0	0	0	0	0	0	0	0	0	0	0	0	0	0	0	0	0
1027.52	0	0	0	0	0	0	0	0	0	0	0	0	0	0	0	4927.8	0	0	0	0	0	0	0	0	0	0	0	0	0	0	0	0	0	0	0	0	0	0	0	0	0	0	0	0	0	0	0	0	0
1027.61	0	0	850.084	0	0	0	0	0	0	0	0	0	0	0	0	0	0	0	0	0	0	0	0	0	0	0	0	0	0	0	0	0	0	0	0	0	0	0	0	0	0	0	0	0	0	0	0	0	0
1027.62	0	0	0	0	0	0	0	0	0	0	0	0	0	0	0	0	0	0	0	0	0	0	0	0	0	0	0	0	0	7155.9	0	0	0	0	0	0	0	0	0	0	0	0	0	0	0	0	0	0	0
1027.64	0	0	0	0	0	0	0	0	0	0	0	0	0	0	0	0	0	0	0	0	0	0	0	0	0	0	0	0	0	0	0	0	0	0	0	0	0	363.229	0	0	0	0	0	0	0	0	0	0	0
1027.71	0	0	0	0	0	0	6945.22	0	0	0	0	0	0	0	0	0	0	0	0	0	0	0	0	0	0	0	0	0	0	0	3302.24	0	0	0	0	0	0	0	0	0	0	0	0	0	0	0	0	0	0
1027.73	0	0	0	0	0	0	0	0	0	0	0	0	0	0	0	0	0	0	0	0	0	0	0	0	0	0	0	0	0	0	0	0	0	0	0	0	0	0	0	0	0	0	0	0	0	0	0	0	0
1027.74	0	0	0	0	0	0	0	0	0	0	0	0	0	0	0	0	0	0	0	0	0	0	0	0	0	0	0	0	0	0	0	0	0	0	0	0	0	0	0	0	0	0	0	0	0	0	0	0	0
1027.79	0	0	0	0	0	0	0	0	0	0	0	0	0	0	0	0	0	0	0	0	0	0	0	0	0	0	0	0	0	2374.86	0	0	0	0	0	0	0	0	0	0	0	0	0	0	0	0	0	0	0
1027.8	0	0	0	0	0	0	0	0	7929.2	0	0	0	0	0	0	0	0	0	0	0	0	0	0	0	0	0	0	0	0	0	0	0	0	0	0	0	0	0	0	0	0	0	0	0	0	0	0	0	0
1027.83	0	0	0	0	0	0	0	0	3701.38	0	0	0	0	0	0	0	0	0	0	0	0	0	0	0	0	0	0	0	0	0	0	0	0	1698.11	0	0	0	0	0	0	0	0	0	0	0	0	0	0	0
1027.85	0	0	0	0	0	0	0	0	0	0	0	0	0	0	0	0	0	0	0	0	0	0	0	0	0	0	0	0	0	0	0	0	0	0	0	0	0	0	0	0	0	0	0	5921.28	0	0	0	0	0
1027.86	0	0	0	0	0	0	0	0	0	0	0	0	0	0	0	0	0	0	0	0	0	0	0	0	0	0	0	0	0	0	0	0	0	0	0	0	0	0	0	0	0	0	0	0	0	5428.85	0	0	0
1027.87	0	0	0	0	0	0	5425.34	0	0	0	0	0	0	0	5548.07	0	0	0	0	0	0	0	0	0	0	0	0	0	0	0	0	0	0	0	0	0	0	0	0	0	0	0	0	0	0	0	0	0	0
1027.9	0	0	0	0	0	0	0	0	0	0	0	0	0	0	0	0	0	0	0	0	0	0	0	0	0	0	0	0	0	0	0	0	0	0	0	0	0	0	0	0	4431.61	0	0	0	0	0	0	0	0
1027.91	0	0	0	0	0	0	0	0	0	0	0	0	0	0	0	0	0	0	0	0	0	3592.59	0	0	0	0	0	0	0	0	0	0	0	0	0	0	0	0	0	0	0	0	0	0	0	0	0	0	0
1027.95	0	0	0	0	0	0	0	0	0	0	0	0	0	0	0	0	0	0	0	0	0	0	0	0	0	0	0	0	0	0	0	0	0	0	0	0	0	5058.9	0	0	0	0	0	0	0	0	0	0	0
1027.96	0	0	0	0	0	0	0	0	0	0	0	0	0	0	0	0	0	0	0	0	0	0	0	0	0	0	0	0	0	0	0	0	0	0	0	0	0	0	0	0	0	0	0	0	0	0	0	0	0
1027.98	0	0	460.829	0	0	0	0	0	0	0	0	0	0	0	0	0	7006.38	0	0	0	0	0	0	0	0	0	0	0	0	0	0	0	0	0	0	0	0	0	0	0	0	0	0	0	0	0	0	0	0
1028	0	0	0	0	0	0	0	0	0	0	0	0	0	0	0	0	0	0	0	0	0	0	10066.5	0	0	0	0	0	0	0	0	0	0	0	0	0	0	0	0	0	0	0	0	0	0	0	0	0	0
1028.07	0	0	0	0	0	0	0	0	0	0	0	0	0	0	0	0	0	0	3516.46	0	0	0	6734.36	0	0	0	0	0	0	0	0	0	0	0	0	0	0	0	0	0	0	0	0	0	0	0	0	0	0
1028.13	0	0	0	0	0	0	0	0	0	0	0	0	0	0	0	0	0	0	0	0	0	0	0	0	0	0	0	0	0	0	0	0	0	0	0	0	0	0	0	0	0	0	0	0	0	0	0	0	0
1028.16	0	0	0	0	0	0	0	0	0	0	0	0	0	0	0	0	0	0	0	0	0	0	0	0	0	0	0	0	0	0	0	0	0	0	0	0	0	0	0	0	0	0	0	0	0	0	0	0	0
1028.21	0	0	0	0	0	0	0	0	0	1473.26	0	0	0	0	0	0	0	0	0	0	0	0	0	0	0	0	0	0	0	0	0	0	0	0	0	0	0	0	0	0	0	0	0	0	0	0	0	0	0
1028.25	0	0	0	0	0	0	0	0	0	0	0	0	0	0	0	0	0	9597.41	0	0	0	0	0	0	0	0	0	0	0	0	0	0	0	0	0	0	0	0	0	0	0	0	0	0	0	0	0	0	0
1028.27	0	0	0	0	0	0	0	0	0	0	0	0	0	0	0	0	0	0	0	0	0	0	0	0	0	0	0	0	0	0	0	0	0	0	0	0	0	0	0	0	6726.73	0	0	0	0	0	0	0	0
1028.31	0	0	0	0	0	0	0	0	0	0	0	0	0	0	0	0	0	0	0	0	0	0	0	0	0	0	0	0	0	0	0	0	0	0	0	0	0	0	0	0	0	0	0	0	0	0	0	0	0
1028.32	0	0	0	0	0	0	0	0	0	0	0	0	0	0	0	0	0	0	0	0	0	0	0	4070.49	0	0	0	0	0	0	0	0	0	0	0	0	0	0	0	0	0	0	0	0	0	0	0	0	0
1028.33	0	0	0	0	0	0	0	0	0	0	0	0	0	0	0	0	0	0	0	4025.05	0	0	0	4922.45	0	0	0	0	0	0	0	0	0	0	0	0	0	0	0	0	0	0	0	0	0	0	0	0	0
1028.34	0	0	0	0	5925.32	0	0	0	0	0	0	0	0	0	0	0	4820.41	0	0	0	0	0	0	0	0	0	0	0	0	0	0	0	0	0	0	0	0	0	0	0	0	0	0	0	0	0	0	0	0
1028.4	0	0	0	0	0	0	0	0	0	0	0	0	0	0	0	0	0	0	0	0	0	0	0	0	0	0	0	0	0	0	0	0	0	0	0	0	0	0	0	5478.05	0	0	0	0	0	0	0	0	0
1028.41	0	0	0	0	0	0	0	0	0	0	0	0	0	0	0	0	0	0	0	0	0	0	0	0	0	0	0	0	0	0	0	0	0	0	0	0	0	0	0	0	0	0	0	0	0	0	0	0	0
1028.45	0	0	0	0	0	0	0	0	0	0	0	0	0	0	0	7262.11	0	0	0	0	0	0	0	0	0	0	0	0	0	0	0	0	0	0	0	0	0	0	0	0	0	0	0	0	0	0	0	0	0
1028.48	0	0	0	0	0	0	0	0	0	0	0	0	0	0	0	6031.26	0	0	0	0	0	0	0	0	0	0	0	0	0	0	0	0	0	0	0	0	0	796.554	0	0	0	0	0	0	0	0	0	0	0
1028.49	0	0	0	0	0	0	0	0	0	0	0	0	0	0	0	0	0	0	0	0	0	0	0	0	0	0	0	0	0	0	0	0	0	0	0	0	0	0	0	0	0	0	8167.43	0	0	0	0	0	6466.87
1028.5	0	0	0	0	0	0	0	0	0	0	0	0	0	0	0	0	0	0	0	0	0	0	0	0	0	0	0	0	0	0	0	0	0	0	0	0	0	5002.86	0	0	0	0	0	0	0	0	0	0	0
1028.51	0	0	0	0	0	0	0	0	0	0	0	4235.98	0	0	0	0	0	0	0	0	0	0	0	0	0	0	0	0	0	0	0	0	0	0	0	0	0	0	0	0	0	0	0	0	5369.26	0	0	0	0
1028.52	0	0	0	0	0	0	0	0	0	0	0	0	0	0	0	0	0	0	0	0	0	0	0	0	0	0	0	0	0	0	0	0	0	0	0	0	0	0	0	0	0	0	0	0	0	0	0	0	0
1028.54	0	0	0	3721.22	0	0	0	0	0	0	0	0	0	0	0	0	0	0	0	0	0	0	0	0	0	0	0	0	0	0	0	0	0	0	0	0	0	0	0	0	0	0	0	0	0	0	0	0	0
1028.55	5651.92	0	0	0	0	0	0	0	0	0	0	0	0	0	0	0	0	0	0	0	0	0	0	0	0	0	0	0	0	0	0	0	0	0	0	5574.94	0	0	0	0	0	0	0	0	0	0	0	0	0
1028.58	0	0	0	0	0	0	0	0	0	0	0	0	0	0	0	0	0	0	0	0	0	0	0	0	0	0	0	0	0	0	0	0	0	0	0	0	0	0	0	0	0	0	0	0	5729.44	0	0	0	0
1028.68	0	0	0	0	0	0	0	0	0	0	0	0	0	0	0	0	0	0	0	0	0	0	0	0	0	0	0	0	0	0	0	0	0	0	0	0	0	380.738	0	0	0	0	0	0	0	0	0	0	0
1028.74	0	0	0	0	3224.84	0	0	0	0	0	6592.41	0	0	0	0	0	0	0	0	0	0	0	0	0	0	0	0	0	0	0	0	0	0	0	0	0	0	0	0	7138.72	0	0	0	0	0	0	0	0	0
1028.76	0	0	0	0	0	0	0	0	0	0	0	0	0	0	0	0	0	0	0	0	0	4385.56	0	0	0	0	0	0	0	0	0	0	0	0	0	0	0	0	0	0	0	0	0	0	0	0	0	0	0
1028.77	0	0	0	0	0	0	0	0	0	0	0	0	0	0	0	0	0	0	0	0	0	0	0	0	0	0	0	0	0	0	0	0	0	0	0	0	0	0	0	0	0	0	0	0	0	0	0	0	0
1028.78	0	0	0	0	0	0	0	0	0	0	0	0	0	0	0	5318.7	0	0	0	0	0	0	0	0	0	0	0	0	0	0	0	0	0	0	0	0	0	0	0	0	0	0	0	0	0	0	0	0	0
1028.84	0	0	0	0	0	0	0	0	0	0	0	0	0	0	0	0	0	0	0	0	0	0	0	0	0	0	0	0	0	0	0	0	0	0	0	0	0	0	0	0	0	0	0	0	0	0	0	0	0
1028.85	0	0	0	0	0	0	0	0	0	0	0	0	0	0	0	0	6729.69	0	0	0	0	0	0	0	0	0	0	0	0	0	0	0	0	0	0	0	0	0	0	0	0	0	0	0	0	0	0	0	0
1028.87	0	0	0	0	0	7012.07	0	0	0	0	0	0	0	0	0	0	0	0	0	0	0	0	0	0	0	0	0	0	0	0	0	0	0	0	0	0	0	0	0	0	0	0	0	0	0	0	0	0	0
1028.88	0	0	0	0	0	0	0	0	0	0	0	0	0	0	0	0	0	0	0	0	8156.47	0	0	0	0	0	0	0	0	0	0	0	0	0	0	0	0	0	0	0	0	0	0	0	0	0	0	0	0
1028.89	0	0	0	0	0	0	0	0	0	0	0	0	0	0	0	0	0	0	0	0	0	0	0	0	0	0	0	0	0	0	0	0	0	0	0	0	0	0	0	0	0	0	0	0	0	0	0	0	0
1028.92	0	0	0	0	0	0	0	0	0	0	0	0	0	0	0	0	0	0	0	0	0	0	0	0	0	0	0	0	0	0	0	0	0	0	0	0	0	0	0	0	0	0	0	0	0	0	0	0	0
1028.93	0	0	0	0	0	0	0	0	0	0	0	0	0	0	0	0	0	0	0	0	0	0	0	0	0	0	0	0	0	0	0	0	0	0	0	0	0	5625.91	0	0	0	0	0	0	0	0	0	0	0
1028.95	0	0	0	0	0	0	0	0	0	0	0	0	0	0	0	0	0	0	0	0	0	0	0	0	0	0	0	0	0	0	0	0	0	0	0	0	0	0	0	0	0	0	0	0	0	0	0	0	0
1028.96	0	0	0	0	5237.88	0	0	0	0	0	0	0	0	0	0	0	0	0	0	0	0	0	0	0	0	0	0	0	0	0	0	0	0	0	0	0	0	0	0	0	0	0	0	0	0	0	0	0	0
1028.98	0	0	0	0	0	0	0	0	0	0	17435.2	0	0	0	0	0	0	5346.2	0	0	0	0	0	0	0	0	0	0	0	0	0	0	0	0	0	0	0	0	0	0	0	0	0	0	0	0	0	0	0
1028.99	4538.94	0	0	0	0	0	0	0	0	0	0	0	0	0	0	0	0	0	0	0	0	0	0	0	0	0	0	0	0	0	0	0	0	0	0	0	0	0	0	0	0	0	0	0	0	0	0	0	0
1029	0	0	0	0	0	0	0	0	0	0	0	0	0	0	7091.96	0	0	0	0	0	0	0	0	0	0	0	0	0	0	0	0	0	0	0	10448.3	0	0	0	0	0	0	0	0	0	0	0	0	0	0
1029.02	0	0	0	0	0	0	0	0	0	0	0	0	0	0	0	0	0	0	0	0	0	0	0	0	0	0	0	0	0	0	0	0	0	0	0	0	0	0	0	0	0	0	0	0	5938.63	0	0	0	0
1029.04	0	6496.02	0	0	0	0	0	0	0	0	0	0	0	0	0	0	0	0	0	0	0	0	0	0	0	0	0	0	0	0	0	0	0	0	0	0	0	0	0	0	0	0	0	0	0	0	0	0	0
1029.07	0	0	4849.85	0	0	0	0	0	0	0	0	0	0	0	0	0	0	0	0	0	0	0	0	0	0	0	0	0	0	0	0	0	0	0	0	0	0	0	7277.08	0	0	0	0	0	0	0	0	0	0
1029.13	0	0	0	0	0	0	0	0	0	0	0	0	0	0	0	0	0	0	0	0	0	0	0	0	0	0	0	2469.65	0	0	0	0	0	0	0	0	0	0	0	0	0	0	0	0	0	0	0	0	0
1029.14	0	0	0	0	0	0	0	0	0	0	0	0	0	0	0	0	0	0	0	0	0	7201.52	0	0	0	0	0	0	0	0	0	0	0	0	0	0	0	0	0	0	0	0	0	0	0	0	0	0	0
1029.15	0	0	1894.15	0	0	0	0	0	0	0	0	0	0	0	0	0	0	0	0	0	0	0	7641.27	0	0	0	0	0	0	0	0	0	0	0	0	0	0	0	0	0	0	0	0	0	0	0	0	12681.5	0
1029.19	0	0	2644.95	0	0	0	0	0	0	0	0	0	0	0	0	0	0	0	0	0	0	0	0	0	0	0	0	0	0	5824.55	0	0	0	0	0	0	0	0	0	0	0	0	0	0	0	0	0	0	0
1029.22	0	0	0	0	0	0	0	0	0	0	0	0	0	0	0	0	0	0	0	0	0	0	0	0	0	0	0	0	0	0	0	0	0	0	0	0	5116.82	0	0	0	0	0	0	0	0	0	0	0	0
1029.23	0	0	0	0	0	0	0	0	0	0	0	0	0	0	0	0	0	0	0	0	0	0	0	0	0	0	0	1048	0	0	0	0	0	0	0	0	0	0	0	0	0	0	0	0	0	0	0	0	0
1029.25	0	0	0	0	0	0	0	0	0	0	0	0	0	0	0	0	0	0	0	0	0	0	0	0	0	0	0	0	0	0	3283.43	0	0	0	0	0	4258.45	0	0	0	0	0	0	0	0	0	0	0	0
1029.3	0	0	0	0	0	0	0	0	0	0	0	0	0	0	0	0	0	0	0	0	0	0	0	0	0	0	0	0	0	0	0	0	0	0	0	0	0	0	0	0	0	0	0	0	0	0	0	9499.78	0
1029.32	0	0	0	0	0	0	0	0	0	0	0	0	0	0	0	0	0	0	0	0	0	0	0	0	0	0	0	0	0	0	0	0	0	0	0	0	0	0	0	0	0	0	0	0	0	0	0	0	0
1029.33	0	0	0	0	0	0	0	0	0	0	0	0	0	0	0	0	0	0	0	0	0	0	0	0	0	0	0	0	0	0	0	0	0	0	0	0	0	0	0	0	0	0	0	0	0	0	0	0	0
1029.36	0	0	0	0	0	0	0	0	0	0	0	0	0	0	0	0	0	0	0	0	0	0	0	0	0	0	0	0	0	0	0	0	0	0	0	0	0	0	0	0	0	0	0	0	0	0	0	0	0
1029.37	0	7020.16	0	0	0	0	0	0	0	0	0	4951.07	0	0	0	0	0	0	0	0	0	0	0	0	0	0	0	0	0	0	0	0	0	0	0	0	0	0	0	0	0	0	0	0	0	0	0	0	0
1029.39	0	0	0	0	0	0	0	6341.91	3756.28	0	0	0	0	0	0	0	0	0	0	0	0	0	0	0	0	0	0	0	0	0	0	0	0	0	0	0	0	0	0	0	0	0	0	0	0	0	0	0	0
1029.44	0	0	0	0	0	0	0	0	0	0	0	0	0	0	0	0	0	0	0	0	0	0	0	0	0	0	0	0	0	0	0	0	0	0	0	5963.71	0	0	0	0	0	0	0	0	0	0	0	0	0
1029.48	0	0	0	0	0	0	0	0	0	0	0	0	0	0	0	0	0	0	0	0	0	0	0	0	0	0	0	0	0	0	0	0	0	0	0	0	0	0	0	0	0	0	8417.63	0	0	0	0	0	0
1029.49	0	0	0	0	0	0	0	0	0	0	0	0	0	0	0	0	0	0	0	0	4434	0	0	0	0	0	0	0	0	0	0	0	0	0	0	0	0	0	0	0	0	0	0	0	0	0	0	0	0
1029.5	0	0	0	0	0	0	0	0	0	0	0	4128.77	0	0	0	0	0	0	0	0	0	0	0	0	5738.26	0	0	0	0	0	0	0	0	0	0	0	0	0	0	0	0	0	0	0	0	0	0	0	0
1029.54	0	0	0	0	0	0	0	0	0	0	0	0	0	6680.48	0	0	0	0	0	0	0	0	9639.38	0	0	0	0	0	0	0	0	0	0	0	0	0	0	0	0	0	0	0	0	0	0	0	0	0	0
1029.55	0	0	0	0	2910.87	0	0	0	0	0	0	0	0	0	0	0	0	0	0	0	0	0	0	0	0	0	0	0	0	0	0	0	0	0	0	0	0	2407.64	0	0	0	0	0	0	0	0	0	0	0
1029.57	0	0	0	0	0	0	0	0	0	0	0	0	0	0	0	0	0	0	6212.12	0	0	0	0	0	0	0	0	0	0	0	0	0	0	0	0	0	0	2579.18	0	0	0	0	0	0	0	0	0	0	0
1029.6	0	0	0	0	0	0	0	0	0	0	0	0	0	0	0	0	0	0	3525.12	0	0	0	0	0	0	0	0	0	0	0	0	0	0	0	0	0	0	0	0	0	0	0	0	0	0	0	0	9763.75	0
1029.61	0	0	0	0	0	0	5543.18	0	0	0	0	0	0	0	0	0	0	0	0	0	0	0	0	0	0	0	0	0	0	0	0	0	5400.5	0	0	0	0	0	0	0	0	0	0	0	0	0	0	0	0
1029.64	0	0	0	0	0	0	0	0	0	0	0	0	0	0	0	0	0	0	0	0	0	0	0	0	0	0	0	0	0	0	0	0	0	0	0	0	0	0	0	0	0	0	0	0	0	0	0	0	0
1029.72	0	0	0	0	0	0	0	0	0	0	0	0	0	0	0	0	0	0	0	0	0	0	0	0	0	0	0	0	0	0	0	0	0	0	0	0	0	0	0	0	0	0	0	0	0	0	0	0	0
1029.73	0	0	0	0	0	0	0	0	0	0	0	0	0	0	0	0	0	0	0	0	0	0	0	0	0	0	0	0	0	0	0	0	0	1945.25	0	0	0	0	0	0	0	0	0	0	0	0	0	0	0
1029.75	0	0	0	0	0	0	0	0	0	0	0	0	0	0	0	0	3027.04	0	0	0	0	0	0	0	0	0	0	0	0	0	0	0	0	0	0	0	0	0	0	0	0	0	0	0	0	0	0	0	0
1029.77	0	0	0	0	2410.5	0	0	0	0	0	0	0	0	0	0	0	0	0	0	0	0	4571.37	0	0	0	0	0	0	0	0	0	0	0	0	0	0	0	0	0	0	0	0	0	0	0	0	0	0	0
1029.8	0	0	0	0	0	0	0	8378.66	0	0	0	0	0	0	0	0	6949.37	0	0	0	0	0	0	0	0	0	0	0	0	3475.22	0	0	0	0	0	0	0	0	0	0	0	0	0	0	0	0	0	0	0
1029.86	0	7972.65	0	0	0	0	0	0	0	0	0	0	0	0	0	0	0	0	0	0	0	0	0	0	0	0	0	0	0	0	0	0	0	0	0	0	0	0	0	0	0	0	0	0	0	0	0	0	0
1029.87	0	0	0	0	0	0	0	0	0	0	0	0	0	0	0	0	0	0	0	0	0	0	0	0	0	0	0	0	0	0	0	0	0	0	0	0	0	0	0	0	0	0	0	0	0	0	0	0	0
1029.89	0	0	0	0	0	0	0	0	0	0	0	0	0	0	0	0	0	0	0	0	0	0	0	0	0	0	0	0	0	0	0	0	0	0	0	0	4973.64	0	0	0	0	0	0	0	0	0	0	0	0
1029.9	0	0	0	0	0	0	0	0	0	0	0	0	0	0	0	0	0	0	0	0	0	0	0	0	0	0	0	0	0	0	0	0	0	0	0	0	4723.24	0	0	0	0	0	0	0	0	0	0	0	0
1029.92	0	0	0	0	0	0	0	0	0	0	0	0	0	0	0	0	0	0	0	0	0	0	0	0	0	0	0	0	0	0	0	0	0	0	0	0	0	0	0	0	0	0	0	5538.76	0	0	0	0	0
1029.93	0	0	0	0	0	0	0	0	0	0	0	0	0	0	0	0	0	0	0	0	0	0	0	0	0	0	0	0	0	0	0	0	0	0	0	0	0	0	0	0	0	0	0	0	0	0	0	0	0
1029.94	0	0	0	0	0	0	0	0	0	0	0	0	0	5463.23	0	0	0	0	2995.29	0	0	0	0	0	0	0	0	0	0	0	0	0	0	0	0	0	0	0	0	0	0	0	0	0	0	0	0	0	0
1029.98	0	0	0	0	0	0	0	0	0	0	0	0	0	0	0	0	0	0	0	4286.4	0	0	0	0	0	0	0	0	0	0	0	0	0	0	0	0	0	0	0	0	0	0	0	0	0	0	0	0	0
1030	0	0	0	3694.01	0	0	0	0	0	0	0	0	0	0	0	0	0	0	0	0	0	0	0	0	0	0	0	0	0	0	0	0	0	0	0	0	0	0	0	0	0	0	0	0	0	0	0	0	0
103.004	1.55802e+06	1.73728e+06	1.72273e+06	1.10778e+06	682495	1.9728e+06	1.38099e+06	1.50581e+06	920531	1.23109e+06	1.35977e+06	2.11439e+06	651853	1.82836e+06	1.37328e+06	1.29895e+06	2.00095e+06	1.5622e+06	718904	879199	1.70219e+06	927822	2.05815e+06	951083	1.4539e+06	1.06013e+06	2.05068e+06	1.87717e+06	1.1014e+06	734531	3.6217e+06	656557	1.29381e+06	1.40149e+06	1.79204e+06	1.98288e+06	1.15646e+06	1.51627e+06	1.31092e+06	1.91114e+06	5.01299e+06	5.2482e+06	4.0936e+06	836561	1.07428e+06	853924	1.75936e+06	1.56888e+06	1.32364e+06
103.015	982872	1.67222e+06	2.79729e+06	1.22802e+06	4.95123e+06	811471	1.09191e+06	1.34698e+06	2.36063e+06	8.81795e+06	1.4565e+06	2.31529e+06	1.30917e+06	1.01892e+06	1.00943e+06	1.75289e+06	2.4179e+06	826200	1.24923e+06	1.63219e+06	1.12865e+06	598658	1.14442e+06	1.37306e+06	2.34569e+06	871878	2.73276e+06	1.16746e+06	712582	1.57667e+07	3.75154e+07	1.309e+06	3.14577e+06	2.12955e+06	3.41101e+06	1.46699e+06	1.24937e+06	2.18749e+06	1.36918e+06	1.09673e+06	1.55421e+06	3.71696e+06	1.48036e+06	1.25578e+06	1.51363e+06	1.65902e+06	1.14816e+06	1.91192e+06	1.20052e+06
103.015	26581.7	0	0	0	0	276936	18484.9	117047	9.25922e+06	10206.1	10162.8	0	52433.8	0	150049	0	0	0	0	8291.02	15036.6	0	0	0	0	72022.5	0	0	70703.9	34580.3	198152	0	11738.9	0	0	0	0	27988.3	0	44867.1	48422.5	6553.5	115614	12566.4	85171.9	0	0	15872.3	61864.9
103.029	0	0	0	0	0	7144.62	0	145234	0	0	0	0	0	0	0	0	0	0	0	6037.62	0	0	0	0	0	0	0	0	0	0	0	0	927.625	7007.84	0	33570.8	0	4178.25	0	0	0	0	0	0	220428	0	0	0	0
103.04	1.36875e+07	1.50089e+07	1.18648e+07	1.17499e+07	6057112	1.31768e+07	1.31269e+07	3.1452e+07	1.15219e+07	6.05706e+06	1.73069e+07	1.43644e+07	4.96175e+06	2.17146e+07	1.65157e+07	1.15644e+07	1.52189e+07	1.34528e+07	7.18043e+06	6.98564e+06	7.37865e+06	1.52581e+07	1.7772e+07	1.2245e+07	1.28233e+07	1.05882e+07	1.02463e+07	2.33073e+07	1.77328e+07	8.48526e+06	1.81929e+07	1.18127e+07	7.03988e+06	9.87577e+06	1.25502e+07	2.2658e+07	1.90539e+07	1.24203e+07	1.6747e+07	1.28407e+07	8.02991e+06	8.31951e+06	1.43849e+07	7.01923e+06	9.82962e+07	1.48384e+07	1.88003e+07	1.27106e+07	1.02304e+07
103.049	0	0	3831.88	0	0	0	0	0	59311.5	6013.65	0	6866.84	4731.9	0	0	0	0	0	0	0	0	0	0	0	0	0	0	0	0	49070.6	154681	0	5733.03	0	5393.74	0	0	2917.42	0	0	0	0	0	0	92822.9	0	0	0	0
103.059	0	0	0	22414.7	0	0	139245	134867	0	0	0	0	0	0	24780.5	0	0	0	0	0	0	0	12918.7	0	0	6541.68	0	11911.3	0	0	23755.2	0	880.034	0	0	0	18668.7	19970.5	0	0	0	0	0	0	0	21755.8	0	12404.6	238487
103.074	45399.2	0	35776	20111.3	0	29797.4	61731.7	132468	29313.4	0	67776.3	50752.1	0	49355.5	44993.4	22601.8	22896.5	40270	15725	5527.51	9828.47	45406.3	67176.9	46080.7	71460.8	56017.4	10982.3	95123.7	65673.5	15101.5	0	55669.7	1239.36	34686.1	45617.4	63092	79223.9	46368.3	53294.2	40044.2	31129.1	15298.2	0	0	527248	72479.3	109169	14060.7	16416.8
103.09	0	0	0	0	0	0	0	0	0	0	0	0	0	0	0	0	0	0	0	0	0	0	0	0	0	0	0	0	0	0	0	0	0	0	0	0	0	0	0	0	0	0	0	0	0	0	9740.93	0	0
103.304	0	0	0	0	0	0	0	0	0	0	0	0	0	0	0	0	0	0	0	0	0	0	9873.64	0	0	0	0	0	0	0	0	0	0	0	0	0	0	0	0	0	0	0	0	0	0	0	0	0	0
103.505	48355.6	67785.3	62287.2	15798.1	0	34169.9	39852.9	42179.9	21177.9	10002.6	64426.2	48749	24311	30556.9	0	66544.9	46086.3	35945	13366	39757	44299.5	0	41520	31609.7	23809.6	19588.9	32890.5	39060.1	30556.7	0	54599.5	22297.9	20327.9	30665.6	64053.5	57309.7	16514.5	38790.2	10658.4	50904.7	214115	213203	108273	9488.37	11396	10613.4	33739.9	17452.8	15421.1
103.685	0	0	0	0	0	0	0	0	0	0	0	0	0	0	0	0	0	0	0	0	0	0	0	0	0	0	0	0	0	0	0	0	0	0	0	0	0	0	0	0	0	0	0	0	0	0	0	0	0
103.959	30876.6	0	10394.4	13179.9	6876.58	61805.4	50220.5	57538.4	0	38427.7	42438.9	29713.6	50915.8	0	29316.1	0	85536.6	76145.6	8570.12	0	24383.8	0	111258	33467.7	65282.7	0	72686.4	12572.3	0	0	0	25033.5	51316.6	31724.6	12617.9	41456.3	64667.7	51598.4	80109	108629	78452.2	24112.2	489749	50341	26528.5	80478.8	67560.6	75870.7	0
103.984	0	0	0	0	0	0	0	0	0	0	0	0	0	0	0	0	0	0	0	0	0	0	0	0	0	0	0	4949.47	0	0	0	0	0	0	0	0	0	0	0	0	0	0	0	0	0	0	0	0	0
1030.02	0	0	0	0	0	0	0	0	0	525.993	0	0	0	0	0	0	0	0	0	0	0	0	0	0	4718.25	0	0	0	0	0	0	0	0	3313.17	0	0	0	0	0	0	0	0	0	0	0	0	0	0	0
1030.03	0	0	0	0	0	0	0	0	0	0	0	0	0	0	7015.59	0	0	0	0	0	0	0	0	8809.66	0	0	0	0	0	0	0	0	0	0	0	0	0	0	0	0	0	0	0	0	0	0	0	0	0
1030.17	0	0	0	0	0	0	0	0	0	0	0	0	0	0	0	0	0	0	0	0	0	0	0	0	0	0	0	0	0	0	0	0	0	0	0	0	0	0	0	0	0	0	0	0	0	0	0	0	0
1030.18	0	0	0	0	0	0	0	0	0	0	0	0	0	0	0	0	0	0	0	0	0	0	0	0	0	0	0	0	0	0	4336.48	0	0	0	0	0	0	0	0	0	0	0	6921.97	0	0	0	0	0	0
1030.29	0	0	0	0	4837.88	0	0	0	0	0	0	0	0	0	0	0	0	0	0	0	0	0	0	4473.41	0	0	0	0	0	0	0	0	0	0	0	0	0	0	0	0	0	0	0	0	0	0	0	0	0
1030.32	0	0	0	0	0	0	0	0	0	0	0	0	0	0	0	0	0	0	0	0	0	0	0	0	0	0	0	0	0	0	0	0	0	0	0	0	0	0	0	0	0	0	0	0	0	0	0	0	0
1030.35	0	0	0	0	0	0	0	0	0	0	0	0	0	0	0	0	0	0	0	0	0	0	0	0	0	0	0	0	0	0	0	0	0	0	0	0	0	0	0	0	0	0	0	0	0	0	0	0	0
1030.37	0	0	0	0	0	0	0	0	0	0	0	0	0	0	0	0	0	0	0	0	0	0	0	0	0	0	0	0	0	0	0	0	0	0	3557.64	0	0	0	0	0	0	0	0	0	0	0	0	0	0
1030.39	0	0	0	0	0	0	0	0	0	0	0	0	0	0	0	0	0	0	0	0	0	0	0	0	0	0	0	0	0	0	0	0	0	0	0	0	0	0	0	0	0	0	0	0	0	0	0	0	0
1030.4	0	0	0	0	0	0	0	0	0	0	0	0	0	0	0	0	0	0	0	0	0	0	0	0	0	0	0	0	0	0	0	0	273.257	0	0	0	0	0	0	0	0	0	0	0	0	0	0	0	0
1030.42	0	0	0	0	0	0	0	0	0	0	0	0	0	0	7623	0	0	0	0	0	0	0	0	0	0	0	0	0	0	0	0	0	0	0	0	0	0	0	0	0	0	0	0	0	0	0	0	0	0
1030.43	0	0	0	3379.59	0	0	0	0	0	0	0	0	0	0	0	0	0	0	0	0	0	0	0	0	0	0	0	0	0	0	0	0	0	3458.09	0	0	0	0	0	0	0	0	0	0	0	0	0	0	0
1030.44	0	0	0	0	0	0	0	0	0	0	0	0	0	0	0	0	0	0	0	0	0	3774.77	0	0	0	0	0	0	0	0	0	4607.61	0	0	0	0	0	0	0	0	0	0	0	0	0	0	0	0	0
1030.45	0	0	0	0	0	0	0	0	0	0	0	0	0	0	0	0	0	0	0	0	0	0	0	0	0	0	0	0	0	0	0	0	0	4786.18	0	0	0	0	0	0	0	0	0	0	0	0	0	0	0
1030.46	0	0	0	0	0	0	0	0	0	0	0	0	0	0	0	0	0	0	0	0	0	0	0	0	0	0	0	0	0	0	0	0	0	0	0	0	0	0	0	0	0	0	0	0	0	0	0	0	0
1030.47	0	0	0	0	0	0	0	0	0	0	0	0	0	0	0	0	0	0	0	0	0	0	0	0	0	0	0	0	0	0	0	0	0	0	0	0	0	0	0	0	0	0	0	7124.71	0	0	0	0	0
1030.48	0	0	0	0	0	0	0	0	0	0	0	0	0	0	0	0	0	0	0	0	0	0	0	0	0	0	0	0	0	0	0	0	0	0	0	0	0	0	0	0	0	0	0	0	0	0	0	0	0
1030.49	4993.05	0	0	0	0	0	0	0	0	0	0	0	0	0	0	0	0	0	0	0	0	0	15466.6	0	0	0	0	0	0	0	0	0	0	0	0	0	0	0	0	0	0	0	0	0	0	5420.84	0	0	0
1030.5	0	0	0	0	0	0	0	0	0	0	0	0	0	0	0	0	0	0	0	0	0	0	0	0	0	0	0	0	0	0	0	0	0	0	0	0	0	0	0	0	0	0	0	0	0	0	0	0	0
1030.52	0	0	0	0	0	0	0	0	0	0	0	0	0	0	0	0	0	0	0	0	0	0	0	0	0	0	0	0	0	0	0	0	0	0	0	0	0	0	0	0	4486.91	0	0	0	0	0	0	0	0
1030.55	0	0	0	0	0	0	0	0	0	0	0	0	0	0	9367.82	0	0	0	0	0	0	0	0	0	0	0	0	0	0	0	0	0	0	0	0	0	0	0	0	0	0	0	0	0	0	0	0	0	0
1030.6	0	0	0	0	5446.25	0	0	0	0	0	0	0	0	0	0	0	0	0	0	0	0	0	0	0	0	0	0	0	0	0	0	0	0	1624.86	0	0	0	0	0	0	0	0	0	0	0	0	0	0	0
1030.63	0	0	0	0	0	0	0	0	0	0	0	0	0	0	4914.47	0	0	0	0	0	0	0	0	0	0	0	0	0	0	0	0	0	0	0	0	0	0	0	0	0	0	0	0	0	0	0	0	0	0
1030.65	0	0	0	0	0	0	0	0	0	0	0	0	0	0	0	0	0	0	0	0	0	0	0	0	0	0	0	0	0	0	0	0	0	2205.48	0	0	0	0	0	0	0	0	0	0	0	0	0	0	0
1030.68	0	0	0	0	0	0	0	0	0	0	0	0	0	0	0	0	0	0	0	0	0	0	0	0	0	0	0	0	0	0	0	0	0	0	0	0	0	0	0	0	0	0	0	0	5328.09	0	0	0	0
1030.74	0	0	0	0	0	0	0	0	0	0	0	0	0	0	0	0	0	0	0	0	0	0	0	0	0	0	0	0	0	0	0	0	0	0	0	0	0	0	0	0	0	0	0	0	0	0	0	0	0
1030.75	0	0	0	0	0	0	0	0	0	0	0	0	0	0	0	0	0	4900.55	0	0	0	0	0	0	0	0	0	0	0	0	0	0	0	0	0	0	0	0	0	0	0	0	0	0	0	0	0	0	0
1030.76	0	0	0	0	0	0	0	0	3159.54	0	0	0	0	0	0	0	0	0	0	0	0	0	0	0	0	0	0	0	0	0	0	0	0	0	0	0	0	0	0	0	0	0	0	0	0	0	0	0	0
1030.78	0	0	0	0	0	0	0	0	0	0	0	0	0	0	0	0	0	0	0	3442.07	0	0	0	0	0	0	0	0	0	0	9464.73	0	0	0	0	0	0	0	0	0	0	0	0	0	0	0	0	0	0
1030.79	0	0	0	0	0	0	0	0	0	0	0	0	0	0	0	0	0	0	0	0	3296.98	0	0	0	0	0	0	0	0	0	0	0	0	4959.96	0	0	0	0	0	0	0	0	0	0	0	0	0	0	0
1030.8	0	0	0	0	0	0	0	0	0	0	0	0	0	0	0	0	0	0	0	0	0	0	0	0	0	0	0	0	0	0	0	0	0	0	0	4451.65	0	0	0	0	0	0	0	0	0	0	0	0	0
1030.81	0	0	0	0	0	0	0	0	0	0	0	0	0	0	0	0	0	0	0	0	1758.23	0	0	0	0	0	0	0	0	0	0	0	0	0	0	0	0	0	0	0	0	0	0	0	0	0	0	0	0
1030.82	0	0	0	0	0	0	0	0	0	0	0	0	0	0	0	0	0	0	0	0	0	0	0	0	0	0	0	0	0	0	0	0	0	0	0	0	0	0	0	0	0	0	0	0	0	0	0	0	0
1030.83	0	0	0	0	0	0	0	0	0	0	0	0	0	0	0	0	0	0	0	0	0	0	0	0	0	0	0	0	0	0	0	0	0	0	0	0	0	0	0	0	0	0	0	0	0	0	0	8920.69	0
1030.84	0	0	0	0	0	0	0	0	0	0	0	0	0	0	0	0	0	0	0	0	0	0	0	0	0	0	0	0	0	0	0	0	0	0	0	0	0	0	0	0	0	0	0	0	0	0	0	0	0
1030.85	0	0	0	0	0	0	0	0	0	0	0	0	0	0	0	0	0	0	0	0	0	0	0	0	0	0	0	0	0	0	0	0	0	0	0	0	0	0	0	0	0	0	0	0	0	0	0	0	0
1030.86	0	0	0	0	0	0	0	0	0	0	0	0	0	0	0	0	0	0	0	0	0	0	0	0	0	0	0	0	0	0	0	0	0	0	0	0	0	0	0	0	0	5003.29	0	0	0	0	0	0	0
1030.87	0	0	0	3414.8	0	0	0	0	0	0	0	0	0	0	0	0	0	0	0	0	0	0	0	0	0	0	0	0	0	0	0	0	0	0	0	0	0	0	0	0	0	0	0	0	0	0	0	0	0
1030.89	0	0	0	0	0	0	0	0	0	0	0	0	0	0	0	6811.87	0	0	0	0	0	0	0	0	0	0	0	0	0	0	0	0	0	0	0	0	0	0	0	0	0	0	0	0	0	0	0	0	0
1030.9	0	0	0	0	0	0	0	0	0	0	0	0	0	0	0	0	0	0	0	0	0	0	0	0	0	0	0	0	0	0	0	0	0	0	0	0	0	0	5151.41	0	0	0	0	0	8091.17	0	0	0	0
1030.92	0	0	0	0	0	0	0	0	0	739.472	0	0	0	0	0	0	0	0	0	0	0	0	0	0	0	0	0	0	0	0	0	0	0	0	0	0	0	0	0	0	0	0	0	0	0	0	0	0	0
1030.95	0	0	0	0	0	0	0	0	0	393.563	0	0	0	0	0	0	4479.77	0	0	0	0	0	0	0	0	0	0	0	0	0	0	0	0	0	0	0	0	0	0	0	0	0	0	0	0	0	0	0	0
1030.96	0	0	0	0	0	0	0	0	0	0	0	0	0	0	0	0	0	0	0	0	5029.01	0	0	0	0	0	6442.77	0	0	0	0	0	0	0	0	0	0	0	0	0	0	0	0	0	0	0	0	0	0
1030.97	0	0	0	0	0	0	0	0	0	0	0	0	0	0	0	0	0	0	0	0	0	0	0	0	0	0	0	0	0	0	0	0	0	0	0	0	0	0	0	0	0	0	0	0	0	0	0	5960.82	0
1030.98	0	0	0	0	0	0	0	0	0	0	0	0	0	0	0	0	0	0	0	0	0	0	0	0	0	0	0	821.446	0	0	0	0	0	0	0	0	0	0	0	0	0	0	0	0	0	0	0	0	0
1031.01	0	0	0	0	0	0	0	0	0	0	0	0	0	0	0	0	0	0	0	0	0	0	0	0	0	0	0	0	0	0	0	0	0	0	0	0	0	0	0	0	0	0	0	0	0	0	0	0	0
1031.04	0	0	0	0	0	0	0	0	0	0	0	0	2432.73	0	0	0	0	0	0	0	0	0	0	0	0	0	0	0	0	0	0	0	0	0	0	0	0	0	0	0	0	0	0	0	0	0	0	0	0
1031.05	0	0	0	0	0	0	0	0	0	0	0	0	0	0	0	0	0	0	0	0	0	0	0	0	0	0	0	0	0	0	0	0	0	0	0	0	0	0	0	0	0	10536.5	0	0	0	0	7921.24	0	0
1031.1	0	0	0	0	0	0	0	0	0	0	0	0	0	0	0	0	0	0	0	0	0	0	0	0	0	0	9981.95	0	0	0	0	0	0	0	0	0	0	0	0	6009.37	0	0	0	0	0	0	0	0	0
1031.23	0	0	0	0	0	0	0	0	0	0	0	0	0	0	0	0	0	0	0	0	0	0	0	0	0	0	6102.46	0	0	0	0	0	0	0	0	0	0	5673.36	0	0	0	0	0	0	0	0	0	0	0
1031.25	0	0	0	0	0	0	0	0	0	0	0	0	0	0	0	0	0	0	0	0	0	0	0	0	0	0	0	0	0	0	0	0	0	0	4061.13	0	0	0	0	0	0	0	0	0	0	0	0	0	0
1031.28	0	0	0	0	0	0	0	0	0	0	0	0	0	0	0	0	0	0	0	0	0	0	0	0	0	0	0	0	0	0	0	0	0	0	0	0	0	0	0	0	0	0	0	0	0	0	0	0	0
1031.31	0	0	3469.99	0	0	0	0	0	0	0	0	0	0	0	0	0	0	0	0	0	0	0	0	0	0	0	0	0	0	0	0	0	0	0	676.852	0	0	0	0	0	0	0	0	0	0	0	0	0	0
1031.4	0	0	0	0	0	0	0	0	0	0	0	0	0	0	0	0	0	0	0	0	0	0	0	0	0	4334.94	0	0	0	0	0	0	0	0	0	0	0	0	0	0	0	0	0	0	0	0	0	0	0
1031.44	0	0	0	0	0	0	0	0	0	0	0	0	0	0	0	0	0	0	0	3776.06	0	0	0	0	0	0	0	0	0	0	0	0	0	0	0	0	0	0	0	0	0	0	0	0	0	0	0	0	0
1031.45	0	0	0	0	0	0	0	0	0	0	0	0	0	0	0	0	0	0	0	0	0	0	0	0	0	0	0	0	0	0	0	0	0	0	0	0	3740.76	0	0	0	0	0	0	0	0	0	0	0	0
1031.5	0	0	0	0	0	0	0	0	0	0	0	0	0	0	8010.88	0	0	0	0	0	0	0	0	0	0	0	0	0	0	0	0	0	0	0	0	0	0	0	0	0	0	0	0	0	0	0	0	0	0
1031.51	0	0	0	0	0	0	0	0	0	0	0	0	0	0	0	0	0	0	0	0	0	0	0	0	0	0	0	0	0	0	0	0	200.081	0	0	0	0	0	0	0	0	0	0	0	0	0	0	0	0
1031.53	0	0	0	0	0	0	0	0	0	0	0	0	0	0	0	0	0	0	0	0	0	0	0	0	0	0	0	610.879	0	0	0	0	0	0	0	0	0	0	0	0	0	0	0	0	0	0	0	0	0
1031.57	0	0	0	0	0	0	0	0	0	0	0	0	0	0	0	0	0	0	0	0	0	0	0	0	0	0	0	0	0	0	0	0	0	0	0	0	0	0	0	0	0	0	0	0	0	0	0	0	0
1031.61	0	0	0	0	0	0	0	0	0	429.332	0	0	0	0	0	0	0	0	0	0	0	0	0	0	0	0	0	0	0	0	0	0	0	0	0	0	0	0	0	0	0	0	0	0	0	0	0	0	0
1031.72	0	0	0	0	0	0	0	0	0	0	0	0	0	0	0	0	0	0	0	0	0	0	0	0	0	0	0	0	0	0	0	0	0	0	0	0	0	0	0	0	0	0	0	0	0	0	0	0	0
1031.75	0	0	0	0	0	0	0	0	0	0	0	0	0	0	0	0	0	0	0	0	0	0	0	0	0	0	10230.6	0	0	0	0	0	0	0	0	0	0	0	0	0	0	0	0	0	0	0	0	0	0
1031.76	0	0	0	0	0	0	0	0	0	0	0	0	0	0	0	0	0	0	0	0	0	0	0	0	0	0	0	0	0	0	0	0	0	0	0	0	0	0	0	0	0	0	0	0	0	0	0	0	0
1031.77	0	0	0	0	0	0	0	0	0	0	0	0	0	0	0	0	0	0	0	0	0	0	0	0	0	0	0	0	0	0	0	0	0	0	0	0	0	0	0	0	0	0	0	0	0	0	0	0	0
1031.78	0	0	0	0	0	0	0	0	0	0	0	0	0	0	0	0	0	0	0	0	0	0	0	0	0	0	0	0	0	4775.42	0	0	0	0	0	0	0	0	0	0	0	0	0	0	0	0	0	0	0
1031.8	0	0	0	0	0	0	0	0	0	0	0	0	0	0	0	0	0	0	0	0	0	0	0	0	0	0	0	0	0	0	0	5104.49	0	0	0	0	0	0	0	0	0	0	0	0	0	0	0	0	0
1031.85	0	0	0	0	0	0	0	0	0	0	0	0	0	0	0	0	0	0	0	0	0	0	0	0	0	0	0	0	0	0	0	0	0	0	0	0	0	0	0	0	0	0	0	0	0	0	0	0	0
1031.86	0	0	4597.55	0	0	0	0	0	0	0	0	0	0	0	0	0	0	0	0	0	0	4187.47	0	0	0	0	0	0	0	0	0	0	0	0	0	0	0	0	10298	0	0	0	0	0	0	0	0	0	0
1031.91	0	0	0	0	0	0	0	0	0	0	0	0	0	0	0	0	0	0	0	0	0	6352.16	0	0	0	0	0	0	0	0	0	0	0	0	0	0	0	0	0	0	0	0	0	0	0	0	0	0	0
1031.94	0	0	0	0	0	0	0	0	0	0	0	0	0	0	0	0	0	0	0	0	4737.53	0	0	0	0	0	0	0	0	0	0	0	0	0	0	0	4197.49	3057.61	0	0	0	0	0	0	0	0	0	0	0
1031.95	0	0	0	0	0	0	6565.71	0	0	0	0	0	3868.92	0	0	0	0	0	0	0	0	0	0	0	0	0	5365.54	0	0	0	0	0	0	0	0	0	0	0	0	0	0	0	0	0	0	0	0	0	0
1031.97	0	0	0	0	0	0	0	0	0	0	0	0	0	0	0	0	0	0	0	0	0	0	0	0	0	0	0	0	0	0	0	0	0	0	0	0	0	2250.57	0	0	0	0	0	0	0	0	0	0	0
1031.98	0	0	0	0	0	0	0	0	0	519.06	0	0	0	0	0	0	0	0	0	0	0	0	0	0	0	0	0	0	0	0	0	0	0	0	0	0	0	0	0	0	0	0	0	0	0	0	0	0	0
1032.09	0	0	0	0	0	0	0	0	0	0	0	0	0	0	0	0	0	0	0	0	0	0	7096.7	0	0	0	0	0	0	0	0	0	0	0	0	0	0	0	0	0	0	0	0	0	0	0	0	0	0
1032.1	0	0	0	0	0	0	0	0	0	0	0	0	0	0	0	0	0	0	0	0	0	0	0	0	0	0	0	0	0	0	0	0	0	16385.7	0	0	0	0	0	0	0	0	0	0	0	0	0	0	0
1032.11	0	0	0	0	0	0	0	0	0	0	0	0	0	0	0	0	0	0	0	0	0	0	0	0	0	0	0	0	0	0	0	0	0	0	0	0	0	2984.62	0	0	0	0	0	0	0	0	0	0	0
1032.13	6051.54	0	0	0	0	0	0	0	0	0	0	0	0	0	0	0	0	0	0	0	0	0	0	0	0	0	0	0	0	0	0	0	0	0	0	0	0	2167.76	0	0	0	0	0	0	0	0	0	0	0
1032.14	0	0	0	0	0	0	0	6401.42	0	0	0	0	0	0	0	0	0	7563.04	0	0	0	0	0	0	0	0	0	0	0	0	0	0	0	9644.01	0	0	0	0	0	0	0	0	0	0	0	0	0	0	0
1032.17	0	0	0	0	0	0	0	0	0	0	0	0	3034.38	0	0	0	0	0	0	0	0	0	0	0	0	0	0	0	0	0	0	0	0	0	0	0	0	0	0	0	0	0	0	0	0	0	0	0	0
1032.25	0	0	0	0	0	0	0	0	0	0	16341.9	0	0	0	0	0	0	0	5127.51	0	0	0	0	0	0	0	0	0	0	0	0	0	0	0	0	0	0	0	0	0	0	0	0	0	0	0	0	0	0
1032.26	0	0	0	0	0	0	0	0	0	0	0	0	0	0	0	0	0	0	0	0	0	0	0	0	0	0	0	0	0	0	0	0	0	0	0	0	0	0	0	0	0	0	0	0	0	0	0	3904.91	0
1032.36	0	0	0	0	0	0	0	0	0	0	0	0	0	0	0	0	0	0	0	0	0	0	0	0	0	0	0	0	0	0	0	0	0	0	758.469	0	0	0	0	0	0	0	0	0	0	0	0	0	0
1032.37	0	0	0	0	0	0	0	0	0	0	0	3198.03	0	0	0	0	0	0	0	0	0	0	0	0	0	0	0	0	0	0	0	0	0	0	0	0	0	0	0	0	0	0	0	0	0	0	0	0	0
1032.38	0	0	0	0	0	0	0	0	0	0	0	0	0	0	0	0	0	0	0	0	0	0	0	0	0	0	0	6887.13	0	0	0	0	0	0	0	0	0	0	0	0	0	0	0	0	0	0	0	0	0
1032.4	0	0	0	0	0	0	0	0	0	0	0	0	0	0	0	0	0	0	0	0	0	0	0	0	0	6340.34	0	0	0	0	0	0	0	0	0	0	0	0	0	0	0	0	0	0	0	0	0	0	0
1032.42	0	0	0	0	0	0	0	0	0	0	0	0	0	0	0	0	0	0	3384.92	0	0	0	0	0	0	0	0	0	0	0	0	0	0	0	0	0	0	0	0	0	0	0	7950.69	0	0	0	0	0	0
1032.44	0	0	0	0	0	0	0	0	0	0	0	0	0	0	0	0	0	0	0	0	0	0	0	0	0	0	0	0	0	0	0	0	0	0	0	0	0	0	0	0	0	0	0	0	0	0	0	0	0
1032.45	0	0	0	0	0	0	0	0	0	0	0	0	0	0	0	0	0	0	0	0	0	0	0	0	0	0	0	0	0	0	0	0	0	0	0	0	0	0	4492.54	0	0	0	0	0	0	0	0	0	0
1032.48	0	0	0	0	0	0	0	0	0	0	0	0	0	0	7706.18	0	0	0	0	0	0	0	0	0	0	0	0	0	0	0	0	0	0	0	0	0	0	0	0	0	0	0	0	0	0	0	0	0	0
1032.57	0	0	0	0	0	0	0	0	0	0	0	0	0	0	0	0	0	0	0	0	0	0	0	0	0	0	0	0	0	0	0	0	0	0	0	0	0	0	0	0	0	0	0	0	0	0	0	0	0
1032.6	0	0	0	0	0	0	0	0	0	0	0	0	0	0	0	0	0	0	0	0	0	0	0	0	0	0	0	0	0	0	0	0	0	0	0	0	0	0	0	0	0	0	0	0	0	0	0	0	0
1032.61	0	0	0	0	0	0	0	0	0	0	0	0	0	0	0	0	0	0	0	0	0	0	0	0	0	0	0	0	0	0	0	0	0	0	0	0	0	0	0	0	0	0	0	0	0	0	0	0	0
1032.62	0	0	0	0	0	0	0	0	0	0	0	0	0	0	0	0	0	0	0	0	0	0	0	0	0	0	0	0	0	0	0	0	0	0	0	0	0	0	0	0	0	0	0	0	0	0	0	0	0
1032.71	0	0	0	0	0	0	0	0	0	0	0	0	0	0	0	0	0	0	0	0	0	0	0	5494.44	0	0	0	0	0	0	0	0	0	0	0	0	0	0	0	0	0	0	0	0	0	0	0	0	0
1032.73	0	0	0	0	0	0	0	0	0	0	0	0	0	0	0	0	0	0	0	0	1825.65	0	0	0	0	0	0	0	0	0	0	0	0	0	0	0	0	0	0	0	0	0	0	0	0	0	0	6850.83	0
1032.74	0	0	0	0	0	0	0	0	0	0	0	0	0	7006.47	0	0	0	0	0	0	0	0	0	0	0	0	0	0	0	0	0	0	0	0	0	0	0	0	0	0	0	0	0	0	0	0	0	0	0
1032.75	0	0	0	4544.64	0	0	0	0	0	0	0	0	0	0	0	0	0	0	0	0	0	0	0	0	0	0	0	0	0	0	0	0	0	0	0	0	0	0	0	0	0	0	0	4946.13	0	0	0	0	0
1032.8	0	0	0	0	0	0	0	0	0	0	0	0	0	0	0	0	0	0	0	0	0	0	0	0	0	0	0	0	0	4327.83	0	0	0	0	0	0	0	0	0	0	0	0	0	0	0	0	0	0	0
1032.81	0	0	0	0	0	0	0	0	0	0	0	0	0	0	0	0	0	0	0	0	0	0	0	0	0	0	0	0	0	0	0	0	0	0	0	0	0	0	0	0	0	0	0	0	0	0	0	0	0
1032.84	0	0	0	0	0	6803.58	0	0	0	0	0	0	0	0	0	0	0	0	0	0	0	0	0	0	0	0	0	0	0	0	0	0	0	0	0	0	0	0	0	0	0	0	0	0	0	0	0	0	0
1032.85	0	0	0	0	0	0	0	0	0	0	0	0	0	0	0	0	0	0	0	0	0	0	0	0	0	0	0	0	0	0	0	0	0	0	0	0	0	0	0	0	0	0	0	0	0	0	0	0	0
1032.87	0	0	0	0	5406.62	0	0	0	0	0	0	0	0	0	0	4593.56	0	0	0	0	0	0	0	0	0	0	0	0	0	0	0	0	0	0	0	0	0	0	0	0	0	0	0	0	0	0	0	0	0
1032.88	0	0	0	0	0	0	0	0	0	0	0	0	0	0	0	0	0	0	0	0	0	0	0	0	0	0	3084.47	0	0	0	0	0	0	0	0	0	0	0	0	0	0	0	0	0	0	0	0	0	0
1032.89	0	0	0	0	0	0	0	0	0	0	0	0	0	0	0	0	5769.46	0	0	0	0	0	0	0	0	0	0	0	0	0	0	0	0	0	0	0	0	0	0	0	0	0	0	0	0	0	0	0	0
1032.91	0	0	0	0	0	0	0	0	0	0	0	0	0	0	0	0	0	0	0	0	0	0	0	0	0	0	0	0	4648.33	0	0	0	0	0	0	0	0	0	0	0	0	0	0	0	0	0	0	0	0
1032.92	0	0	0	0	0	0	0	0	0	0	0	0	0	0	0	0	0	0	0	0	0	0	0	0	0	0	0	0	0	0	0	0	0	0	0	0	0	0	0	0	0	0	0	0	0	0	0	0	0
1032.93	0	0	0	0	0	0	4599.68	0	0	0	0	0	0	0	0	0	0	0	0	0	0	0	0	0	0	0	0	0	0	0	0	0	0	0	0	0	0	5755.74	0	0	0	0	0	0	0	0	0	0	0
1032.96	0	0	0	0	0	0	0	0	0	0	0	0	3263.07	0	0	0	0	0	0	0	0	0	0	0	0	4686.8	0	0	0	0	0	0	0	0	0	0	0	0	0	0	0	0	0	0	0	0	0	0	0
1032.99	0	0	0	0	0	0	0	0	0	0	0	0	0	0	0	0	0	0	0	0	0	0	0	0	0	0	0	0	0	0	0	0	0	0	0	0	0	9112.59	0	0	0	0	0	0	0	0	0	0	0
1033	0	0	0	0	0	0	0	4242.13	0	0	0	0	0	0	0	0	0	0	0	0	0	0	0	0	0	0	0	0	0	0	0	0	0	0	0	0	0	0	0	0	0	0	0	0	0	0	0	0	0
1033.02	0	0	0	0	0	0	0	0	0	0	0	0	0	0	6077.53	0	0	0	0	0	0	0	0	0	0	0	0	0	0	0	0	0	0	0	0	0	0	0	0	0	0	0	0	0	0	0	0	0	0
1033.06	0	0	0	0	0	0	0	0	0	0	0	0	0	0	0	0	0	0	0	0	0	0	0	0	0	0	0	0	0	0	0	0	0	0	0	0	0	0	0	4495.3	0	0	0	0	0	0	0	0	0
1033.1	0	0	0	0	0	0	0	0	0	0	0	0	0	0	0	0	0	0	0	0	1185.07	0	0	0	0	0	0	0	0	0	0	0	0	0	0	0	0	0	0	0	0	0	0	0	0	0	0	0	0
1033.11	0	0	0	0	0	0	6321.14	0	0	0	0	0	0	0	0	0	0	0	0	0	0	0	0	0	0	0	0	0	0	0	0	0	0	0	0	0	0	0	0	0	0	0	0	0	0	0	0	0	0
1033.13	0	0	0	0	0	0	0	0	0	0	0	0	0	0	0	0	0	0	0	0	0	0	0	0	0	0	0	0	0	0	0	0	0	0	0	0	7594.71	0	0	0	0	0	0	0	0	0	0	0	0
1033.16	0	0	0	0	0	0	0	0	0	0	0	0	0	0	0	0	0	0	0	0	0	0	0	0	0	0	0	0	0	0	0	0	0	0	6446.32	0	0	0	0	0	0	0	0	0	0	0	0	0	0
1033.18	0	0	0	0	0	0	0	0	0	0	0	0	0	0	0	0	0	0	0	0	0	0	0	0	0	0	0	0	0	0	0	0	0	0	0	0	0	0	0	0	0	0	0	0	0	0	0	0	0
1033.2	0	0	0	0	0	0	0	0	0	0	0	0	0	0	0	0	0	0	0	0	0	0	0	0	0	0	0	0	0	0	0	0	0	0	0	0	5719.3	393.344	0	0	0	0	0	0	0	0	0	0	0
1033.3	0	0	0	0	0	0	0	0	0	0	0	10689.2	0	0	0	0	0	0	0	0	0	0	0	0	0	0	0	0	0	0	0	0	0	0	0	0	0	0	0	0	0	0	0	0	0	0	0	0	0
1033.34	0	0	702.054	0	0	0	0	0	0	0	0	0	0	0	0	0	0	0	0	0	0	0	0	0	0	0	0	0	0	0	0	0	0	0	0	0	0	0	0	0	0	0	0	0	0	5048.32	0	0	0
1033.36	0	0	0	0	0	0	0	5029.58	0	0	0	0	0	0	0	0	0	5155.04	0	0	0	0	0	0	0	0	0	0	0	0	0	0	0	0	0	0	0	0	0	0	0	0	0	0	0	0	0	0	0
1033.37	0	0	0	0	0	0	0	0	0	0	0	0	0	0	0	0	2702.48	0	0	0	0	0	0	0	0	0	0	0	0	3651.53	0	6914.04	0	0	0	0	0	0	0	0	0	0	0	0	0	0	0	0	0
1033.38	0	0	0	0	0	0	0	0	0	0	0	0	3004.91	0	0	0	0	0	0	0	0	0	0	0	0	0	0	0	0	0	0	0	0	0	0	0	0	0	0	0	0	0	0	0	0	0	0	0	0
1033.39	0	0	0	0	0	0	0	0	0	0	0	0	0	0	0	0	0	0	0	0	0	0	0	0	0	0	0	0	0	0	0	0	0	2323.5	0	0	0	0	0	0	0	0	0	0	0	0	0	0	0
1033.4	0	0	0	0	0	0	0	0	0	0	0	0	0	0	0	0	0	0	0	0	0	0	0	0	0	0	0	0	0	6127.74	0	0	0	0	0	0	0	0	0	0	0	0	0	0	0	0	0	0	0
1033.41	0	0	0	0	0	0	0	0	0	0	0	0	0	0	0	0	0	0	0	0	0	0	0	0	0	0	0	0	0	0	0	0	0	0	889.986	0	0	0	0	0	0	0	0	0	0	0	0	0	0
1033.45	0	0	0	0	0	0	0	0	0	0	0	0	0	0	0	0	0	0	0	0	0	0	0	0	0	0	0	0	0	0	0	0	0	0	0	0	0	0	0	0	0	0	0	0	0	0	0	0	0
1033.47	0	0	0	0	0	0	0	0	6451.4	0	0	0	0	0	0	0	0	0	0	0	0	0	0	0	0	0	0	0	0	0	0	6021.82	0	0	0	0	0	0	0	0	0	0	0	0	0	0	0	0	0
1033.49	0	0	0	0	0	0	0	0	0	0	0	0	4339.68	0	7171.48	0	0	0	0	0	0	0	0	0	0	0	0	0	0	0	0	0	0	0	0	0	0	4766.55	0	0	0	0	0	0	0	0	0	0	0
1033.52	0	0	0	0	0	0	0	0	0	0	0	0	0	0	0	0	0	0	0	0	0	0	0	0	0	0	0	0	0	0	0	0	0	0	0	0	0	0	0	0	0	0	0	0	0	0	0	0	0
1033.53	0	0	0	0	0	0	0	0	0	0	0	0	0	0	0	0	0	0	0	0	0	0	0	0	0	0	0	0	0	0	0	0	0	0	0	0	0	0	0	0	0	0	0	0	0	0	0	0	0
1033.55	0	0	0	0	0	0	0	0	0	0	0	0	0	0	0	0	0	0	0	0	0	0	0	0	0	0	0	0	0	0	0	0	0	0	0	0	0	0	0	0	0	0	0	0	0	0	0	0	0
1033.56	0	0	0	0	0	0	0	0	0	0	0	0	0	6795.29	0	0	0	0	0	0	0	0	0	0	0	0	0	0	0	0	0	0	0	0	0	0	0	0	0	0	0	0	0	0	0	0	0	0	0
1033.67	0	0	0	0	0	0	0	0	0	0	0	0	0	0	0	0	0	0	0	0	0	0	0	0	0	0	0	0	0	0	0	0	0	0	0	0	0	0	0	0	0	0	0	0	0	0	0	0	0
1033.74	0	0	0	0	0	0	0	0	0	0	0	0	0	0	0	0	0	0	0	0	0	0	0	0	0	0	0	687.215	0	0	0	0	0	0	0	0	0	0	0	0	0	5462.79	0	0	0	6052.39	0	0	0
1033.81	0	0	0	0	0	0	0	0	0	0	0	0	0	0	0	0	0	0	0	0	0	0	0	0	0	0	0	0	0	0	0	0	0	0	0	0	0	0	0	0	0	0	0	0	0	0	0	0	0
1033.83	0	0	0	0	0	0	0	0	0	0	0	0	0	0	0	0	0	0	0	0	0	0	0	0	0	0	0	0	0	0	0	0	0	0	0	0	0	0	0	0	0	0	0	0	0	0	0	0	0
1033.87	0	0	0	0	0	0	0	0	0	0	0	0	0	0	0	0	0	0	0	0	0	0	0	0	0	0	0	0	5144.2	0	0	0	0	0	0	0	0	0	0	0	0	0	0	0	0	0	0	0	0
1033.88	0	0	0	0	0	0	0	0	0	0	0	0	0	0	0	0	0	0	0	0	0	0	0	0	0	0	0	0	0	0	0	0	0	0	0	0	0	0	0	0	0	0	0	0	0	0	0	0	0
1033.89	0	0	0	0	0	0	0	0	0	0	0	0	0	0	0	0	0	0	0	0	0	0	0	0	0	0	0	0	0	0	0	0	0	5241.32	0	0	0	0	0	0	0	0	0	0	0	0	0	0	0
1033.91	0	0	0	0	0	0	0	0	0	0	0	0	0	0	0	0	0	0	0	0	0	0	0	0	0	0	0	0	0	0	0	0	0	0	0	0	0	0	0	0	0	0	0	0	0	7960.7	0	0	0
1033.97	0	0	0	0	0	0	0	0	0	0	0	3606.06	0	0	0	0	0	0	0	0	0	0	0	0	0	0	0	0	0	0	0	0	0	0	0	0	0	0	0	0	5120.33	0	0	0	0	0	0	0	0
1034.03	0	0	0	0	0	0	0	0	0	370.727	0	0	0	0	0	0	0	0	0	0	0	0	7701.46	0	0	0	0	0	0	0	0	0	0	0	0	0	0	0	0	0	0	0	0	0	0	0	0	0	0
1034.07	0	0	0	0	0	0	0	0	0	0	0	0	0	0	0	0	0	0	0	0	0	0	0	0	0	0	0	0	0	0	0	0	0	0	0	0	0	0	0	0	0	0	0	0	0	0	0	0	0
1034.09	0	0	0	0	0	0	0	0	0	0	0	0	0	0	0	0	0	0	0	0	0	0	0	0	0	0	0	0	0	0	0	0	0	0	0	0	0	0	0	0	4167.47	0	0	0	0	0	0	0	0
1034.1	0	0	0	0	0	0	0	0	0	0	0	0	0	0	0	0	0	0	0	0	0	0	12307.1	0	0	0	0	0	0	0	0	0	0	0	0	0	0	0	0	0	0	0	0	0	0	0	0	0	0
1034.14	0	0	0	0	0	0	0	0	0	0	0	0	0	0	0	0	0	0	0	0	0	0	0	0	0	0	0	0	0	2202.58	0	0	0	0	0	0	0	0	0	0	0	0	0	0	0	0	0	0	0
1034.16	0	0	0	0	0	0	0	0	0	0	18378.9	0	0	0	0	0	0	0	0	0	0	0	0	0	0	0	0	705.325	0	0	0	0	0	0	0	0	0	440.736	0	0	0	0	0	0	0	0	0	0	0
1034.18	0	0	0	0	0	9576.47	0	0	0	0	0	0	0	0	0	0	0	0	0	0	0	0	0	0	0	0	0	0	0	0	0	0	0	0	0	0	0	0	0	0	0	0	0	0	0	0	0	0	0
1034.23	0	0	0	0	0	0	0	0	0	0	0	0	0	0	0	0	0	0	0	0	0	0	0	3659.73	0	0	0	0	0	0	0	0	237.771	0	0	0	0	0	0	0	0	0	0	0	0	0	0	0	0
1034.26	0	0	0	0	0	0	0	0	0	0	0	0	0	0	0	0	0	0	0	0	0	0	0	0	0	0	0	0	0	0	0	0	211.488	0	0	0	0	0	0	0	0	0	0	0	0	0	0	0	0
1034.28	0	0	0	0	0	0	0	0	0	0	0	0	0	0	0	0	0	0	0	0	0	0	0	0	0	0	0	0	0	0	0	0	0	0	0	0	0	0	0	0	0	0	0	0	0	0	0	0	0
1034.29	0	0	0	0	0	0	12801.1	0	0	0	0	0	0	0	0	6428.23	0	0	0	0	0	0	0	0	0	0	0	0	0	0	0	0	0	0	0	0	0	0	0	0	0	0	0	0	0	0	0	0	0
1034.32	0	0	0	0	0	0	0	0	0	0	0	0	0	0	0	0	0	0	0	0	0	0	0	0	0	0	0	0	0	0	0	0	0	0	0	0	0	0	0	0	0	0	0	0	0	0	0	0	0
1034.34	0	0	0	0	0	0	0	0	0	0	0	0	836.199	0	0	0	0	0	0	0	0	0	0	0	0	0	0	0	0	0	0	0	0	0	0	0	5790.89	6464.03	0	0	0	0	0	0	0	0	0	0	0
1034.37	0	0	0	0	0	0	0	0	0	0	0	0	0	0	0	0	0	0	0	0	0	0	0	0	0	0	0	0	0	0	0	0	0	0	3727.47	0	0	0	0	0	0	0	0	0	0	0	0	0	0
1034.4	0	0	0	0	0	0	0	0	0	0	0	0	0	0	0	0	5999.87	0	0	0	0	0	0	0	0	0	0	0	0	0	0	0	0	0	0	0	0	0	0	0	0	0	0	0	0	0	0	0	0
1034.41	0	0	0	0	0	0	0	0	0	0	0	0	0	0	0	0	0	0	0	0	0	0	0	0	0	0	0	0	0	0	0	0	0	0	0	0	0	0	0	0	0	0	0	0	0	0	0	0	0
1034.42	0	0	494.81	0	0	0	0	0	0	0	0	0	0	0	0	0	0	0	0	4781.44	0	0	0	0	0	0	0	0	0	0	0	0	0	0	0	0	0	0	0	0	5169.27	0	0	0	0	0	0	0	0
1034.47	0	0	0	0	0	0	0	0	0	0	0	0	0	0	0	0	0	0	0	0	0	0	0	0	0	0	0	0	0	0	0	0	0	0	0	0	0	0	0	0	0	0	0	0	0	0	0	0	0
1034.48	0	0	0	0	0	0	0	0	0	0	0	0	0	0	0	0	0	0	0	0	0	0	0	0	0	0	0	0	0	0	0	0	0	0	0	0	0	0	0	0	0	0	0	0	0	0	0	0	0
1034.56	0	7795.04	0	0	0	0	5239.33	0	0	0	0	0	0	0	0	0	0	0	0	0	0	0	0	0	0	0	0	0	0	0	0	0	0	0	0	0	0	0	0	0	0	0	0	0	0	0	0	0	0
1034.57	0	0	0	0	0	0	0	0	0	0	0	0	0	0	0	0	0	0	0	0	0	0	0	0	0	0	0	0	0	0	0	0	0	0	0	0	0	440.766	0	0	0	0	0	0	0	0	0	0	0
1034.58	0	0	0	0	0	0	0	0	0	0	0	0	0	0	0	0	0	0	0	0	0	0	0	0	0	0	0	0	0	0	0	0	1102.11	0	0	0	0	0	0	0	0	0	0	0	0	0	0	0	0
1034.59	0	0	0	0	0	0	0	0	0	0	0	0	0	0	0	0	0	0	0	0	0	0	0	0	0	0	0	0	0	0	0	0	0	0	1590.63	0	0	0	0	0	0	0	0	0	0	0	0	0	0
1034.6	0	0	0	0	0	0	0	0	0	0	0	0	0	0	0	0	0	0	0	0	0	0	0	0	0	0	4106.85	0	0	0	0	0	0	0	0	0	0	0	4789.29	0	0	0	0	0	0	0	0	0	0
1034.68	0	0	0	0	0	0	0	0	0	0	0	0	0	0	0	6905.58	0	0	0	0	0	0	0	0	0	0	0	0	0	0	0	0	0	0	0	0	0	0	0	0	0	0	0	0	0	0	0	0	0
1034.75	0	0	0	0	0	0	0	0	0	0	0	0	0	0	0	0	0	0	0	0	0	0	0	0	0	0	0	0	0	0	0	0	0	0	0	0	0	0	0	0	0	0	0	0	0	0	0	0	0
1034.76	0	0	0	0	0	0	0	0	0	0	0	0	0	0	0	0	0	0	0	0	0	0	0	0	0	0	0	0	0	0	0	0	0	0	0	0	0	0	0	0	0	0	0	0	0	0	0	0	0
1034.77	0	0	0	0	0	0	0	0	0	0	0	3200.07	0	0	0	0	0	7788.37	0	0	0	0	0	0	0	0	0	0	0	0	0	0	0	0	0	0	0	0	0	0	0	0	0	0	0	0	0	0	0
1034.78	0	0	0	0	0	0	0	0	0	0	0	0	0	0	0	0	0	0	0	0	0	0	0	0	0	0	0	0	0	0	0	0	0	0	0	0	0	0	0	0	0	0	0	0	0	0	0	0	0
1034.81	0	0	0	0	0	0	0	0	0	0	0	0	0	0	0	0	0	0	0	0	0	0	0	0	0	0	0	0	0	0	0	0	0	0	0	0	6690.23	0	0	0	0	0	0	0	0	0	0	0	0
1034.82	0	0	0	0	0	0	0	0	0	0	0	0	0	0	0	0	0	0	0	3576.73	0	0	0	0	0	0	0	0	0	0	0	0	0	0	0	0	0	0	0	0	0	0	0	0	0	0	0	0	0
1034.83	0	0	0	0	0	0	0	0	0	0	0	0	0	0	0	0	0	0	0	0	0	0	0	0	0	0	0	0	0	0	3229.15	0	0	0	0	0	0	0	0	0	0	0	0	0	0	0	0	0	0
1034.87	0	0	0	0	0	0	0	0	0	0	0	0	0	0	0	0	0	0	0	0	0	0	0	0	0	0	0	0	0	0	0	0	0	0	0	0	0	0	0	0	0	0	0	4708.64	0	0	0	0	0
1034.89	0	0	0	0	0	0	0	0	0	0	0	0	0	0	4837.52	0	0	0	0	0	0	0	0	0	0	0	0	0	0	0	10418.2	0	0	0	0	0	0	0	0	0	0	0	0	0	0	0	0	0	0
1034.9	0	0	0	0	0	0	0	0	0	0	0	0	0	0	0	0	0	0	0	0	0	0	0	0	0	0	0	0	5218.06	5701.61	0	0	0	0	0	0	0	0	0	0	0	0	0	0	0	0	0	0	0
1034.92	0	0	0	0	0	0	0	0	0	0	0	0	0	0	0	0	0	5646.94	0	0	0	0	0	0	0	0	0	0	0	0	0	0	0	0	0	0	0	0	0	0	5261.85	0	0	0	0	0	0	0	0
1034.94	0	0	0	0	0	0	0	0	0	0	0	0	0	0	0	0	0	0	0	0	0	0	0	0	0	0	0	0	0	0	0	0	0	0	0	0	0	0	0	0	0	0	0	0	0	0	0	0	0
1034.97	0	0	0	0	0	0	0	0	0	0	0	0	0	0	0	0	0	0	0	0	0	0	0	0	0	0	0	0	0	0	0	0	0	0	0	0	0	0	0	0	0	0	0	0	0	5459.03	0	0	0
1035	0	0	0	0	0	0	0	0	0	0	0	0	0	0	0	0	0	0	0	0	0	0	0	0	0	0	16145.8	0	0	0	0	0	0	0	0	0	0	0	0	0	0	0	0	0	0	0	0	0	0
1035.01	0	0	0	0	0	0	0	0	0	0	0	0	0	0	0	0	0	0	0	0	0	0	0	0	0	0	4386.24	0	0	0	0	0	0	0	0	0	0	0	0	0	0	0	0	0	0	0	0	0	0
1035.03	0	0	0	0	0	0	0	0	0	0	0	0	0	0	0	0	0	0	0	0	0	0	0	0	0	0	0	0	0	0	0	0	0	0	0	0	0	0	0	10319.8	0	0	0	0	0	0	0	0	0
1035.05	0	0	0	0	0	0	0	0	0	0	0	0	0	0	0	0	0	0	0	0	0	0	0	0	0	0	0	5307.72	0	0	0	0	0	0	0	0	0	0	0	0	0	0	0	0	0	0	0	0	0
1035.11	0	0	0	0	0	0	0	0	0	0	0	0	0	0	0	0	0	0	0	0	0	0	0	0	0	0	0	0	0	0	0	0	0	0	0	0	0	0	0	0	0	0	0	0	0	0	0	0	0
1035.15	0	0	0	0	0	0	0	0	0	0	0	6745.94	0	0	0	0	0	0	0	0	0	0	0	0	0	0	0	0	0	0	0	0	0	0	0	0	0	0	0	0	0	0	0	0	0	0	0	0	0
1035.18	0	0	0	0	0	0	0	0	0	0	0	0	0	0	0	0	0	0	0	0	0	0	0	0	0	0	0	0	0	0	0	0	0	0	0	0	0	0	0	0	0	0	0	0	0	0	0	0	0
1035.2	0	0	0	0	0	0	0	0	0	0	0	0	0	0	0	0	0	0	0	0	0	0	0	0	0	3780.27	0	0	0	0	0	0	0	0	0	0	0	0	0	0	0	0	0	0	0	0	0	0	0
1035.21	0	0	0	0	0	0	0	0	0	0	0	0	0	0	0	0	0	0	0	0	0	0	0	0	0	0	0	0	0	0	0	0	0	0	0	0	0	0	0	0	0	0	0	0	0	0	0	0	0
1035.28	0	0	0	0	0	0	0	0	0	0	0	0	0	0	0	0	0	0	0	0	0	0	0	0	0	0	0	0	0	0	0	0	0	0	0	0	8496.67	0	0	0	0	0	0	0	0	0	0	0	0
1035.3	0	0	481.567	0	0	0	0	0	0	0	0	0	0	0	0	0	0	0	0	0	0	0	0	0	0	0	0	0	0	0	0	0	0	0	0	0	0	4647.72	0	0	0	0	0	0	0	0	0	0	4474.2
1035.31	0	0	0	0	0	0	0	0	0	0	0	0	0	0	0	0	0	0	0	0	0	0	0	0	0	5840.18	0	0	0	0	0	0	0	0	0	0	5901.92	0	0	0	0	6265.04	0	0	0	0	0	0	0
1035.34	0	0	0	0	0	0	0	0	0	0	0	0	0	0	0	0	0	0	0	0	0	0	0	0	19089.5	0	0	0	0	3941.57	0	0	0	0	0	0	0	6363.28	0	0	0	0	0	0	0	0	0	0	0
1035.35	0	0	0	0	0	0	0	0	0	0	0	0	0	0	0	0	16224.2	0	0	0	0	0	0	0	0	0	0	0	0	0	0	0	0	0	0	0	0	0	0	0	0	0	0	0	0	0	0	0	0
1035.37	0	0	0	0	0	0	0	0	0	0	0	0	0	0	0	0	0	0	0	0	0	0	0	0	0	0	0	0	0	0	0	0	0	0	0	0	0	2155.82	0	0	0	0	0	0	0	0	0	0	0
1035.38	0	0	0	0	0	0	0	4485.74	0	0	0	0	0	0	5503.77	0	0	0	0	0	0	0	0	0	0	0	0	0	0	0	0	0	0	0	0	0	0	0	0	0	0	0	0	0	0	0	0	0	0
1035.4	0	0	0	0	0	0	0	0	0	0	0	0	0	0	0	0	0	0	0	0	0	0	0	0	0	0	0	0	0	0	0	0	0	0	0	0	0	0	0	0	0	0	0	0	0	5138.75	0	0	0
1035.41	0	0	0	0	0	5707.86	0	0	0	0	0	0	0	0	0	0	0	0	0	0	0	0	0	0	0	0	0	0	0	0	0	0	0	0	0	0	0	0	0	0	3380.69	0	0	0	0	0	0	0	0
1035.48	4991.37	0	0	0	0	0	0	0	0	0	0	0	0	0	0	0	0	0	0	0	0	0	0	0	0	0	0	0	0	0	0	0	0	0	0	0	0	4899.63	0	0	0	0	0	0	0	0	0	0	0
1035.49	0	0	0	0	0	0	0	0	0	0	0	0	0	0	0	0	0	0	0	0	0	0	0	0	0	0	0	0	0	2731.99	0	0	0	0	0	0	0	0	0	0	0	0	0	0	0	0	0	0	0
1035.5	0	0	0	0	0	0	0	0	0	0	0	0	0	0	0	0	0	0	2806.44	0	0	0	0	0	0	0	0	0	0	0	0	0	0	0	0	0	0	0	0	0	0	0	0	0	0	0	0	0	0
1035.51	4996.29	0	0	0	0	0	0	0	0	0	0	0	0	0	0	0	0	0	0	0	0	0	0	0	0	0	0	0	0	0	0	0	0	0	0	0	0	0	0	0	0	0	0	0	0	0	0	0	0
1035.52	0	0	0	0	0	0	0	0	0	0	0	0	0	0	0	0	0	0	0	0	0	0	0	0	0	0	0	0	0	2472.99	0	0	0	0	0	0	0	0	0	0	0	0	0	0	0	0	0	0	0
1035.62	0	0	0	0	0	0	0	0	0	0	0	0	0	0	0	0	5932.27	0	0	0	0	0	0	0	0	0	0	0	0	0	0	0	145.885	0	0	0	0	0	0	0	0	0	0	0	0	0	0	0	0
1035.7	0	0	0	0	0	0	0	0	0	0	0	0	0	0	0	0	0	4729.36	0	0	0	0	0	0	0	0	0	0	0	0	0	0	0	0	0	0	0	0	0	0	0	0	0	0	0	0	0	0	0
1035.77	0	0	0	0	0	0	0	0	0	0	0	0	0	0	0	0	0	0	0	0	0	0	0	0	0	0	0	0	0	0	0	0	0	0	0	0	0	0	0	0	0	0	0	0	0	0	0	0	0
1035.79	0	0	2642.62	0	0	0	0	0	0	0	0	0	0	0	0	0	5029.12	0	0	0	0	0	0	0	0	0	0	0	0	0	0	0	0	0	0	0	0	0	0	0	0	0	0	0	0	0	0	0	0
1035.8	0	0	0	0	0	0	0	0	0	0	0	0	0	0	0	0	0	0	0	0	0	0	0	0	0	0	0	0	0	0	0	0	0	0	0	0	0	0	0	0	0	0	0	0	0	0	0	0	0
1035.81	0	0	0	0	0	0	0	0	0	0	0	0	0	0	0	0	0	0	0	0	0	0	0	0	0	0	0	5886.14	0	0	0	0	0	0	0	0	0	0	0	0	0	0	0	0	0	0	0	4482.72	0
1035.82	0	0	0	0	0	0	0	0	0	0	0	0	0	0	0	0	0	0	0	0	0	0	0	0	0	0	0	0	0	0	0	0	0	0	0	0	0	0	0	0	0	0	0	0	0	0	0	0	0
1035.85	0	0	0	0	0	0	0	0	0	0	0	0	0	0	0	0	0	0	0	0	0	3799.51	0	0	0	0	0	0	0	0	0	0	0	0	0	0	0	0	0	0	0	0	0	0	0	0	0	0	0
1035.88	0	0	0	0	0	0	0	0	0	0	0	0	0	0	0	0	0	0	0	0	0	0	0	0	0	0	0	0	0	0	0	0	0	0	0	0	0	0	0	0	0	0	0	0	0	0	0	0	0
1035.89	0	0	0	0	0	0	0	0	0	0	0	0	0	0	0	0	0	0	0	0	0	0	0	0	0	0	0	0	0	0	0	0	0	0	0	0	0	0	0	0	0	0	0	0	0	0	0	0	0
1035.9	0	0	0	0	0	0	0	0	0	0	0	0	0	0	0	0	0	0	0	0	0	0	0	0	0	0	6958.26	0	0	0	0	0	0	0	0	0	0	0	0	0	0	0	0	0	0	0	0	0	0
1035.91	0	0	0	0	0	0	0	0	0	0	0	0	0	0	0	0	0	0	0	0	0	0	0	0	0	0	0	0	0	0	6461.21	0	0	0	0	0	0	0	0	0	0	0	0	0	0	0	0	0	0
1035.92	0	0	0	0	0	0	0	0	0	0	0	0	0	0	0	0	0	0	0	0	0	0	0	0	0	0	0	0	0	0	0	0	0	0	0	0	0	0	0	0	0	0	0	0	0	0	0	0	0
1035.95	0	0	0	0	0	0	0	0	0	0	0	0	0	0	0	0	0	0	0	0	0	0	0	0	0	0	0	0	5156.86	0	0	0	0	0	0	0	0	0	0	0	0	0	0	4926.92	0	0	0	0	0
1036.01	0	0	0	0	0	0	0	0	0	0	0	0	0	0	0	0	0	0	0	0	0	0	0	0	0	0	0	0	0	0	0	0	0	0	0	0	4797.54	0	0	0	0	0	0	0	0	0	7454.99	0	0
1036.02	0	0	0	0	0	0	0	0	0	0	0	4332.53	0	0	0	0	0	0	0	0	0	0	0	0	0	0	0	0	0	0	0	0	0	0	0	0	0	0	0	0	0	0	0	0	0	0	0	0	0
1036.05	0	0	0	0	0	0	0	0	0	0	0	0	0	0	0	0	0	0	0	0	0	0	0	0	0	0	0	0	0	0	0	0	0	0	0	0	0	1092.93	0	0	0	0	0	0	0	0	0	0	0
1036.18	0	0	0	0	0	0	0	0	0	0	0	0	0	0	0	0	0	0	0	0	0	0	0	0	0	0	0	0	0	0	0	0	0	0	0	0	0	0	0	0	0	0	0	0	0	0	0	0	0
1036.19	0	0	0	0	0	0	0	0	0	0	0	0	0	8958	0	0	0	0	0	0	1635.25	0	0	0	0	0	0	0	0	0	0	0	0	0	0	0	0	0	0	0	0	0	0	0	0	0	0	0	0
1036.21	0	0	0	0	0	0	0	0	0	0	0	0	0	0	0	0	0	0	0	0	0	0	0	0	0	0	0	0	0	0	0	0	0	0	0	0	0	0	0	0	0	0	0	0	0	0	0	0	0
1036.31	0	0	0	0	0	0	0	0	0	0	0	0	0	0	0	0	0	0	0	0	0	0	0	0	0	0	0	0	0	0	0	0	0	0	0	0	0	0	0	0	0	0	0	0	0	0	7180	0	0
1036.34	0	0	0	0	0	0	0	0	0	0	0	0	0	0	0	0	0	0	0	0	0	0	0	0	0	0	0	0	0	0	0	0	0	0	0	0	0	0	0	0	0	0	0	0	0	0	6511.71	0	0
1036.36	0	0	2387.7	0	0	0	0	0	0	0	0	0	0	0	0	0	0	0	0	0	4558.52	0	0	0	0	0	0	0	0	0	0	0	0	0	0	0	0	0	0	0	0	0	0	0	0	0	0	0	0
1036.38	0	0	0	0	0	0	0	0	0	0	0	0	0	0	0	0	0	0	0	0	0	0	0	0	0	0	0	0	0	0	0	0	0	5425.46	0	0	0	0	0	0	0	0	0	0	0	0	29619	0	0
1036.4	4156.72	0	3616.68	0	0	0	0	0	0	0	0	0	0	0	0	8218.93	0	0	0	0	0	0	0	0	0	0	0	0	0	0	0	0	0	0	0	0	0	0	0	0	0	0	0	0	0	0	0	0	0
1036.41	0	0	0	0	0	0	0	0	0	0	0	0	0	0	0	0	0	0	0	0	0	0	0	0	0	0	0	0	0	0	0	0	0	0	0	0	0	0	0	0	0	0	0	0	0	0	0	0	0
1036.42	0	0	0	0	0	0	0	0	0	0	0	0	0	0	0	0	0	0	0	0	0	0	0	0	0	0	0	0	0	0	0	0	0	0	0	0	0	0	0	0	0	0	0	0	0	0	5129.25	0	0
1036.43	0	0	0	0	0	0	0	0	0	0	0	0	0	0	0	0	0	0	0	0	0	0	0	0	0	0	0	0	0	0	0	0	0	0	0	0	0	0	0	0	0	0	0	0	0	0	0	0	0
1036.46	0	0	0	0	0	0	0	0	0	0	0	4345.6	0	0	0	0	0	0	0	0	0	0	0	0	0	0	0	0	0	0	0	0	0	0	0	0	0	0	0	0	0	0	0	0	0	0	0	0	0
1036.47	0	0	0	0	0	8144.43	0	0	0	0	0	0	0	0	0	0	0	0	0	0	0	0	0	0	0	0	0	5680.31	0	0	0	0	0	0	0	0	0	0	0	0	0	0	0	0	0	0	0	0	0
1036.53	0	0	0	0	0	0	0	0	0	0	0	0	0	0	0	0	0	0	0	0	0	0	0	0	0	0	0	0	0	0	6603.08	0	0	0	0	0	0	0	5893.75	0	0	0	0	0	0	0	0	0	0
1036.57	0	0	0	0	0	0	0	0	0	1679.25	0	0	0	0	0	0	0	0	0	0	0	0	0	0	0	0	0	0	0	0	0	0	0	0	0	0	0	0	0	0	0	0	0	0	0	0	0	0	0
1036.63	0	0	0	0	5532.31	0	0	0	0	0	0	0	0	0	0	0	0	0	0	0	0	0	0	0	0	0	0	0	0	0	0	0	0	0	0	0	0	0	0	0	0	0	0	0	0	0	0	0	0
1036.65	0	0	0	0	0	0	0	0	0	0	0	0	0	0	0	0	0	0	0	0	0	0	0	0	0	0	0	0	0	0	0	0	0	0	0	0	0	0	0	0	0	0	0	0	0	0	0	0	0
1036.75	0	0	0	0	0	0	0	0	0	0	0	0	2256.56	0	0	0	0	0	0	0	0	0	0	0	0	0	0	0	0	0	0	0	0	0	0	0	0	0	0	0	0	0	0	0	0	0	0	0	0
1036.77	0	0	0	0	0	0	0	0	0	0	0	0	0	0	0	0	0	0	0	0	0	0	0	0	0	0	0	0	0	0	0	0	0	0	0	0	0	0	0	0	0	0	0	0	0	0	0	0	0
1036.79	0	0	0	0	0	0	0	0	0	0	0	0	0	0	0	0	0	0	0	0	0	0	0	0	0	0	0	758.456	0	0	0	0	0	0	0	0	0	0	0	0	0	0	0	0	0	0	0	0	0
1036.83	0	0	0	0	3619.1	0	0	0	0	0	0	0	0	0	0	0	0	0	0	0	0	0	0	0	7330.8	0	0	0	0	0	0	0	0	0	0	0	0	0	0	0	0	0	0	0	0	0	0	0	0
1036.84	0	0	0	0	0	0	0	0	0	0	0	0	0	0	0	0	0	0	0	0	0	0	0	0	0	0	0	0	0	0	7230.82	0	0	0	0	0	0	0	0	0	0	0	0	0	0	0	0	0	0
1036.87	0	0	0	0	0	0	0	0	0	0	0	0	0	0	0	0	0	0	0	0	0	0	0	0	0	0	0	0	0	0	0	0	362.995	0	0	0	0	0	0	0	0	0	0	0	0	0	0	0	0
1036.89	0	0	0	0	0	0	0	0	0	0	0	0	4624	0	0	0	0	0	0	0	0	0	0	0	0	0	0	0	0	0	0	0	0	0	0	0	0	0	0	0	0	0	0	0	0	0	0	0	0
1036.9	0	0	0	0	0	0	0	0	0	0	0	0	0	0	0	0	0	0	2407.42	0	0	0	0	0	0	0	0	0	0	0	0	0	0	0	0	0	0	0	0	0	0	0	0	0	0	0	0	0	0
1036.91	0	0	0	0	0	0	0	0	0	0	0	0	0	0	0	0	0	0	0	0	0	0	0	0	0	0	0	6314.6	0	0	0	0	0	0	0	0	0	0	0	0	0	0	0	0	0	0	0	0	0
1036.92	0	0	0	0	0	0	0	0	0	0	0	0	0	0	0	0	0	0	0	0	0	0	0	0	0	0	0	0	0	0	0	0	0	5499.47	0	0	0	0	0	6100.77	0	0	0	0	0	0	0	0	0
1036.93	0	0	0	0	0	0	0	0	0	0	0	0	0	0	0	0	0	0	0	0	0	0	0	0	0	0	0	0	0	0	0	0	0	0	0	0	0	4715.63	0	0	0	0	0	0	0	0	0	0	0
1036.94	0	0	0	0	0	0	0	0	0	0	0	0	0	0	6039.57	0	0	4451.67	0	0	0	0	0	0	0	0	0	0	0	0	0	0	0	0	0	0	0	0	0	0	0	0	0	0	0	0	0	0	0
1036.95	0	0	0	0	0	0	0	0	0	0	0	0	0	0	0	0	0	0	0	0	0	0	0	0	0	0	0	0	0	0	0	0	0	0	0	0	0	0	0	0	0	0	0	0	0	0	0	0	0
1036.98	0	0	0	0	0	0	0	0	0	0	0	0	0	0	0	0	0	0	0	0	0	0	0	0	0	0	0	0	0	0	0	0	0	0	0	0	0	0	0	0	0	0	0	0	0	0	0	0	0
1037.05	0	0	0	0	0	0	0	0	0	0	0	0	0	0	0	0	0	0	0	0	0	0	0	0	0	0	0	0	0	0	0	0	0	1591.79	0	0	0	0	0	0	0	0	0	0	0	0	0	0	0
1037.07	0	0	511.938	0	0	0	0	0	0	0	0	0	0	0	0	0	0	0	0	0	0	0	0	0	0	0	0	0	0	0	0	0	0	0	0	0	0	0	0	0	0	0	0	0	0	0	0	0	0
1037.1	0	0	0	0	0	0	0	0	0	1434.33	0	0	0	0	0	0	0	0	0	0	0	0	0	0	0	0	0	0	0	0	0	0	0	1949.87	0	0	0	0	0	0	0	0	0	0	0	0	0	0	0
1037.11	0	0	0	0	0	0	0	0	0	0	0	0	0	0	0	0	0	0	0	0	0	0	0	0	0	0	0	0	0	0	0	0	0	0	0	0	0	0	0	0	0	0	0	0	0	0	0	0	0
1037.16	0	0	0	0	0	0	0	0	0	0	0	0	0	0	0	0	0	0	0	0	0	0	7040.36	0	0	0	0	0	0	0	0	0	0	0	0	0	0	0	0	0	0	0	0	0	0	0	0	0	0
1037.19	0	0	0	0	0	0	0	0	0	0	0	0	0	0	0	0	0	0	0	0	0	0	0	0	0	0	9857.95	0	0	0	0	0	0	0	0	0	0	0	0	0	0	0	0	0	0	0	0	0	0
1037.2	0	0	0	0	0	0	0	0	0	0	0	0	0	0	0	0	0	0	0	0	0	0	0	0	0	0	0	0	0	0	0	0	0	0	0	0	0	0	0	0	0	0	0	0	0	0	0	0	0
1037.24	0	0	0	0	0	0	0	0	0	0	0	0	0	0	0	0	0	0	0	0	0	0	0	0	0	0	0	0	0	0	0	0	0	0	0	0	0	0	0	0	0	0	0	0	0	0	0	0	0
1037.27	0	0	0	0	0	0	0	0	0	0	0	0	0	0	0	0	0	0	0	0	0	0	0	0	0	0	0	0	0	0	0	0	0	0	0	0	0	0	0	0	0	0	0	0	0	0	0	0	0
1037.29	0	0	0	0	0	0	0	0	0	0	0	0	0	0	0	0	0	0	0	0	0	0	0	0	0	0	0	0	0	0	0	0	0	0	0	0	0	0	0	0	0	0	0	0	0	5050.97	0	0	0
1037.35	0	0	0	0	0	0	0	0	0	0	0	0	2488.93	0	0	0	0	0	0	0	0	0	0	0	0	0	0	0	0	0	0	0	0	0	0	0	0	0	0	0	0	0	0	0	0	0	0	0	0
1037.43	0	0	0	0	0	0	0	0	0	0	0	0	0	0	0	0	0	0	0	0	0	0	0	0	0	0	0	0	0	0	0	0	0	0	807.734	0	0	0	0	0	4951.9	0	0	0	0	0	0	0	0
1037.45	0	0	0	0	0	0	0	0	0	0	0	0	0	0	0	0	0	0	0	0	0	0	0	0	0	0	0	0	0	0	0	0	0	0	0	0	0	0	0	0	0	0	0	0	0	0	0	0	0
1037.46	0	0	0	0	0	0	0	0	0	0	0	0	0	0	0	0	0	0	0	0	6180.18	0	0	0	0	0	0	0	0	0	0	0	0	0	0	0	0	0	0	0	0	0	0	0	0	0	0	0	0
1037.47	0	0	0	0	0	0	0	0	0	0	0	2419.63	0	0	0	0	0	0	0	0	0	0	0	0	0	0	0	0	0	0	0	0	0	0	0	0	0	0	0	0	0	0	0	0	0	0	0	0	0
1037.49	0	0	0	0	0	0	0	0	0	0	0	0	0	0	0	0	0	0	0	0	0	0	0	0	0	0	0	0	0	0	0	0	0	0	3343.74	0	0	0	0	0	0	0	0	0	0	0	0	0	0
1037.5	0	0	0	0	0	0	0	0	0	0	0	0	0	0	0	0	0	0	0	0	0	0	0	0	0	0	0	0	0	0	0	0	0	0	0	0	0	0	0	0	0	0	0	0	0	0	0	0	0
1037.51	0	0	0	0	0	0	0	0	0	0	0	0	0	0	0	6472.87	0	0	0	0	0	0	0	0	0	0	0	0	0	0	0	0	0	0	0	0	0	0	0	0	0	0	0	0	0	0	0	0	0
1037.52	0	0	0	0	0	0	0	0	0	0	0	4973.26	0	0	0	0	0	0	0	0	0	0	0	0	0	0	0	0	0	0	0	0	0	0	0	0	0	0	0	0	0	0	0	0	0	0	0	0	0
1037.53	0	0	0	0	0	0	0	0	0	0	17631.9	0	0	0	0	0	0	0	0	0	0	0	0	0	0	0	0	2926.65	0	0	0	0	0	0	0	0	0	0	0	0	0	0	0	0	0	0	0	0	0
1037.55	0	0	0	0	0	0	0	0	0	0	0	0	0	0	0	0	0	0	0	0	0	0	0	0	0	0	0	0	0	0	0	0	0	0	0	0	0	0	0	0	0	0	0	0	0	0	0	0	0
1037.6	0	0	0	0	0	0	0	0	0	0	0	0	0	0	7156.25	0	0	0	0	0	0	0	0	0	0	0	0	0	0	0	0	0	0	0	0	0	0	0	0	0	0	0	0	0	0	0	0	0	0
1037.61	0	0	0	0	0	0	0	0	0	0	0	0	0	0	0	0	0	0	0	0	0	0	0	0	0	0	0	0	0	0	0	0	0	0	0	0	0	0	0	0	0	0	0	0	0	0	0	0	0
1037.67	0	0	0	0	0	0	0	0	0	0	0	0	0	0	0	0	0	0	0	0	1326.27	0	0	0	0	0	0	0	0	0	0	0	0	0	2446.19	0	0	0	0	0	0	0	0	0	0	0	0	0	0
1037.68	0	0	546.462	0	0	0	0	0	0	0	0	0	0	0	0	0	0	0	0	0	0	0	0	0	0	0	0	0	0	0	0	0	0	0	0	0	0	0	0	0	0	0	0	0	0	0	0	0	0
1037.72	0	0	0	0	0	0	0	0	0	0	0	0	0	0	0	0	0	0	2739.07	0	0	0	0	0	0	0	0	0	0	0	0	0	0	0	0	0	0	0	0	0	0	0	0	0	0	0	0	0	0
1037.73	0	0	0	0	0	0	0	0	0	0	0	0	0	0	0	0	0	0	0	0	0	0	0	0	0	0	0	0	0	0	0	0	0	0	0	0	0	0	0	0	0	0	0	0	0	0	0	0	0
1037.74	0	0	0	0	0	0	0	0	0	0	0	0	0	0	0	0	0	0	0	0	0	0	0	0	0	0	0	0	0	0	0	0	0	0	773.877	0	0	0	0	0	0	0	0	0	7575.32	0	0	0	0
1037.76	0	0	0	0	0	0	0	0	0	0	0	0	0	0	0	0	0	0	0	0	0	0	0	0	0	0	0	0	0	0	0	0	0	0	0	0	0	0	0	0	0	0	0	0	0	0	0	0	0
1037.81	0	0	0	0	0	0	0	0	0	0	0	0	0	0	0	0	0	0	0	0	0	0	0	0	0	0	0	0	0	0	0	0	0	0	0	0	0	0	0	0	0	0	0	0	0	0	0	0	0
1037.83	0	0	0	0	0	0	0	0	0	0	0	0	0	0	0	0	0	0	0	0	0	0	0	0	0	0	0	0	0	0	0	0	0	0	0	0	0	0	0	0	0	0	0	0	0	0	0	0	0
1037.85	0	0	0	0	0	0	0	0	0	0	0	0	0	0	0	0	0	0	0	0	0	0	0	0	0	0	0	0	0	0	0	0	0	0	0	0	0	0	0	0	0	0	0	0	0	0	0	0	0
1037.87	0	0	0	0	0	0	0	0	0	0	0	0	0	0	0	0	0	0	0	0	1850.6	0	0	0	0	0	0	0	0	0	0	0	0	0	0	0	0	0	0	0	0	0	0	0	0	0	0	0	0
1037.89	0	0	0	0	0	0	0	0	0	0	0	0	0	0	0	0	0	0	0	0	0	0	0	0	4927.55	0	0	0	0	0	0	0	0	0	0	0	0	0	0	0	0	0	0	0	0	0	0	0	7277.27
1037.91	0	0	0	0	0	0	6624.73	0	0	0	0	0	0	0	0	0	0	0	0	0	0	0	0	0	0	0	0	0	0	0	0	0	0	0	0	0	0	0	0	0	0	0	0	0	0	0	0	7205.51	0
1037.92	0	0	0	0	0	0	0	0	0	0	0	0	0	0	0	0	0	0	0	0	0	0	0	0	0	0	0	0	0	0	0	5502.41	0	4483.71	0	0	0	0	0	0	5795.92	0	0	0	0	0	0	0	0
1037.93	0	0	0	0	0	0	0	0	0	0	0	0	0	0	6171.77	0	0	0	0	0	0	0	0	0	0	0	0	0	0	0	0	0	0	0	827.737	0	0	0	0	0	0	0	0	0	0	0	0	0	0
1037.94	0	0	0	0	15116.5	0	0	0	0	0	0	0	0	0	0	0	0	0	0	0	0	0	0	0	0	0	0	0	0	0	0	0	0	0	0	0	0	0	0	0	0	0	0	0	0	0	0	0	5797.49
1037.95	0	0	0	0	0	0	0	0	0	0	0	0	0	0	0	0	0	0	0	0	0	0	0	0	0	0	0	0	0	0	0	0	0	0	0	0	0	0	0	0	0	0	0	0	0	0	0	0	0
1037.98	0	0	0	0	0	0	0	0	0	0	0	0	0	0	0	0	0	0	0	0	0	0	0	0	0	0	0	0	0	0	0	0	0	0	0	0	0	0	0	0	0	0	0	0	0	0	0	7927.45	0
1037.99	0	0	0	0	0	0	0	0	0	0	0	0	0	0	0	0	0	0	0	0	0	0	0	3787.36	0	0	0	0	0	0	0	0	0	0	0	0	0	0	0	0	0	0	0	0	0	0	0	0	0
1038	0	0	0	0	0	0	0	0	0	0	0	0	0	0	0	0	0	0	0	0	0	0	0	0	0	0	0	0	0	0	0	9085.53	0	0	0	0	0	0	0	0	0	0	0	0	0	0	0	0	0
1038.01	0	0	0	0	0	0	0	0	0	0	0	0	0	0	0	0	0	0	0	0	0	0	0	0	0	0	0	0	0	0	0	0	0	0	0	0	0	2376.84	0	0	0	0	0	0	0	0	0	6141.3	0
1038.02	0	0	0	0	0	6803.48	0	0	0	0	0	0	0	0	0	0	0	0	0	0	0	0	0	0	0	0	0	0	0	0	0	0	0	0	0	0	0	0	0	0	0	0	0	0	0	0	0	0	0
1038.04	0	0	0	0	0	0	0	0	0	0	0	0	0	0	0	0	0	0	0	0	0	0	0	0	0	0	0	0	0	0	0	0	0	0	0	0	0	0	0	0	7677.22	0	0	0	0	0	0	0	0
1038.05	0	0	0	0	0	0	0	0	0	0	0	0	0	0	0	0	0	0	0	0	0	0	0	0	0	0	0	0	0	0	0	0	0	0	0	0	0	0	0	0	0	0	0	0	0	0	0	0	0
1038.18	0	0	0	0	0	0	0	0	0	0	0	0	0	0	0	0	0	0	0	0	0	0	0	0	0	0	0	2276.52	0	0	0	0	0	0	0	0	0	0	0	0	0	0	0	0	0	0	0	0	0
1038.25	0	0	0	0	0	0	0	0	0	0	0	0	0	0	0	0	0	0	0	0	0	0	0	0	0	0	0	0	0	0	0	0	0	0	3077.83	0	4224.91	0	0	0	0	0	0	0	0	0	0	0	0
1038.3	6372.06	0	0	0	3503.03	0	0	0	0	0	0	0	0	0	0	0	0	0	0	0	0	0	0	0	0	0	0	0	0	0	0	0	0	0	0	0	0	0	0	0	0	0	0	0	0	0	0	0	0
1038.32	0	0	0	0	4277.68	0	0	0	0	0	0	0	0	0	0	0	0	0	0	0	0	0	0	0	0	0	0	0	0	0	5829	0	0	0	0	0	0	0	0	0	0	0	0	0	0	0	0	0	0
1038.34	0	0	0	0	0	0	0	0	0	0	0	0	0	0	0	0	0	0	0	0	0	0	0	0	0	0	0	0	0	0	0	0	0	0	0	0	0	0	0	0	0	0	9863.83	0	0	0	0	0	0
1038.37	0	0	0	0	0	0	0	0	0	0	0	0	0	0	0	0	0	0	0	0	0	0	0	0	0	0	0	0	0	0	0	0	0	0	5153.67	0	0	0	0	0	0	0	0	0	0	0	0	0	0
1038.39	0	0	0	0	0	0	0	0	0	0	0	0	0	0	0	0	0	0	0	0	0	0	0	0	0	0	0	0	0	0	0	0	0	0	0	0	0	0	0	0	0	0	0	0	0	0	0	0	0
1038.4	7437.34	0	0	0	0	0	0	0	0	0	0	0	0	0	0	0	0	0	0	0	0	0	0	0	0	0	0	0	0	0	0	4998.43	0	0	0	0	0	0	0	0	0	0	0	0	7243.72	0	0	0	0
1038.44	0	0	3519.27	0	0	0	0	0	0	0	0	0	0	0	0	0	0	0	0	0	0	0	0	0	0	0	0	0	0	0	0	0	0	0	0	0	0	0	0	0	0	0	0	0	0	0	0	0	0
1038.45	0	0	0	0	0	0	0	0	0	0	0	0	0	0	0	0	0	5377.16	0	0	0	0	0	0	0	0	0	7908.73	0	0	0	0	0	0	0	0	0	0	0	0	0	0	0	0	0	0	0	0	0
1038.46	0	0	0	0	0	0	0	0	0	0	0	0	0	0	0	0	0	0	0	0	0	0	0	0	0	0	0	0	0	0	0	0	0	0	0	0	0	0	0	0	0	0	0	0	0	0	0	0	0
1038.48	0	0	0	0	0	0	0	0	0	0	0	0	0	0	6653.51	0	0	0	0	0	0	0	0	0	0	0	0	0	0	0	0	0	0	0	0	0	0	0	0	0	0	0	0	0	0	0	0	0	0
1038.49	0	0	0	0	0	0	0	0	0	0	0	0	0	0	0	0	0	0	0	0	0	0	0	0	0	0	0	0	0	0	0	0	0	0	0	0	0	0	0	0	0	0	0	0	0	0	0	0	0
1038.5	0	0	0	0	0	0	0	0	0	0	0	0	0	0	0	0	0	0	0	0	0	0	0	0	0	0	0	0	0	0	0	0	0	0	0	0	0	0	0	0	0	0	0	0	0	5693.08	0	0	0
1038.53	0	0	0	0	0	0	0	0	0	0	0	0	0	0	0	0	0	0	0	0	0	0	0	0	0	0	0	0	0	0	0	0	0	8269.43	0	0	0	0	0	0	0	0	0	0	0	0	0	0	0
1038.54	0	0	0	0	0	0	0	0	0	0	0	4112.81	0	0	0	0	0	0	0	0	0	0	0	0	0	0	0	0	0	0	0	0	0	0	0	0	0	0	0	0	0	0	0	0	0	0	0	0	0
1038.56	0	0	0	0	0	0	0	0	0	0	0	0	0	0	0	0	0	0	0	0	0	0	0	0	0	0	0	0	0	0	0	0	0	0	0	0	7272.24	0	0	0	0	0	0	0	0	0	0	0	0
1038.6	0	0	0	0	0	0	0	0	0	0	0	0	0	0	0	0	0	0	0	0	0	0	0	0	0	0	0	0	0	0	0	0	0	0	0	0	12864.5	0	0	0	0	0	0	0	0	0	0	0	0
1038.66	0	0	0	0	0	0	0	0	0	0	0	0	0	0	0	0	0	0	0	0	0	4187.15	0	0	0	0	0	0	0	0	0	0	0	0	0	0	0	0	0	0	0	0	0	0	0	0	0	0	0
1038.72	0	0	0	0	0	0	0	0	0	0	0	0	0	0	0	4905.35	0	0	0	0	0	0	0	0	0	0	0	0	0	0	0	0	0	0	0	5909.65	0	0	0	0	0	0	0	0	0	0	0	0	0
1038.75	0	0	0	0	0	0	0	0	0	0	0	0	0	0	0	0	0	0	0	0	0	0	0	0	0	0	0	0	0	0	0	0	0	0	0	0	0	0	0	0	0	0	0	0	0	0	0	4714.34	0
1038.76	0	0	0	0	0	0	0	0	0	0	0	0	0	0	0	0	0	0	0	0	0	5716.41	0	0	0	0	0	0	0	0	0	0	0	0	0	0	0	0	0	0	0	0	0	0	0	0	0	0	0
1038.78	0	0	0	0	0	0	0	0	0	0	0	0	0	0	0	0	0	0	0	0	0	0	0	0	0	0	0	0	0	0	0	0	0	0	0	7072.05	0	0	0	0	0	0	0	0	0	0	0	6374.13	0
1038.79	0	0	4343.02	0	0	0	0	0	0	0	0	0	0	0	0	0	0	0	0	0	0	0	0	0	0	0	0	0	0	0	0	0	0	0	0	0	0	0	0	0	0	0	0	0	0	0	0	0	0
1038.81	0	0	0	0	0	0	0	0	0	0	0	0	0	0	0	0	0	0	0	0	0	0	0	0	0	0	0	0	0	0	0	0	0	0	0	0	0	0	0	0	0	0	0	0	0	0	0	0	0
1038.82	0	0	0	0	0	0	0	0	3423.34	0	0	0	0	0	0	0	0	0	0	0	0	0	0	0	0	0	0	0	0	0	0	0	0	0	0	0	0	0	0	0	0	0	0	0	0	0	0	0	0
1038.84	0	7349.43	0	0	0	0	0	0	2755.34	0	0	0	0	0	0	0	0	0	0	0	0	0	0	0	0	0	0	0	0	0	0	0	0	0	0	0	0	0	0	0	0	0	0	0	0	0	0	0	0
1038.85	0	0	0	0	0	0	0	0	0	0	0	0	0	0	0	0	0	0	0	0	0	0	0	0	0	0	0	0	0	0	0	0	0	0	0	0	0	0	0	0	0	0	0	0	0	0	0	0	0
1038.86	0	0	0	0	0	0	0	0	0	0	0	0	0	0	0	0	0	0	0	0	0	0	0	0	0	0	0	0	0	0	0	0	0	0	0	0	0	0	0	0	0	0	0	0	0	0	0	0	0
1038.87	0	0	0	0	0	0	0	0	16355.6	0	0	0	0	0	0	0	5397.8	0	0	0	0	0	0	0	0	0	0	0	0	0	0	0	0	0	0	0	0	0	0	0	0	0	0	0	0	0	0	0	0
1038.88	0	0	0	4039.36	0	0	0	0	0	0	0	0	0	0	0	0	0	0	0	0	0	0	0	0	0	0	0	0	0	0	0	0	0	4314.8	0	0	0	0	0	0	0	0	0	0	0	0	0	0	0
1038.89	4778.16	0	0	0	0	0	0	0	0	0	0	0	0	0	0	0	0	0	0	0	0	0	0	0	0	0	0	0	0	0	0	0	0	0	0	0	0	0	0	0	0	0	0	0	0	0	0	0	0
1038.92	0	0	0	0	0	0	0	0	0	433.893	0	0	0	0	0	0	0	0	0	0	0	0	0	0	0	0	0	0	0	0	0	5070.92	0	0	0	0	0	0	0	0	0	0	0	0	0	0	0	0	0
1038.94	0	0	0	0	0	0	0	0	0	0	0	0	0	0	0	0	0	0	0	0	0	0	0	0	0	0	0	0	0	0	0	0	0	0	0	0	0	0	0	0	0	0	0	0	0	0	0	0	0
1038.95	0	0	0	0	0	0	0	0	0	0	0	0	0	6313.87	0	0	0	0	0	0	0	0	0	0	0	0	0	0	0	0	0	0	0	0	0	0	0	0	0	0	0	0	0	0	0	0	0	0	0
1038.96	0	0	0	0	0	0	0	0	0	10439.3	0	0	0	0	0	0	8247.46	0	0	0	0	0	0	0	0	0	0	0	0	0	9053.51	0	0	0	0	0	0	0	0	0	0	0	0	0	0	0	0	0	0
1038.97	0	0	0	0	0	0	0	0	0	0	0	0	0	0	0	0	0	0	0	0	0	0	0	0	0	0	0	0	0	0	0	0	0	0	904.872	0	0	0	0	0	0	0	0	0	0	0	0	0	0
1038.99	0	0	0	0	0	0	0	0	0	1277.65	0	0	0	0	0	0	0	0	0	0	0	0	7770.61	0	0	0	0	0	0	0	0	0	0	0	0	0	0	0	0	0	0	0	0	0	0	0	0	0	0
1039	0	0	0	0	0	9930.71	0	0	0	0	0	0	0	0	0	0	0	0	0	0	0	0	0	0	0	0	0	0	0	0	0	0	0	0	0	0	0	0	0	0	0	0	0	0	5150.82	0	0	0	0
1039.03	0	0	0	0	0	7414.04	6128.11	0	0	0	0	0	0	0	0	0	0	0	0	0	0	0	9531.11	0	0	0	0	0	0	0	0	0	0	0	0	0	0	0	0	0	0	0	0	0	0	0	0	0	0
1039.06	0	0	0	0	0	0	0	0	0	0	0	0	0	0	0	0	0	0	0	0	0	0	0	0	0	0	0	0	0	0	0	0	0	0	0	0	0	0	0	0	0	0	0	0	0	0	0	0	0
1039.07	0	0	0	0	0	0	0	0	0	0	0	0	0	0	0	0	0	0	0	0	0	0	0	0	0	0	0	0	0	0	0	0	0	0	0	0	0	0	0	0	0	0	0	0	0	0	0	0	0
1039.25	0	0	0	0	0	0	0	0	0	0	0	0	0	0	0	0	0	0	0	0	0	0	0	0	0	0	0	0	0	0	0	0	0	0	0	0	0	0	0	0	0	0	0	0	0	0	0	3835.31	0
1039.26	0	0	0	0	0	0	0	0	0	0	0	0	0	0	0	0	0	0	0	0	0	0	0	0	0	0	0	0	0	0	0	0	0	0	0	0	0	0	0	0	0	0	0	0	0	0	0	0	0
1039.27	0	0	0	0	0	0	0	0	0	0	0	0	0	0	0	0	0	0	0	0	0	0	0	0	0	0	0	0	0	0	0	0	0	0	0	0	0	10938.6	0	0	0	0	0	0	0	0	0	0	0
1039.28	0	0	0	0	0	0	0	0	0	0	0	0	0	0	0	0	0	0	0	0	0	0	0	0	0	0	0	0	0	0	0	0	0	0	0	0	0	0	0	0	0	0	0	0	0	0	8828.15	0	0
1039.29	0	0	0	0	0	0	0	0	0	0	0	0	0	0	0	0	0	0	0	0	0	0	0	0	0	0	0	0	0	0	0	0	0	0	0	0	0	0	0	0	0	0	0	0	0	0	0	0	0
1039.3	0	7342.62	0	0	0	0	0	0	0	0	0	0	0	0	0	0	0	0	0	0	0	0	0	0	0	0	0	0	0	0	0	0	0	0	0	0	5829.67	0	0	0	0	0	0	0	0	0	0	0	0
1039.31	0	0	0	0	0	0	0	0	0	0	0	0	0	0	0	0	0	0	0	0	0	0	0	0	0	0	0	0	0	0	0	0	0	0	0	0	0	0	0	0	0	0	0	0	0	0	0	0	0
1039.33	0	0	0	0	0	0	0	0	0	0	0	0	0	0	0	0	0	0	0	0	0	0	0	0	0	0	0	0	0	0	0	0	0	0	0	0	0	606.615	0	0	0	0	0	0	0	0	0	0	0
1039.35	0	0	0	0	0	0	0	0	0	0	0	0	809.034	0	0	0	0	0	0	0	0	0	0	0	0	0	0	0	0	0	0	0	0	0	0	0	0	0	0	0	0	0	0	0	0	0	0	0	0
1039.36	0	0	0	0	0	0	0	0	0	0	0	4848.97	0	0	0	0	0	0	0	0	0	0	0	0	0	0	0	0	0	0	0	0	0	0	0	0	0	0	0	0	0	0	0	0	0	0	0	0	0
1039.37	0	0	0	0	0	0	10039	0	0	0	0	0	0	0	0	0	0	0	0	0	0	0	0	0	0	0	0	0	0	0	0	0	0	0	0	0	0	0	0	0	0	0	0	0	0	0	0	0	0
1039.38	5606.99	0	0	0	0	0	0	0	0	0	0	0	0	0	0	0	0	0	0	0	0	0	0	0	0	0	0	0	0	0	0	0	0	0	0	0	0	0	0	0	0	0	0	0	0	0	0	0	0
1039.39	0	0	0	0	0	0	0	0	0	0	0	0	0	0	0	0	0	0	0	0	0	0	0	0	0	0	0	0	0	0	0	0	0	0	0	0	0	0	0	0	0	0	0	0	0	0	0	0	0
1039.45	0	0	0	0	0	0	0	0	0	0	0	0	0	0	0	0	0	0	0	0	0	0	0	0	0	0	0	0	0	0	0	0	0	0	0	0	0	0	0	0	0	0	0	5761.95	0	0	0	0	0
1039.46	0	0	0	0	0	0	0	0	0	0	0	0	0	0	0	0	0	0	0	0	0	0	0	0	0	0	0	0	4962.16	0	0	0	0	0	0	0	0	0	0	0	0	0	0	0	0	0	0	0	0
1039.49	0	0	0	0	0	0	0	0	0	0	0	0	0	0	0	0	0	0	0	0	0	0	0	0	0	0	0	0	0	0	0	5080.61	0	0	0	0	0	406.977	0	0	0	0	0	0	0	0	0	0	0
1039.52	0	0	0	0	0	0	0	0	0	0	0	0	0	0	0	0	0	0	0	0	0	0	0	0	0	0	0	0	0	0	0	0	0	0	0	0	0	0	0	0	0	0	0	0	0	0	0	0	0
1039.56	0	0	0	0	0	0	0	0	0	0	0	0	0	0	0	0	0	0	0	0	0	0	0	0	0	0	0	0	0	0	0	0	0	0	0	0	0	0	0	0	0	0	6132.5	0	0	0	0	0	0
1039.57	0	0	0	0	0	0	0	0	0	0	0	0	0	0	0	0	0	0	0	0	0	0	0	0	0	0	0	0	0	0	0	0	0	0	0	0	0	0	0	0	0	0	0	0	0	0	0	0	0
1039.6	0	0	0	0	0	0	0	0	0	0	0	0	0	0	0	0	7242.44	0	0	0	0	0	0	0	0	0	0	0	0	0	0	0	0	0	0	0	0	0	0	0	0	0	0	0	0	0	0	0	0
1039.67	0	0	0	0	0	0	0	0	0	0	0	0	2740.82	0	0	0	0	0	0	0	0	0	0	0	0	0	0	0	0	0	0	0	0	0	0	0	0	0	0	0	0	0	0	0	0	0	0	0	0
1039.75	0	0	0	0	0	0	0	0	0	0	0	2749.41	0	0	0	0	0	0	0	0	0	0	0	0	0	0	0	0	0	0	0	0	0	0	0	0	0	0	0	0	0	0	0	0	0	0	0	0	0
1039.8	0	0	0	0	0	0	0	0	0	0	0	0	0	0	0	0	0	0	0	0	0	0	0	0	0	0	0	0	0	0	0	0	0	0	0	0	0	2502.02	0	0	0	0	0	0	0	0	0	0	0
1039.81	0	0	0	0	0	0	0	0	0	0	0	0	0	0	0	0	0	0	0	0	0	0	0	5652.03	0	0	0	0	0	0	0	0	0	0	0	0	0	0	0	0	0	0	0	0	0	0	0	0	0
1039.82	0	0	0	0	0	0	0	0	0	0	0	0	0	0	0	0	5410.88	0	0	0	0	0	0	0	0	0	0	0	0	0	0	0	0	0	0	0	0	0	0	0	0	0	0	0	0	0	0	0	0
1039.88	0	0	0	0	0	0	0	0	0	0	0	0	0	0	0	0	0	0	0	0	0	0	0	0	0	0	0	0	0	0	0	0	0	0	0	0	0	0	0	0	0	0	0	0	0	0	0	0	0
1039.91	0	0	0	0	0	0	0	0	0	0	0	0	0	0	0	0	0	0	3129.21	0	0	0	0	0	0	0	0	0	0	0	0	0	0	0	0	0	0	0	0	0	0	0	0	0	0	0	0	0	0
1039.93	0	0	0	0	0	0	0	0	0	0	0	0	0	0	0	0	0	0	0	0	0	0	0	0	0	0	0	0	0	0	0	0	0	0	0	0	0	880.572	0	6002.61	0	0	0	0	0	0	0	0	0
1039.97	0	0	0	0	0	0	0	0	0	0	0	0	0	0	0	0	0	0	0	4248.64	0	0	0	0	0	0	0	0	0	0	0	0	0	0	0	0	0	0	0	0	0	0	0	0	0	0	0	0	0
1039.99	0	0	3933.11	0	0	0	0	0	0	0	0	0	0	0	0	0	0	0	0	0	0	0	0	0	0	0	0	0	0	0	0	0	0	0	0	0	0	0	0	0	0	0	5811.83	0	0	0	0	0	0
1040	0	0	0	0	0	0	0	6897.59	0	0	0	0	0	0	0	0	4973.97	5323.11	0	0	0	0	0	0	0	0	0	0	0	0	0	0	0	0	0	0	0	0	0	0	0	0	0	0	0	0	0	0	0
104.003	0	0	2241.81	19058.4	0	0	0	0	0	6637.59	0	6744.85	4811.96	0	15442.3	26631.2	0	0	0	11950.7	0	0	0	0	17302.9	6772.61	0	0	0	0	24220	0	1663.92	13207.1	0	0	0	15902.9	0	0	15836	27509.8	30051.3	18891.1	0	0	38680	0	19908.4
104.012	687325	1.10027e+06	745317	370401	607296	735960	577446	798911	553681	932458	939014	1.46688e+06	620907	558783	646171	617912	1.20961e+06	629002	429376	673609	1.28063e+06	118512	889199	2.4065e+06	710695	989126	934337	2.75172e+06	916358	2.69797e+06	4.19442e+06	454120	1.06873e+06	1.63197e+06	955366	787728	787945	1.15229e+06	414500	850438	941821	1.11117e+06	1.26012e+06	509318	317745	770618	1.64263e+06	1.58651e+06	317524
104.017	13649.2	0	10828.2	16166	64422.7	15402.8	15740.4	15945.9	195376	106952	0	156118	4451.02	0	210981	24774.6	51484	0	25444.2	89500.3	37162.8	51168.1	0	0	15339.2	0	21252.9	185575	132462	190737	426311	110442	26872.6	9032.37	139359	0	159238	131239	0	162219	0	36894.6	16796.9	32212.1	0	14568.8	0	15233.5	0
104.034	0	0	0	0	0	23638.6	0	22979	0	0	0	0	0	0	0	0	0	0	0	0	0	0	19684.9	0	0	0	0	0	0	0	0	0	0	0	0	0	0	0	0	0	0	0	0	0	0	0	0	0	0
104.035	1.9539e+06	1.90785e+06	1.56771e+06	1.36335e+06	1.51414e+06	2.35558e+06	2.18844e+06	3.60785e+06	2.45034e+06	1.18657e+06	1.18733e+06	1.23877e+06	1.29054e+06	2.60699e+06	3.29485e+06	1.79003e+06	1.98897e+06	1.46422e+06	1.05637e+06	1.93681e+06	1.872e+06	1.89337e+06	2.87124e+06	1.29771e+06	1.48244e+06	1.95875e+06	1.85187e+06	1.37281e+06	1.46772e+06	1.43519e+06	2.76553e+06	1.25377e+06	1.42171e+06	1.14967e+06	1.44347e+06	2.0057e+06	1.76434e+06	1.31236e+06	2.15557e+06	1.64185e+06	1.38312e+06	1.38654e+06	2.79004e+06	1.5575e+06	4.78173e+06	2.077e+06	2.37336e+06	2.63028e+06	1.81307e+06
104.046	0	0	0	0	0	0	0	0	0	0	0	0	0	0	0	0	0	0	0	0	0	0	0	0	0	0	0	0	0	0	0	0	0	0	0	0	0	5491.82	0	0	0	0	0	0	15932.1	0	0	0	0
104.459	14017.7	0	0	0	0	0	24736.7	0	0	0	0	0	0	0	0	0	0	0	0	0	0	0	0	0	0	0	0	0	0	0	0	0	0	0	0	0	0	0	0	0	0	0	17386.4	15885.8	0	0	0	0	0
104.5	0	0	14999	0	0	31823.4	0	0	0	16076.4	0	0	0	0	16462.7	0	0	0	0	0	10451	0	0	0	0	0	29068	0	0	0	17078	9073.85	0	0	0	0	0	6078.85	0	29609.1	32055.3	20659.2	0	10556.7	0	0	0	16011.9	0
104.513	23013.6	60399	4005.96	16569.6	31092.7	14962.6	36292.9	63888.3	13653.6	27561.5	43627.5	73808.4	34315.8	33727.6	27100.4	13070.1	55633.2	20953.3	23551.4	38878.5	46139	0	28566.7	97495.3	16798.7	12130.7	0	99419.7	0	101675	115995	13554.4	37069.8	65822.9	22973.6	0	28712.1	51980.4	28837.4	27576.2	23467.1	57429.5	40012.2	21320.6	0	26808	95736.2	70189.5	0
104.517	0	0	0	0	0	0	0	0	0	0	0	0	0	0	0	0	0	0	0	0	0	0	0	0	0	0	0	0	7621.86	0	14690.7	0	0	0	0	0	0	10839.4	0	0	0	0	0	0	0	0	0	0	0
104.753	0	0	0	0	0	0	0	0	0	0	0	0	0	0	0	0	0	0	0	0	0	0	0	0	0	0	0	0	0	0	0	0	0	4191.61	0	0	0	0	0	0	0	0	0	0	0	0	0	0	0
104.943	0	0	0	0	0	0	0	0	0	0	0	0	0	0	9240.1	0	0	0	0	0	0	0	0	0	0	0	0	0	0	0	0	0	0	0	0	0	0	0	0	0	0	0	0	0	0	0	0	0	0
104.954	0	0	0	0	68843.8	0	0	0	72558.1	9977.58	0	0	7745.83	0	0	8630.04	0	0	27565.9	14766.7	0	0	0	0	15753.3	18901.3	0	0	0	11779.3	0	10057.4	800.21	22960.2	0	0	0	8707.6	0	0	17381.1	16639.7	0	0	0	0	0	0	0
104.958	0	0	0	0	0	0	0	0	0	0	0	0	8650.42	0	0	0	0	0	0	0	0	0	0	0	0	0	0	0	0	0	0	0	0	0	0	0	0	0	0	0	0	0	24708.8	0	0	0	0	0	0
104.992	11487.6	0	0	0	0	0	0	0	0	0	0	0	0	0	0	0	0	0	0	0	0	0	0	0	0	0	0	103467	0	0	0	0	0	0	9803.56	0	0	0	0	0	0	0	0	0	0	0	0	0	0
1040.01	0	0	0	0	0	0	0	0	0	0	0	0	0	0	0	0	0	0	0	0	0	0	0	0	0	0	0	0	0	0	0	0	0	0	0	0	0	0	0	0	0	6605.49	0	0	0	0	0	0	0
1040.02	0	0	0	0	0	0	0	0	0	0	0	0	0	0	0	0	0	0	0	0	0	0	0	0	0	0	0	0	0	0	0	0	0	0	4511.15	0	0	0	0	0	0	0	0	0	0	0	0	0	0
1040.04	0	0	0	0	4958.67	0	0	0	0	0	0	0	0	0	0	0	0	0	0	0	0	0	0	0	0	0	0	0	0	0	0	0	0	0	0	0	0	0	0	0	0	0	0	0	0	0	8710.18	0	0
1040.05	0	0	0	0	0	0	0	0	0	0	0	0	0	0	0	0	0	0	0	0	0	0	0	0	0	0	0	0	0	0	0	0	0	0	0	0	0	0	0	0	0	0	0	0	0	0	0	0	0
1040.08	0	0	0	0	0	0	0	0	0	0	0	0	0	0	0	0	0	0	0	0	0	0	0	0	0	0	0	0	0	0	0	0	0	0	0	0	0	0	0	0	0	0	0	0	0	0	0	0	0
1040.09	0	0	2511.05	0	0	0	0	0	0	0	0	0	0	0	0	0	0	0	0	0	0	0	0	0	0	0	0	0	0	0	0	0	0	0	0	0	0	0	0	0	0	0	0	0	0	0	0	0	0
1040.17	0	0	0	0	0	0	0	0	0	0	0	0	837.176	0	0	0	0	0	0	0	0	0	0	0	0	0	0	0	0	0	0	0	0	0	0	0	0	0	0	0	4393.63	0	0	0	0	0	0	0	0
1040.2	0	0	0	0	0	0	0	0	0	0	0	0	0	0	0	0	0	0	0	0	0	0	0	0	0	0	0	0	0	0	0	0	0	0	0	0	0	0	0	0	0	0	0	0	0	0	0	0	0
1040.25	0	0	0	0	0	0	0	0	0	0	0	0	0	0	0	0	0	0	0	0	0	0	0	0	0	0	0	0	0	4231.47	0	0	0	0	0	0	0	2903.85	0	0	0	0	0	0	0	0	0	0	0
1040.34	0	0	0	0	0	0	0	0	0	0	0	0	0	0	0	7720.04	0	0	0	0	0	0	0	0	0	0	0	0	0	4879.31	0	0	0	0	0	0	0	0	6130.35	0	0	0	0	0	0	0	0	0	0
1040.35	0	0	0	0	0	0	0	0	0	0	0	0	0	0	9669.38	0	0	0	0	0	0	0	0	0	0	0	0	0	0	0	0	0	0	0	0	0	0	0	0	0	0	0	0	0	0	0	0	0	0
1040.36	0	0	0	0	0	0	0	0	0	0	0	0	0	0	0	0	0	0	0	0	0	0	0	0	0	0	0	0	0	0	0	0	0	0	0	0	0	0	0	0	0	0	0	0	0	0	0	0	0
1040.37	0	0	0	0	0	0	0	0	0	0	0	0	0	0	0	0	0	0	0	0	0	0	0	0	0	0	0	0	0	0	0	0	0	0	0	0	0	0	0	0	0	0	0	0	0	0	0	0	0
1040.38	0	0	0	0	0	0	0	0	0	0	0	0	0	0	0	0	7559.32	0	0	0	0	0	0	0	0	0	0	0	0	0	0	0	0	0	0	0	0	0	0	0	0	0	0	0	0	0	0	0	0
1040.39	0	0	0	0	0	0	0	0	0	0	0	0	0	0	0	0	0	0	0	0	0	0	0	0	0	0	0	0	0	0	0	0	0	0	0	0	0	0	0	0	4203.94	0	0	0	0	0	0	0	0
1040.43	0	0	0	0	0	0	0	0	0	406.495	0	0	0	0	0	0	0	0	0	0	0	0	0	0	0	0	0	0	0	0	0	0	0	0	0	0	0	0	0	0	0	0	0	0	0	0	0	0	4663.46
1040.44	0	0	0	0	0	0	0	0	0	0	0	0	0	0	0	0	0	0	0	0	0	0	0	0	0	0	0	0	0	0	0	0	0	0	0	0	6404.35	0	0	0	0	0	0	0	0	0	0	0	0
1040.45	0	0	0	0	0	0	0	0	0	0	0	0	0	0	0	0	0	0	0	0	0	0	0	0	0	0	0	0	0	0	0	0	0	0	0	0	0	0	0	0	0	0	0	0	0	0	0	0	0
1040.47	0	0	0	0	0	0	0	0	0	0	0	0	0	0	0	0	0	0	0	0	0	0	0	0	0	0	0	0	0	0	0	0	0	0	0	0	0	0	0	0	0	0	0	0	0	0	0	8317.32	0
1040.48	0	0	0	0	0	6321.28	0	0	0	0	0	0	0	0	0	0	0	0	0	0	0	0	0	0	0	0	0	0	0	0	0	0	0	0	0	0	0	0	0	0	0	0	0	6469.18	0	0	0	0	0
1040.51	0	0	0	0	0	0	0	0	0	0	0	0	0	0	6972.89	0	4207.11	0	0	0	0	0	0	0	0	0	0	0	0	0	0	0	0	0	0	0	0	0	0	0	0	0	0	0	0	0	0	0	0
1040.53	0	0	0	0	0	0	0	7121.61	0	0	0	0	0	0	0	0	0	0	0	0	4089.18	0	0	0	0	0	0	0	0	0	0	0	0	0	0	0	0	0	0	0	0	0	0	0	0	0	0	0	0
1040.55	0	0	0	0	0	0	0	0	0	0	0	0	0	0	0	0	0	4702.74	0	0	0	0	0	0	0	0	0	0	0	0	0	0	0	0	0	0	0	0	0	0	0	0	0	0	0	0	0	0	0
1040.58	0	0	0	0	0	0	0	0	0	0	0	0	0	0	0	0	0	0	0	0	0	0	0	0	0	8536.51	0	0	0	0	0	0	0	0	0	0	0	0	0	6710.73	0	0	0	0	0	0	0	0	0
1040.63	0	0	0	0	0	0	0	0	0	0	0	0	0	0	0	0	0	0	0	0	0	0	0	7843.69	0	0	0	0	0	0	0	0	0	0	0	0	0	0	0	0	0	0	0	0	0	0	0	0	0
1040.69	0	0	0	0	0	0	0	0	0	0	0	0	0	0	0	0	0	0	0	0	0	0	0	0	0	0	0	0	0	0	0	0	0	10011.5	0	0	0	0	0	0	0	0	0	0	0	0	0	0	0
1040.73	0	0	0	0	0	0	0	0	0	0	0	0	0	0	0	0	0	0	0	0	0	0	0	0	0	0	0	0	0	0	0	0	0	0	0	0	0	0	0	0	0	0	0	0	0	0	0	0	0
1040.74	0	0	0	0	0	0	0	0	0	0	0	0	0	0	0	0	0	0	0	0	0	0	0	0	0	0	0	5505.02	0	0	0	0	0	0	0	0	0	0	0	0	0	0	0	0	0	0	0	0	0
1040.76	0	0	0	0	0	0	0	0	0	0	0	0	0	0	0	0	0	0	0	0	0	0	0	0	3941.02	0	0	0	0	0	0	0	0	0	0	0	0	0	0	0	0	0	0	0	0	0	0	0	0
1040.8	0	5793.87	0	0	0	0	0	0	0	0	0	0	0	0	0	0	0	0	0	0	0	0	0	0	0	0	0	0	0	0	0	0	0	0	0	0	0	0	0	0	0	0	0	0	0	0	0	0	0
1040.84	0	0	0	0	0	0	0	0	0	0	0	0	0	0	0	0	0	0	0	0	0	0	0	0	0	0	0	0	0	0	0	0	0	0	0	0	0	0	5269.76	0	0	0	0	0	0	0	0	0	0
1040.85	0	0	0	0	0	0	0	0	0	0	0	0	0	0	0	0	0	0	0	0	0	0	0	0	0	0	0	0	0	0	0	0	0	0	0	0	0	0	4237.69	0	0	0	0	0	0	0	0	0	0
1040.87	0	0	0	0	0	0	5838.28	0	0	0	0	0	0	0	0	0	0	0	0	0	0	0	0	0	0	0	0	0	0	0	0	0	0	0	0	0	4170.19	0	0	0	0	0	0	0	0	0	0	0	0
1040.88	0	0	0	0	0	0	0	0	0	0	0	0	0	0	0	0	0	0	0	0	0	4807.09	0	0	0	0	0	0	0	0	0	0	0	0	0	0	0	0	0	0	0	0	0	0	0	0	0	0	0
1040.89	0	0	0	0	0	0	0	0	0	0	0	0	0	0	0	0	4849.13	0	0	6061.63	0	0	0	0	0	0	0	0	0	0	0	0	0	0	0	0	0	0	0	0	0	0	0	5004.51	0	0	0	0	0
1040.9	5575.41	0	0	0	0	0	0	0	0	0	0	0	0	0	0	0	0	0	0	0	0	0	0	0	0	0	0	0	0	0	0	0	0	0	0	0	0	0	0	0	0	5823.82	0	0	0	0	0	0	0
1040.91	0	0	0	0	3620.36	0	0	0	0	0	0	0	0	0	0	0	0	0	0	0	0	0	0	0	0	0	0	0	0	0	0	0	0	0	0	0	0	0	0	0	0	0	0	0	0	0	0	0	0
1040.92	0	0	0	0	0	0	0	0	0	0	0	0	0	0	0	0	0	0	3295.33	0	0	0	0	6308.28	0	0	0	0	0	0	0	0	0	0	0	0	0	0	0	0	0	0	0	0	0	0	0	0	5765.09
1040.93	0	0	0	0	0	0	4990.6	0	0	0	0	0	0	0	0	0	0	0	0	0	0	0	0	0	0	0	0	0	0	0	0	0	0	0	0	0	0	0	0	0	0	0	0	0	0	0	0	0	0
1040.95	0	0	0	0	0	0	0	0	0	0	0	0	0	0	0	0	0	0	0	0	4272.28	0	0	0	0	0	0	0	0	0	0	0	0	0	0	0	0	0	0	0	0	0	0	0	0	0	0	0	0
1040.99	0	0	0	0	0	0	0	0	0	0	0	0	0	0	0	0	0	0	0	0	0	0	0	0	0	0	0	0	0	0	0	0	0	0	0	0	0	0	0	0	0	0	0	0	0	0	0	0	0
1041	0	0	465.742	0	0	0	0	0	0	0	0	0	0	0	0	0	0	0	0	0	0	0	0	0	0	0	0	0	0	0	0	0	0	0	0	0	0	0	0	0	0	0	0	0	0	0	0	0	0
1041.03	0	0	861.823	3400.44	0	0	7248.43	0	0	0	0	0	0	0	0	0	0	0	0	0	0	0	0	0	0	0	0	0	0	0	0	0	0	0	0	0	0	0	0	0	0	0	0	0	0	0	0	0	0
1041.04	0	0	0	0	0	0	0	0	0	0	0	0	0	0	0	0	0	0	0	0	0	0	0	0	0	0	0	0	0	0	0	0	0	0	2524.29	0	0	0	0	0	0	0	0	0	0	0	0	0	0
1041.05	0	0	0	0	0	0	0	0	0	0	14908.8	0	0	0	0	0	0	0	0	0	0	0	0	0	0	0	0	0	0	0	0	0	0	0	0	0	0	0	0	0	0	0	0	0	0	0	0	0	0
1041.08	0	0	0	0	0	0	0	0	0	0	0	0	0	0	0	0	0	0	0	0	3730.76	0	0	0	0	0	0	0	0	0	0	0	0	0	0	0	0	0	0	0	4069.66	0	0	0	0	0	0	0	0
1041.14	0	0	0	0	0	0	0	0	0	0	0	0	0	0	0	0	0	0	0	0	0	0	0	0	0	0	0	0	0	0	0	0	0	0	0	0	0	0	0	0	0	0	0	0	0	0	0	0	0
1041.15	0	0	0	0	0	0	0	0	0	0	0	0	0	0	0	0	3726.79	0	0	0	0	0	0	0	0	0	0	0	0	0	0	0	0	0	0	0	0	0	0	0	0	0	0	0	0	0	0	0	0
1041.16	0	0	0	0	0	0	0	0	0	0	0	0	0	0	0	0	0	0	0	0	0	0	0	0	0	0	0	0	0	0	0	0	0	0	0	0	0	0	0	0	0	0	0	0	0	0	0	0	0
1041.17	0	0	0	0	0	0	0	0	0	0	0	0	0	0	0	0	0	0	0	0	0	0	0	0	0	0	0	0	0	0	0	0	0	1962.85	0	0	0	0	0	0	0	0	0	0	0	0	0	0	0
1041.19	0	0	0	0	0	0	0	0	0	0	0	0	0	0	0	0	0	0	0	0	0	0	0	0	0	0	0	0	0	0	0	0	0	0	0	0	0	0	0	0	0	0	0	0	0	0	0	0	0
1041.29	0	0	0	0	0	0	0	0	0	0	0	0	0	0	0	0	0	0	0	0	0	0	0	0	0	0	0	0	0	0	0	0	0	0	0	0	0	0	0	0	0	0	0	0	0	0	0	0	0
1041.3	0	0	0	0	0	0	0	0	0	0	0	0	0	0	0	0	0	0	0	0	0	0	0	0	0	0	0	0	0	0	0	0	0	0	0	0	0	0	0	0	0	0	0	0	0	0	0	0	0
1041.38	0	0	0	0	0	0	0	0	0	0	0	0	0	0	0	0	0	0	0	0	0	0	0	0	5742.32	0	0	0	0	0	0	0	0	0	0	0	0	0	0	0	0	0	0	0	0	0	0	0	0
1041.42	0	0	0	0	0	0	0	0	0	0	0	0	0	0	0	0	0	0	0	0	0	0	0	0	0	0	0	0	0	0	0	0	0	0	0	0	0	0	0	0	0	0	0	0	0	0	0	0	0
1041.43	7316.84	0	0	0	0	0	0	0	0	0	0	0	0	0	0	0	0	0	0	0	0	0	0	0	0	0	0	0	0	0	0	0	0	0	0	0	0	0	0	0	0	0	0	0	0	0	0	0	0
1041.44	0	10910.3	0	0	0	0	0	0	0	0	0	0	0	0	0	0	0	0	0	0	0	0	0	0	0	0	0	0	0	0	0	0	0	0	0	0	0	0	0	0	0	0	0	0	0	0	0	0	0
1041.45	0	15721.3	0	0	0	0	0	0	0	0	0	0	0	0	0	0	0	0	0	0	0	0	0	0	0	0	0	0	0	0	0	0	0	0	0	0	0	0	0	0	0	0	0	0	0	0	15153	0	0
1041.49	0	0	0	0	0	0	0	0	0	0	0	0	0	0	0	0	0	0	0	0	0	0	0	0	0	0	0	0	0	0	0	0	1075.13	0	0	0	0	0	0	0	0	0	11600.9	0	0	0	0	0	0
1041.55	0	0	0	0	0	0	0	0	0	0	0	0	0	0	0	0	0	0	0	0	0	0	0	0	0	0	0	0	0	0	0	0	0	0	0	0	0	0	0	0	0	0	0	0	0	0	0	0	0
1041.57	0	0	0	0	0	0	0	0	0	0	0	0	0	0	0	0	0	0	0	0	0	0	0	0	0	0	0	0	0	0	0	0	0	0	0	0	0	0	0	0	0	0	0	0	0	0	0	0	0
1041.58	0	6922.37	0	0	0	0	0	0	0	0	0	0	0	0	0	0	0	0	0	0	0	0	0	0	0	0	0	0	0	0	0	0	0	0	0	0	0	0	0	7042.07	0	0	0	0	0	0	0	0	0
1041.6	0	0	0	0	0	0	0	0	0	0	13615.2	0	0	0	0	0	2256.2	0	0	0	0	0	0	0	0	0	0	0	0	0	0	0	0	0	0	0	0	0	0	0	0	0	0	0	0	0	0	0	0
1041.61	0	0	0	0	0	8366.85	0	0	0	0	0	0	0	0	0	0	0	0	0	0	0	0	0	0	0	0	0	0	0	0	0	0	0	0	0	0	0	0	0	0	0	0	0	0	0	0	0	0	0
1041.72	0	0	0	0	0	0	0	0	0	0	0	0	0	0	0	0	0	0	0	0	0	0	0	0	0	0	0	0	5998.93	0	0	0	0	0	0	0	0	0	0	0	0	0	0	0	0	0	0	0	0
1041.78	0	0	0	0	0	0	0	0	0	0	0	0	0	0	0	0	0	0	0	0	0	0	0	0	0	0	0	0	0	0	0	0	0	0	0	0	0	0	0	0	0	0	0	0	0	0	0	0	0
1041.82	0	2696.32	0	3273.55	0	0	0	0	0	0	0	0	0	0	0	0	0	0	0	0	0	0	0	0	0	0	0	0	0	0	0	0	0	0	0	0	0	0	0	0	0	0	0	0	0	0	0	0	0
1041.83	0	0	0	0	0	0	0	0	0	0	0	0	0	0	0	0	0	0	0	0	0	0	0	0	0	0	0	0	0	0	0	0	0	0	0	0	0	0	0	0	0	0	0	0	0	0	0	8783.95	0
1041.84	0	0	0	5325.82	0	0	0	0	0	0	0	0	0	0	0	0	0	0	0	0	0	0	0	0	0	0	0	0	0	0	0	0	0	0	0	0	0	0	0	0	0	0	0	0	0	0	0	0	0
1041.86	0	0	0	0	0	0	0	0	0	0	0	0	0	0	0	0	0	0	0	0	0	0	0	0	0	0	0	0	0	0	0	0	0	0	0	0	0	0	0	0	0	0	0	0	0	0	0	0	0
1041.88	0	0	0	0	0	0	0	0	0	0	0	0	0	0	0	0	0	0	0	0	0	0	0	0	0	0	0	0	0	0	0	0	0	0	0	0	0	0	0	0	0	0	0	0	0	0	0	0	0
1041.89	0	0	0	0	0	0	0	0	0	0	0	0	0	0	0	0	0	0	0	0	0	0	0	0	0	5181.58	0	0	0	0	0	0	0	0	0	0	0	0	0	0	0	0	0	0	0	0	0	0	0
1041.91	0	0	0	0	0	0	0	0	0	0	0	0	0	0	0	0	0	0	0	0	0	0	0	0	0	0	0	0	0	0	0	0	0	0	0	0	0	0	0	0	0	0	6151.51	0	0	0	0	0	0
1041.92	5168.55	0	0	0	0	0	0	0	0	0	0	0	0	6296.01	0	0	0	0	0	0	0	0	0	0	0	0	0	0	0	0	0	0	0	0	0	0	0	0	0	0	0	0	0	0	0	0	0	0	0
1041.94	0	0	0	0	0	0	0	7612.06	0	0	0	0	0	0	0	0	0	0	0	0	0	0	0	0	0	0	0	0	0	0	0	0	0	0	0	0	0	0	0	0	0	0	0	0	0	0	0	0	0
1041.96	0	0	0	0	0	0	0	0	0	0	0	0	0	0	0	0	0	0	0	0	0	0	0	0	0	0	0	0	0	0	9305.79	0	0	0	0	0	0	0	0	0	0	0	0	0	0	0	0	0	0
1041.97	0	7860.36	0	0	0	0	0	5895.42	0	0	0	0	0	0	0	0	0	0	0	0	0	0	0	0	0	0	0	0	0	0	0	0	0	0	0	0	0	0	0	0	0	0	0	0	0	0	0	0	0
1042	0	0	2450.3	3524.89	0	0	0	0	0	0	0	0	0	0	0	0	0	0	0	0	0	0	0	0	0	0	0	0	0	0	0	0	0	0	0	0	0	0	0	0	0	0	0	0	0	0	0	0	0
1042.02	0	0	0	0	0	0	11811.8	0	0	0	0	0	0	0	0	0	0	0	0	0	0	0	0	0	0	0	0	0	0	0	0	0	0	0	0	0	0	0	0	0	0	0	0	0	0	0	0	0	0
1042.03	0	0	0	0	0	0	0	0	0	0	0	0	0	0	0	0	0	0	0	0	0	0	0	0	0	0	0	0	0	0	2900.87	0	0	0	0	0	0	0	0	0	0	0	0	0	0	0	0	0	0
1042.04	0	0	0	0	0	0	4976.49	0	0	0	0	0	0	6478.8	0	0	0	0	0	0	0	0	0	0	0	0	0	0	0	0	0	0	0	0	0	0	0	0	0	0	0	0	0	0	0	0	0	0	0
1042.05	0	0	0	0	0	0	0	0	0	0	0	0	0	0	0	0	0	0	0	0	0	0	0	0	0	0	0	0	0	0	0	0	0	0	0	0	0	0	0	0	0	0	5994.9	0	0	0	0	0	0
1042.06	0	0	0	0	0	0	0	0	0	0	0	0	0	0	0	0	0	0	0	0	0	0	0	0	0	0	0	0	0	0	4771.09	0	0	0	0	0	0	0	0	0	0	0	0	0	0	0	0	0	0
1042.07	0	0	0	0	0	0	0	0	0	0	0	0	0	0	0	0	0	0	0	0	4234.23	0	0	0	0	0	0	0	0	0	0	0	0	0	0	0	0	0	0	0	0	0	0	0	0	0	0	0	0
1042.11	0	0	0	0	0	0	0	0	0	0	17173.5	0	0	0	0	0	0	0	0	0	0	0	0	0	0	0	0	0	0	0	0	0	0	0	0	0	0	0	0	0	0	0	0	0	0	0	0	0	0
1042.12	0	0	0	0	0	0	0	0	0	0	0	0	0	0	0	0	0	0	0	0	0	0	0	0	0	0	0	0	0	0	0	0	0	0	0	0	0	0	0	0	0	0	0	0	0	0	0	0	0
1042.13	0	0	0	0	0	0	0	0	6083.3	0	0	0	0	0	0	0	0	0	0	0	0	0	0	0	0	0	0	0	0	0	0	0	0	0	0	0	0	0	0	0	0	0	0	0	0	0	0	0	0
1042.14	0	0	0	0	0	0	0	0	0	0	0	0	0	0	0	0	0	0	0	0	0	0	0	0	0	0	0	0	0	0	0	0	0	0	0	0	0	0	0	0	0	0	0	0	0	0	0	0	0
1042.15	0	0	0	0	0	0	0	0	0	0	0	0	0	0	0	0	0	0	0	0	0	0	0	0	0	0	0	0	0	0	0	0	0	0	1947.46	0	0	0	0	0	0	0	0	0	0	0	0	0	0
1042.17	0	0	0	0	0	0	0	0	0	0	0	0	0	0	0	0	0	0	0	0	0	0	0	0	0	0	0	0	0	5158.72	0	0	0	0	0	0	0	0	0	0	0	0	0	0	0	0	0	0	0
1042.18	0	0	0	0	0	0	0	0	5474.75	0	0	0	0	0	0	0	0	0	0	0	0	0	0	0	0	0	0	0	0	0	0	0	0	0	1010.9	0	0	0	0	0	0	0	0	0	0	0	0	0	0
1042.19	0	0	0	0	0	0	0	0	0	6445.35	0	0	0	0	0	0	0	0	0	0	0	0	0	0	0	0	0	0	0	0	8933.07	0	0	0	0	0	0	0	0	0	0	0	0	0	0	0	0	0	0
1042.2	0	0	0	0	0	0	0	0	0	0	0	0	0	0	0	0	0	0	0	0	0	0	0	0	0	0	0	0	0	0	0	0	0	0	0	0	0	0	0	0	0	0	0	0	0	0	0	0	0
1042.26	0	0	0	0	0	0	0	0	0	0	0	0	0	0	0	0	0	0	0	0	0	0	0	0	0	0	0	0	0	3149.84	0	0	0	0	0	0	0	0	0	0	0	0	0	0	0	5386.26	0	0	0
1042.29	0	0	0	0	0	0	0	0	0	0	0	0	0	0	0	0	0	0	0	0	0	0	0	0	0	0	0	0	0	2930.47	0	0	0	0	0	0	0	5680.42	0	0	0	0	0	0	0	0	0	0	0
1042.3	0	0	0	0	0	0	0	0	0	452.118	0	5628.29	0	0	0	0	0	0	0	0	0	0	0	0	0	0	0	0	0	0	0	0	0	0	0	0	0	0	0	0	0	0	0	0	0	0	0	0	0
1042.31	0	0	0	0	0	0	0	0	0	0	0	0	0	0	0	0	0	0	0	0	0	0	0	0	0	0	0	0	0	2804.08	0	0	0	3055.96	0	0	0	0	0	0	0	0	0	0	0	0	0	0	0
1042.34	0	0	0	0	0	7180.87	0	0	0	0	0	0	0	0	0	0	0	0	0	0	0	0	0	0	0	0	0	0	0	0	0	0	0	0	0	0	0	0	0	0	0	0	0	0	0	0	0	0	0
1042.37	0	0	0	0	0	0	0	0	0	0	0	0	0	0	0	0	0	0	0	0	0	0	0	0	0	0	0	0	0	0	0	0	0	0	0	0	0	0	0	0	0	0	6607.14	0	0	0	0	0	0
1042.38	0	0	0	0	0	0	0	7235.09	0	0	0	0	0	0	0	0	0	0	0	0	0	0	0	0	0	0	0	0	0	0	0	0	0	0	0	0	0	0	0	0	0	0	0	0	0	2527.61	0	0	0
1042.4	0	0	0	0	0	0	0	0	0	0	0	0	0	0	0	0	0	0	0	0	0	0	0	0	0	0	0	0	0	0	0	0	0	0	0	0	0	0	0	0	0	0	0	0	0	0	0	0	0
1042.41	0	0	0	0	0	0	0	0	0	0	0	0	0	0	0	0	0	0	0	0	0	0	0	0	0	0	0	0	0	0	0	0	0	0	0	0	0	0	0	0	0	0	0	0	0	0	0	0	0
1042.43	0	0	0	0	0	0	0	0	0	0	0	0	0	0	0	0	0	0	0	0	0	0	0	0	0	0	0	0	0	0	0	0	0	0	0	0	0	0	0	0	0	0	0	0	0	0	0	0	0
1042.44	0	0	0	0	0	0	0	0	0	0	0	0	0	8281.56	0	0	0	0	0	0	0	0	0	0	0	0	0	0	0	0	0	0	0	0	0	0	0	0	0	0	0	0	0	0	0	0	0	0	0
1042.45	0	0	0	0	0	0	0	0	0	0	0	0	0	0	0	0	0	0	0	0	0	0	6293.83	0	0	0	0	0	0	0	0	0	0	0	0	0	0	2731.14	0	0	0	0	0	0	0	0	0	0	0
1042.47	0	0	0	0	0	0	0	0	0	0	0	0	0	0	0	0	0	0	0	0	0	0	0	0	0	0	0	0	0	0	0	0	0	0	0	0	0	0	0	0	0	0	0	0	0	0	0	0	0
1042.5	0	0	0	0	0	0	0	0	0	0	0	0	0	0	0	0	0	0	0	0	0	0	0	0	0	0	0	0	0	0	0	5201.56	0	0	0	0	0	0	0	0	0	0	0	0	0	0	0	0	0
1042.52	0	0	0	0	0	0	0	0	0	0	0	0	0	0	0	0	0	0	0	0	0	0	0	0	0	0	0	0	0	0	0	0	657.939	0	0	0	0	0	0	0	0	0	0	0	0	0	0	0	0
1042.55	0	0	0	0	0	0	0	0	0	0	0	0	0	0	0	0	0	0	0	0	0	0	23887	0	0	0	0	0	0	0	0	0	0	0	0	0	0	0	0	0	0	0	0	0	0	0	0	0	0
1042.62	0	0	0	0	0	0	0	0	0	0	0	0	0	0	0	0	0	0	0	0	0	0	0	0	0	0	0	0	0	0	0	0	0	0	0	0	0	0	0	0	0	0	0	0	0	0	0	0	0
1042.63	0	0	0	0	0	0	0	0	0	1551.3	0	0	0	0	0	0	0	0	0	0	0	0	0	0	0	0	0	0	0	0	0	0	0	0	0	0	0	0	0	0	6545.35	0	0	0	0	0	0	0	0
1042.66	0	0	0	0	0	0	0	0	0	0	0	0	0	0	0	0	0	0	0	0	0	0	0	0	0	0	0	0	0	0	0	0	0	3794.34	0	0	0	0	0	0	7101.09	0	0	0	0	0	0	0	0
1042.69	0	0	0	0	0	0	0	0	0	0	0	0	0	0	0	0	0	0	3610.24	0	0	0	0	0	0	0	0	0	0	0	0	0	0	0	0	0	0	0	0	0	0	0	0	0	0	0	0	0	0
1042.72	4568.06	0	0	0	0	0	0	0	0	0	0	0	0	0	0	0	0	0	0	0	0	0	0	0	0	0	0	0	0	0	0	0	1381.85	0	0	0	0	0	0	0	0	0	0	0	0	0	0	0	0
1042.73	0	0	0	0	0	0	0	0	0	0	0	0	0	0	0	0	0	0	0	0	0	0	0	0	0	0	0	7019.78	0	0	0	0	0	0	0	0	0	0	0	0	0	0	0	0	0	0	0	0	0
1042.77	0	0	0	0	0	0	0	0	0	0	0	0	0	0	0	0	0	0	0	0	1453.26	0	0	0	0	0	0	0	0	0	0	0	0	0	0	0	0	0	0	0	0	0	0	0	0	0	0	0	0
1042.78	0	0	0	0	0	0	0	0	0	0	0	0	0	0	0	0	0	0	0	0	0	0	0	0	0	0	0	0	0	0	0	0	0	0	0	5286.83	3593.94	0	0	0	0	0	0	0	0	0	0	0	0
1042.8	0	0	0	0	0	0	0	0	0	0	0	0	0	0	0	0	9415.01	0	0	0	0	0	0	0	0	0	0	0	0	0	0	0	0	0	0	0	0	0	0	0	0	0	0	0	0	0	0	0	0
1042.81	0	0	0	0	0	0	0	0	0	0	0	0	0	0	0	0	0	0	0	0	0	0	0	0	0	0	0	0	0	0	0	0	0	0	0	0	0	0	0	0	0	0	0	0	0	0	0	0	0
1042.83	0	0	0	0	6527.5	0	0	0	0	0	0	0	0	0	0	0	0	0	0	0	2115.59	0	0	0	0	0	0	0	0	0	0	0	0	0	0	0	0	0	0	0	0	0	0	0	0	0	0	6615.67	0
1042.86	0	0	0	0	0	0	0	0	0	0	0	0	0	0	0	0	0	0	0	0	6500.89	0	0	0	0	0	0	0	0	0	0	0	0	0	0	0	0	0	0	0	0	0	0	0	0	0	0	0	0
1042.88	0	0	0	0	0	0	0	0	0	0	0	0	0	0	0	0	0	0	0	0	0	0	0	0	0	0	0	6339.57	0	0	0	0	0	0	0	0	0	0	0	0	0	0	0	0	0	0	0	0	0
1042.9	0	0	0	0	0	0	0	0	0	0	0	0	0	0	0	0	0	0	0	0	0	0	0	0	0	0	0	0	0	0	0	0	0	0	0	0	0	453.923	0	0	0	0	0	0	0	0	0	0	0
1042.91	0	0	0	0	0	0	0	0	0	0	0	0	0	0	0	0	0	0	0	0	0	0	0	0	0	0	0	0	0	0	0	0	0	0	0	0	0	0	0	0	0	0	0	0	0	0	0	0	0
1042.93	0	0	0	0	0	0	0	0	0	0	0	0	0	0	0	0	0	0	0	0	0	0	0	0	0	0	0	0	0	0	0	0	0	0	0	0	0	450.097	0	0	0	0	0	0	0	0	0	0	0
1042.96	0	0	0	0	0	7431.34	0	0	0	0	0	0	0	0	0	0	0	0	0	0	0	0	0	0	0	0	0	0	0	0	0	0	0	0	0	0	0	0	0	0	0	0	0	0	0	0	0	0	0
1042.97	0	0	0	0	0	0	0	0	0	0	0	0	0	0	0	0	0	0	3537.58	0	0	0	0	0	0	0	0	0	0	0	0	0	0	0	0	0	0	0	0	0	13951.8	0	0	0	0	0	0	0	0
1042.98	0	0	0	0	0	0	0	0	0	0	0	0	0	0	0	0	7945.89	0	0	0	0	0	15114.3	0	0	0	0	0	0	0	0	0	0	0	0	0	0	0	0	0	0	0	0	0	0	0	0	0	0
1043.01	0	0	0	0	0	0	0	0	0	0	0	0	0	0	0	0	0	0	0	0	0	0	0	0	0	0	0	0	0	0	0	0	0	0	0	0	0	0	0	0	0	0	0	0	0	0	0	0	0
1043.02	0	0	0	0	0	0	0	0	0	0	0	0	0	0	0	0	0	0	0	0	0	0	0	0	0	0	0	0	0	0	0	0	0	0	0	0	0	0	0	0	0	0	0	0	0	0	0	0	0
1043.05	0	0	0	0	0	10629.6	0	0	0	0	0	0	0	0	0	0	0	0	0	0	0	0	0	0	0	0	0	0	0	0	0	0	0	0	0	5902.47	0	0	0	0	0	0	0	0	6458.87	0	0	0	0
1043.11	0	0	0	0	0	0	0	0	0	0	0	0	0	0	0	0	0	0	0	0	0	0	0	0	0	0	0	0	0	0	0	0	0	0	0	0	0	0	0	0	0	0	0	0	0	0	0	0	0
1043.13	0	0	0	0	0	0	0	0	0	0	0	0	0	0	0	0	0	0	0	0	0	0	0	0	0	0	0	5659.46	0	0	0	0	0	0	0	0	0	0	0	0	0	0	0	0	0	0	0	0	0
1043.17	0	0	0	0	0	0	0	0	3581.36	0	0	0	0	0	0	0	0	0	0	0	0	0	0	0	0	0	0	0	0	0	0	0	0	0	3043.15	0	0	0	0	0	0	0	0	0	0	0	0	0	0
1043.25	0	0	0	0	0	0	0	0	0	0	0	0	0	0	0	0	0	0	0	0	0	0	0	0	0	0	0	0	0	0	0	0	0	0	0	0	0	0	0	0	0	0	0	0	0	0	0	0	0
1043.28	0	0	0	0	0	0	5193.12	0	0	0	0	0	0	0	0	0	0	0	0	0	0	0	0	0	0	0	0	0	0	3234.44	0	0	0	0	0	0	0	0	0	0	0	0	0	0	0	0	0	0	0
1043.31	0	0	0	0	0	0	0	0	0	0	0	0	0	0	0	0	0	0	0	0	0	0	0	0	0	0	0	0	0	0	0	0	0	0	0	0	0	0	0	0	0	0	0	0	0	0	0	0	0
1043.33	0	0	0	0	0	0	0	0	0	0	0	0	0	0	0	0	0	0	0	0	0	0	0	0	0	0	0	0	0	3067.29	0	0	0	0	0	0	0	0	0	0	0	0	0	0	0	0	0	0	0
1043.36	0	0	0	0	0	0	0	0	0	0	0	0	0	7683.09	0	0	0	0	0	0	0	0	0	0	0	0	0	0	0	0	0	0	0	0	0	0	0	0	0	0	0	0	5134.81	0	0	0	0	0	0
1043.39	0	0	0	0	0	0	0	0	0	0	0	0	0	0	0	0	0	0	0	0	0	0	0	0	0	0	0	0	0	2946.12	0	0	0	0	0	0	0	0	0	0	0	0	0	0	0	0	0	0	0
1043.42	0	0	0	0	0	7800.15	0	0	0	0	0	0	0	0	0	0	0	0	0	0	0	0	0	0	0	0	0	0	0	0	0	0	0	0	0	0	0	0	0	0	0	0	0	0	0	0	0	0	0
1043.48	0	0	0	0	0	0	0	0	0	0	0	0	0	0	0	0	0	0	0	0	0	0	0	0	0	0	0	0	0	0	0	0	0	0	0	0	0	0	0	0	0	0	0	0	0	0	0	0	0
1043.5	0	0	0	0	0	14433.9	0	0	0	0	0	0	0	0	0	0	0	0	0	0	0	0	0	0	0	0	0	0	0	0	0	0	0	0	0	0	0	0	0	0	0	0	0	0	0	0	0	0	0
1043.58	0	0	0	0	0	0	0	0	0	0	0	0	0	0	0	0	0	0	0	0	0	0	0	0	0	0	0	0	0	0	0	0	0	0	0	0	0	0	0	0	4878.34	0	0	0	0	0	0	0	0
1043.61	0	0	0	0	0	0	0	0	0	0	0	0	0	0	0	0	0	0	0	0	6188.42	0	0	0	0	0	0	0	0	0	0	0	1091.9	0	0	0	0	0	0	0	0	0	0	0	0	0	0	0	0
1043.64	0	0	0	0	0	0	0	0	0	0	0	0	0	0	0	0	0	0	0	0	0	0	0	0	0	0	0	0	0	0	0	0	0	0	0	0	0	0	0	0	0	0	0	0	0	0	0	0	6468.04
1043.73	0	0	0	0	0	0	0	0	0	0	0	0	0	0	0	0	0	0	0	0	0	0	0	0	0	0	0	0	0	0	0	0	0	0	0	0	0	0	0	0	0	0	0	4870.4	0	0	0	0	0
1043.75	0	6649.35	0	0	0	0	0	0	0	0	0	0	0	0	0	0	0	0	0	0	0	0	0	0	0	0	0	0	0	0	0	0	0	0	0	0	0	0	0	0	0	0	0	0	0	10013	0	0	0
1043.76	0	0	0	0	0	0	0	0	0	1639.04	0	0	0	0	0	0	0	0	0	0	0	0	0	0	0	0	0	0	0	0	0	0	0	0	0	0	0	0	0	0	0	0	0	0	7705.46	0	0	0	0
1043.78	0	0	0	0	0	0	0	0	0	0	0	0	0	0	0	0	0	0	0	0	0	0	0	0	0	0	0	0	0	0	0	0	0	0	0	0	0	0	0	0	0	0	0	0	0	0	0	0	0
1043.79	0	0	0	5437.73	0	0	0	0	0	0	0	0	0	0	0	0	0	0	0	0	0	0	0	0	0	0	0	0	0	0	0	0	0	0	0	0	0	0	0	0	0	0	0	0	0	0	0	0	0
1043.81	3958.21	0	0	0	0	0	0	0	0	0	0	0	0	0	0	0	0	0	0	0	0	0	0	0	0	0	0	0	0	0	0	0	0	0	0	0	0	0	0	0	0	0	0	0	0	0	0	0	0
1043.82	0	0	0	0	0	0	0	0	0	0	0	0	0	0	0	0	0	0	0	0	0	0	0	0	0	0	0	0	0	0	0	0	0	0	0	0	0	0	0	0	0	0	0	0	0	0	0	0	0
1043.83	0	0	0	0	0	0	0	0	0	0	0	0	0	0	0	0	0	0	0	0	0	0	0	0	0	0	0	0	0	0	0	0	0	0	0	0	0	0	0	0	0	0	0	0	0	0	0	0	0
1043.84	0	0	0	0	0	0	0	0	0	0	0	0	0	0	0	0	0	0	0	0	0	0	0	0	0	0	0	0	0	0	0	0	0	0	0	0	0	0	0	0	0	0	0	0	0	0	0	0	0
1043.9	0	0	0	0	0	0	5700.08	0	0	0	0	0	0	0	0	0	0	0	0	0	0	0	0	0	0	0	0	605.553	0	0	0	0	0	0	0	0	0	0	0	0	0	0	0	0	0	0	0	0	0
1043.91	0	0	0	0	0	0	0	0	0	0	0	0	0	0	0	0	0	0	3160.26	0	0	0	0	0	0	0	0	0	0	0	0	0	0	0	0	0	0	509.902	0	0	0	0	0	0	0	0	0	0	0
1043.92	6083.8	0	0	0	0	0	0	0	0	0	0	0	0	0	0	0	5408.24	0	0	0	0	0	0	0	4545.1	0	0	0	0	0	0	0	0	0	0	0	0	0	0	0	0	0	0	0	0	0	0	0	0
1043.93	0	0	0	0	0	0	0	0	0	0	0	0	0	0	0	0	0	0	0	0	0	0	0	0	0	0	0	0	0	0	0	0	0	0	3736.51	0	0	0	0	0	0	0	0	0	0	0	0	0	4138.49
1043.94	0	0	0	0	0	0	0	0	0	0	0	0	0	5473.63	0	0	0	0	0	0	0	0	0	0	0	0	0	0	0	3103.22	0	0	0	0	0	0	0	525.161	0	0	0	0	0	0	0	0	0	0	0
1043.95	0	0	0	0	0	0	0	0	0	0	0	0	0	0	0	0	0	4285.76	0	0	0	0	0	0	0	0	0	0	0	0	0	0	0	0	0	0	0	0	0	0	0	0	0	0	0	0	0	0	4126.55
1043.97	0	0	0	0	0	0	0	0	0	0	0	5575.22	0	0	0	0	0	0	0	0	0	0	0	0	0	0	0	0	0	0	0	0	0	0	0	0	0	0	0	7045.19	0	0	0	0	0	0	0	0	0
1043.99	0	0	0	0	0	0	0	0	0	0	0	0	0	0	0	0	0	0	0	0	0	0	0	0	0	0	0	0	0	0	0	0	0	0	0	0	0	0	0	0	0	0	0	0	0	0	0	0	4413.49
1044.02	0	0	0	0	0	0	0	0	0	0	0	0	0	0	0	0	0	0	0	0	0	0	0	0	0	0	0	0	0	0	0	0	0	0	0	0	0	0	0	0	0	0	0	0	0	0	0	0	0
1044.05	0	0	0	0	0	0	0	0	0	0	0	0	0	0	0	0	0	0	0	0	0	0	0	0	0	0	0	0	0	0	0	0	0	0	0	0	0	0	0	0	4625.9	0	0	0	0	0	0	0	0
1044.13	0	0	0	0	0	0	0	0	0	0	0	0	0	0	0	0	5842.64	0	0	0	0	0	0	0	0	0	0	0	0	0	0	0	0	0	0	0	0	5956.07	0	0	0	0	0	0	0	0	0	0	0
1044.16	0	0	1024.86	0	0	0	0	0	0	0	0	0	0	0	0	0	0	0	0	0	0	0	0	0	0	0	0	0	0	0	0	0	0	0	0	0	0	0	0	0	0	0	0	0	0	0	0	0	0
1044.2	0	0	0	0	0	0	0	0	0	0	0	0	0	0	0	0	0	0	0	0	0	0	0	0	0	0	0	0	0	2764.09	0	0	0	0	0	0	0	0	0	0	0	0	0	0	0	0	0	0	0
1044.21	0	0	0	0	0	0	0	0	0	0	6268.54	0	0	0	0	0	0	0	0	0	0	0	0	0	0	0	0	0	0	0	0	0	0	0	0	0	0	0	0	0	0	0	0	0	0	0	0	0	0
1044.23	0	0	0	0	0	0	0	0	0	0	0	0	0	0	0	0	0	0	0	0	0	0	0	0	0	0	0	0	0	0	0	0	0	0	0	0	0	0	0	0	0	0	0	0	0	0	0	0	0
1044.25	0	0	0	0	0	0	0	0	0	0	0	0	0	0	0	0	0	0	0	0	0	0	0	0	0	0	0	0	0	0	0	0	0	0	0	0	0	0	0	0	0	0	0	0	0	0	0	0	0
1044.27	0	0	0	4229.78	0	0	0	0	0	0	0	0	0	0	0	0	0	0	0	0	0	0	0	0	0	0	0	0	0	0	0	0	0	0	0	0	0	0	0	0	0	0	0	0	0	0	0	0	0
1044.28	0	0	0	0	0	0	0	0	0	0	0	9954.7	0	0	0	0	0	0	0	0	0	0	0	0	0	0	0	0	0	0	0	0	0	0	0	0	0	0	0	0	0	0	0	0	0	0	0	0	0
1044.31	0	0	0	0	0	0	0	0	0	0	0	0	0	0	0	0	0	0	0	0	0	0	0	0	0	0	0	0	0	0	0	0	0	0	0	0	0	0	0	0	0	0	0	0	0	0	0	0	0
1044.34	0	0	0	0	0	0	0	0	0	0	0	0	0	0	0	0	0	0	0	0	0	0	0	0	0	0	0	0	0	0	0	0	0	0	0	0	4433.42	0	0	0	0	0	0	0	0	0	0	0	0
1044.37	0	0	0	0	0	0	0	0	0	0	0	0	0	0	0	0	0	0	0	0	0	0	0	0	0	0	0	0	0	0	0	0	0	0	0	0	0	0	0	0	0	0	0	0	0	0	0	0	0
1044.38	4414.35	0	0	0	0	0	0	0	0	0	0	0	0	0	0	0	0	0	2769.57	0	0	0	0	0	0	0	0	0	0	0	0	0	0	0	0	0	0	0	0	0	0	0	0	0	0	0	0	0	0
1044.39	0	0	0	0	0	0	0	0	0	0	0	0	0	0	0	0	0	0	0	0	0	0	0	0	0	0	0	0	0	0	0	0	0	0	0	0	0	0	0	0	0	0	0	0	0	0	0	0	0
1044.4	0	0	0	5828.71	0	0	0	0	0	0	0	0	0	0	0	0	0	0	0	0	0	0	0	0	0	0	0	0	0	0	0	0	0	0	0	0	0	0	0	0	0	0	0	0	0	0	0	0	0
1044.41	0	0	0	0	0	0	0	0	0	0	0	5411.88	0	0	0	0	0	0	0	0	0	0	0	5125.01	0	0	0	0	0	0	0	0	0	0	0	0	0	0	0	0	0	6322.5	0	0	0	0	0	0	0
1044.43	0	0	0	0	0	0	0	9091.12	0	0	0	0	0	0	0	0	0	0	0	0	0	0	0	0	0	0	0	0	0	0	0	0	0	0	0	0	0	0	0	0	0	0	0	0	0	0	0	0	0
1044.46	0	0	0	0	0	0	0	16017	0	0	0	0	0	0	0	0	0	0	0	0	0	0	0	0	0	0	0	0	0	0	0	0	0	0	0	0	0	0	0	0	0	0	0	0	0	0	0	6344.85	0
1044.49	0	0	0	0	0	0	0	9557.66	0	3033.11	0	0	0	0	0	0	0	0	0	0	0	0	0	0	0	0	0	0	0	0	0	0	0	0	0	0	0	0	0	0	0	0	0	0	0	0	0	0	0
1044.51	0	0	0	0	0	0	0	0	0	0	0	0	0	0	0	0	0	0	0	0	0	0	0	0	0	0	0	0	0	0	0	0	0	0	0	0	0	0	0	0	0	4342.94	0	0	0	0	0	0	0
1044.52	0	0	0	0	0	0	10477.4	0	0	0	0	0	0	0	0	0	0	0	0	0	0	0	0	0	0	0	0	0	0	0	0	0	0	0	0	0	0	0	0	0	0	0	0	0	0	0	0	0	0
1044.53	0	0	0	0	0	0	0	0	0	0	0	0	0	0	0	0	0	0	0	0	0	0	0	0	0	0	0	0	4237.13	0	0	0	0	0	0	0	0	0	0	0	0	0	0	0	0	0	0	0	0
1044.54	0	0	0	0	0	0	0	0	0	0	0	0	0	0	0	0	0	0	0	0	0	0	0	0	0	0	0	6739.38	0	0	0	0	0	0	0	0	0	0	0	0	0	0	0	0	0	0	0	0	0
1044.55	0	0	0	0	0	0	0	0	0	0	0	0	0	0	0	0	0	0	0	0	0	0	0	0	0	0	0	0	0	0	0	0	0	0	0	0	0	0	0	0	0	0	0	0	0	0	0	0	0
1044.68	0	0	0	0	0	0	0	0	0	0	0	0	640.758	0	0	0	0	0	0	0	0	0	0	0	0	0	0	0	0	0	0	0	0	0	0	0	0	0	0	0	0	0	0	0	0	0	0	0	0
1044.77	0	0	0	0	0	0	0	0	0	0	0	0	0	0	0	0	0	0	0	0	0	0	0	0	0	0	0	0	0	0	0	0	0	0	0	0	0	0	0	0	0	0	0	0	0	0	0	0	0
1044.78	0	0	0	0	0	0	0	0	0	0	0	0	0	0	0	0	0	0	0	0	0	0	0	0	0	0	0	0	0	0	0	0	0	0	0	0	0	392.766	0	0	0	0	0	0	0	0	0	0	0
1044.8	0	0	0	0	0	0	0	0	0	0	0	0	0	0	0	0	0	0	0	0	0	0	0	0	0	0	0	0	0	0	0	0	0	0	0	0	0	595.092	0	0	0	0	0	0	0	0	0	0	0
1044.81	0	0	0	0	0	0	0	0	0	0	0	0	0	0	0	0	0	0	0	0	0	0	0	0	0	0	0	0	0	0	0	0	0	0	0	0	0	0	0	0	0	5201.75	0	0	0	0	0	6839.96	0
1044.83	0	0	0	0	0	0	0	0	0	0	0	4989.01	0	6134.06	0	0	0	0	0	0	0	0	0	0	0	0	0	0	0	0	0	0	0	0	0	0	0	0	0	0	0	0	0	0	0	0	0	0	0
1044.84	0	0	0	0	0	0	0	0	0	0	0	0	0	0	0	0	0	0	0	0	0	0	0	0	0	0	0	0	0	0	0	0	0	0	0	0	0	0	0	0	0	0	0	0	0	0	0	0	0
1044.87	0	0	0	0	0	0	0	0	0	0	0	0	0	0	0	0	0	8361.12	0	0	0	0	0	0	0	0	0	0	0	0	0	0	0	0	0	0	0	0	0	0	0	0	0	0	0	0	0	0	0
1044.89	0	0	0	0	0	0	0	5850.43	0	0	0	0	0	0	0	0	0	0	0	0	0	0	0	0	0	0	0	0	0	4927.79	0	0	0	0	0	0	0	0	0	0	0	0	0	0	0	0	0	0	0
1044.92	0	0	0	0	0	0	0	0	0	0	0	0	0	0	0	5946.26	0	0	0	0	0	0	0	0	0	0	0	0	0	0	7957.61	0	0	0	0	0	0	0	0	0	0	0	0	0	0	0	0	0	0
1044.94	0	0	0	0	0	0	0	0	0	0	0	0	0	0	0	0	0	0	0	0	0	0	0	0	0	0	0	0	0	0	0	0	0	0	0	0	0	1607.47	0	0	0	0	0	6177.44	0	0	0	0	0
1044.95	0	0	0	0	0	0	0	0	0	0	0	0	0	0	0	0	0	0	0	0	0	0	0	0	0	0	0	0	0	0	0	0	0	0	0	0	0	0	0	0	0	0	0	0	0	0	0	0	0
1044.98	0	0	0	0	0	0	0	0	0	0	0	0	0	0	0	0	0	0	0	0	0	0	0	6215.62	0	0	0	0	5768.26	0	0	0	0	0	0	0	0	0	0	0	0	0	0	4842.75	0	0	0	0	0
1044.99	0	0	0	0	0	0	0	0	0	0	0	0	0	0	0	0	0	0	0	0	0	0	0	0	0	0	0	0	0	0	0	0	0	0	0	0	0	0	0	0	0	0	4833.72	0	0	0	0	0	0
1045	0	0	0	0	0	0	0	0	0	0	0	0	0	0	0	0	0	7710.47	0	0	0	0	0	0	0	0	0	0	0	0	0	0	0	0	0	0	0	0	0	0	0	0	0	0	0	0	0	0	0
1045.01	0	0	0	0	0	0	0	0	6100.35	0	0	0	0	0	0	0	0	0	0	0	0	0	0	0	0	0	0	0	0	0	0	0	0	0	0	0	0	0	0	0	0	0	0	0	0	0	0	0	0
1045.02	0	0	0	0	5145.19	0	0	0	0	0	0	0	0	0	0	0	0	0	0	0	0	4209.28	0	0	0	0	0	0	0	0	0	0	0	0	0	0	0	2305.4	0	0	0	0	0	0	0	1669.13	0	0	0
1045.07	0	0	0	0	0	0	0	0	0	0	0	0	0	0	0	0	0	0	0	0	0	0	0	0	0	0	0	0	0	0	0	0	0	0	0	0	0	0	0	0	0	0	0	0	0	0	0	0	0
1045.11	0	0	0	0	0	0	0	0	0	0	0	0	0	0	0	0	0	0	0	0	0	0	0	0	0	0	0	0	0	0	0	0	0	0	0	0	0	0	0	0	0	0	0	0	0	0	0	0	0
1045.2	0	0	0	0	0	0	0	0	0	0	0	0	0	0	0	0	0	6134.27	0	0	0	0	0	0	0	0	0	11385.9	0	0	0	0	0	0	0	0	0	0	0	0	0	0	0	0	0	0	0	0	0
1045.21	0	0	0	0	0	0	0	0	0	0	0	0	0	0	0	0	0	0	0	0	0	0	0	0	0	0	0	0	0	0	0	0	0	0	0	0	0	5194.33	0	0	0	0	0	0	0	0	0	0	0
1045.22	0	0	0	0	0	0	0	0	0	2221.36	0	0	0	0	0	0	0	0	0	0	0	0	0	0	0	0	0	3935.85	0	0	0	0	0	0	0	0	0	0	0	0	0	0	0	0	0	0	0	0	0
1045.23	0	0	0	0	0	0	0	0	0	0	0	0	0	0	0	0	0	0	0	0	0	0	0	0	0	0	0	0	0	0	0	0	0	0	0	0	0	2454.38	0	0	0	0	0	0	0	0	0	0	0
1045.27	0	0	0	0	0	0	0	0	0	0	0	0	0	0	0	0	0	0	0	0	0	0	0	0	0	0	0	0	0	0	8064.08	0	0	0	0	0	0	0	0	0	0	0	0	0	0	0	0	0	0
1045.28	0	0	0	0	0	0	0	0	0	4657.13	0	0	0	0	0	0	0	0	0	0	0	0	0	0	0	0	0	0	0	0	0	0	0	2194.76	0	0	0	0	0	0	0	0	0	0	0	0	0	0	0
1045.29	0	0	0	0	3128.64	0	0	0	7723.95	0	0	0	0	0	0	0	0	0	0	0	0	0	0	0	0	0	0	0	0	0	0	0	0	0	0	0	0	0	0	0	0	0	0	0	0	0	0	0	0
1045.39	0	0	0	0	0	0	0	0	0	0	0	0	0	0	0	0	0	0	0	0	0	0	0	0	0	0	0	0	0	0	0	0	0	0	0	0	0	0	0	0	0	0	0	0	0	0	0	0	0
1045.41	0	0	0	0	0	0	0	0	0	0	0	0	0	0	0	0	0	0	0	0	0	0	0	0	0	0	0	0	0	0	0	0	0	0	0	0	0	0	0	0	0	0	0	0	0	0	0	0	0
1045.43	0	0	0	0	0	0	0	0	0	0	0	0	0	0	6064.32	0	0	0	0	5502.28	0	0	0	0	0	0	0	0	0	0	0	0	0	0	0	0	0	0	0	0	0	0	0	0	0	0	0	0	0
1045.44	0	0	0	0	0	0	0	0	0	0	0	0	0	0	0	0	0	0	0	0	0	0	0	0	0	0	0	0	0	0	0	4624.66	0	0	0	0	0	0	0	0	0	0	0	0	0	0	0	0	0
1045.45	0	0	0	0	0	0	0	0	0	5934.14	0	0	0	0	0	0	0	0	0	0	0	0	0	0	0	0	0	0	0	0	0	0	0	0	0	0	0	0	0	0	0	0	0	0	0	0	6635.59	0	0
1045.6	0	0	0	0	0	0	0	0	0	0	0	5625.1	0	0	0	0	0	0	0	0	0	0	0	0	0	0	0	0	0	0	0	0	0	0	0	0	0	0	0	0	0	0	0	0	0	0	0	0	6195.17
1045.63	0	0	0	0	0	0	0	0	0	0	0	5471.47	0	0	0	0	0	0	0	0	0	0	0	0	0	0	0	0	0	0	0	0	0	0	0	0	0	0	0	0	0	0	0	0	0	0	0	0	0
1045.64	0	0	0	0	0	0	0	0	0	0	0	0	0	0	0	0	0	0	0	0	0	0	0	0	0	0	0	0	0	0	0	0	0	0	0	6747.81	0	0	0	0	0	0	0	0	0	0	7533.2	0	0
1045.67	0	0	0	0	0	0	0	0	0	0	0	0	0	0	0	0	0	0	0	0	0	0	0	0	0	0	0	0	0	0	9367.67	0	125.806	0	0	0	0	0	0	0	0	0	0	0	0	0	0	0	0
1045.69	0	0	0	0	0	0	0	0	0	0	0	0	0	0	0	0	0	0	0	0	0	0	0	0	0	0	0	0	0	0	10193.8	0	0	0	0	0	0	0	0	0	0	7586.77	0	0	0	0	0	0	0
1045.7	0	0	0	0	0	0	0	0	0	0	0	0	0	0	0	4430.29	0	0	0	0	0	0	0	0	0	0	0	0	0	0	0	0	0	0	0	0	0	0	0	0	0	0	0	0	0	0	0	0	0
1045.71	0	0	0	0	0	0	0	0	0	0	0	0	0	0	0	0	0	0	0	0	0	0	0	0	0	0	0	0	0	0	0	0	0	0	0	0	0	0	0	0	0	0	0	0	0	0	0	0	0
1045.75	0	0	0	0	0	0	0	0	0	0	0	0	0	0	0	0	0	0	3096.68	0	0	0	0	0	0	0	0	0	0	0	0	0	0	0	3567.74	0	0	0	0	0	0	0	0	0	0	0	0	0	0
1045.77	0	0	0	0	0	0	8585.11	0	0	0	0	0	0	0	0	0	0	0	0	0	0	4796.05	0	0	0	0	0	0	0	0	0	0	0	0	0	0	0	0	0	0	0	0	0	0	0	0	0	0	0
1045.79	0	0	0	0	0	0	0	0	0	0	0	0	0	0	0	0	0	0	0	0	0	0	0	0	0	0	0	0	0	0	0	0	0	1712.81	0	0	0	0	0	0	0	0	0	0	0	0	0	0	0
1045.8	0	0	0	4514.97	0	0	0	0	0	0	0	0	0	0	0	0	0	0	0	0	0	0	0	0	0	0	0	0	0	0	0	0	0	0	0	0	0	0	0	0	0	0	0	0	0	0	0	0	0
1045.82	0	0	0	0	0	0	0	0	0	0	0	0	0	0	0	0	0	0	0	0	0	0	0	0	0	0	0	0	0	0	0	0	0	0	0	0	0	0	0	6216.96	0	0	0	0	0	0	0	0	0
1045.83	0	0	0	0	0	0	0	0	0	0	0	0	0	0	0	0	0	0	0	0	0	6204.34	0	0	0	0	0	0	0	0	0	0	0	0	0	0	0	0	0	0	0	0	0	0	0	0	0	0	0
1045.84	0	0	0	0	0	0	0	0	0	0	0	0	0	0	0	0	0	0	0	0	0	0	0	0	0	0	0	0	0	0	0	0	0	0	0	0	0	0	0	0	0	0	0	0	0	0	0	0	0
1045.85	0	0	0	0	0	0	0	0	0	0	0	0	0	0	0	0	0	0	0	0	0	0	0	0	0	0	0	0	0	0	6798.53	0	0	0	0	0	0	0	0	0	0	0	0	0	0	0	0	0	0
1045.87	0	0	5714.05	0	0	0	0	0	0	0	0	4493.81	0	0	0	0	0	0	0	0	0	0	0	0	0	0	0	0	0	0	0	0	0	0	2704.94	0	0	0	0	0	0	0	0	0	0	0	0	0	4880.37
1045.88	0	0	0	0	0	0	0	0	0	0	0	0	0	0	0	0	0	0	0	0	0	0	0	0	0	0	0	0	0	0	0	0	0	0	0	0	0	0	0	0	0	0	0	0	0	0	0	0	0
1045.9	0	0	0	0	0	0	0	0	0	0	0	0	0	0	0	0	0	0	0	0	0	0	0	0	6486.81	0	0	772.157	0	0	0	0	0	0	0	0	0	0	0	0	0	0	0	0	0	0	0	0	0
1045.91	0	0	0	0	5583.84	0	7666.52	0	0	0	0	0	0	0	0	0	0	0	0	0	0	0	0	0	0	0	0	0	0	0	0	0	0	0	0	0	0	0	0	0	0	0	0	0	0	0	0	0	0
1045.93	0	0	0	0	0	0	0	0	0	0	0	0	0	0	0	0	0	0	0	0	0	0	0	0	0	0	0	0	0	0	0	0	0	0	0	0	0	0	0	0	0	0	0	0	0	0	0	0	0
1045.94	0	0	0	0	0	0	0	0	0	0	0	0	0	0	0	0	0	0	0	0	0	0	0	0	0	0	0	806.612	0	0	0	0	0	0	0	0	0	0	0	0	0	0	0	0	0	0	0	0	0
1045.96	0	0	0	0	0	0	0	0	0	0	0	0	0	0	0	0	0	0	0	0	5062.65	0	0	0	0	0	0	0	0	0	0	0	0	0	0	0	0	0	0	0	0	0	0	0	0	0	0	0	0
1045.98	0	0	3579.97	0	0	0	0	0	0	0	0	0	0	0	0	0	0	0	0	0	0	0	0	0	0	0	0	0	0	0	0	0	0	0	0	0	0	0	0	0	0	0	0	0	0	0	0	0	0
1046.02	0	0	0	0	0	0	0	0	0	0	0	0	0	0	0	0	0	0	0	0	0	0	0	0	0	0	0	0	0	0	0	0	0	0	0	0	0	0	0	0	0	0	0	0	0	0	0	0	0
1046.03	0	0	0	0	0	0	0	0	0	0	0	0	0	0	0	0	0	0	0	0	0	0	0	0	0	0	0	0	8555.89	0	0	0	0	0	0	3913.01	0	0	0	0	0	0	0	0	0	0	0	0	0
1046.04	0	0	0	0	0	0	0	0	0	0	0	0	0	0	6720.03	0	5417.76	0	0	0	0	0	0	0	0	0	0	0	0	0	0	0	0	0	0	0	0	0	0	0	0	0	0	0	0	0	0	0	0
1046.08	0	0	0	0	0	0	0	0	0	0	0	0	0	0	0	0	0	0	0	0	0	0	0	0	0	0	0	0	0	0	6398.17	0	0	0	0	0	0	0	0	0	0	0	0	0	0	0	0	0	0
1046.11	0	0	0	0	0	0	0	0	0	0	0	0	0	0	0	0	0	0	0	0	0	0	0	0	0	0	0	0	0	0	0	0	0	0	0	0	0	0	0	0	0	0	16569	0	0	0	0	0	0
1046.12	0	0	0	0	0	0	0	0	0	0	0	0	0	0	0	0	0	0	0	0	0	0	0	0	0	0	0	0	0	0	0	0	0	0	0	0	0	6611.52	0	0	8922.94	0	0	0	0	0	0	0	0
1046.15	0	0	0	0	0	0	0	0	0	0	0	0	0	0	0	0	0	0	0	0	0	0	0	0	0	0	0	0	0	0	0	0	0	0	0	0	0	0	0	0	0	0	0	0	0	0	0	0	0
1046.19	0	0	0	0	0	0	0	0	0	0	0	0	0	0	0	0	0	0	0	0	0	0	0	0	0	0	0	0	0	0	0	0	0	0	0	0	0	0	0	0	0	0	0	0	0	0	0	0	0
1046.21	0	0	0	0	0	0	0	0	0	0	0	0	0	0	0	0	0	0	0	0	0	0	0	0	0	0	0	0	0	0	0	0	0	0	0	0	0	0	0	0	0	0	0	0	0	0	0	0	6608.72
1046.22	0	0	0	0	0	0	0	0	0	0	0	0	0	0	0	0	0	0	0	0	0	0	0	0	0	0	0	0	0	0	0	0	0	1481.23	0	0	3904.52	0	0	0	0	0	0	0	0	0	0	0	0
1046.26	0	0	0	0	0	0	0	0	0	0	0	0	0	0	0	0	0	0	0	0	0	0	0	0	0	0	0	0	0	0	0	0	2860.99	0	0	0	0	0	0	0	0	0	0	0	0	0	0	0	0
1046.29	0	0	0	0	0	0	0	0	0	0	0	0	0	0	0	0	0	0	0	0	0	0	0	0	0	0	0	0	0	0	0	0	0	0	0	0	0	491.989	0	0	0	0	0	0	0	0	0	5664.27	0
1046.3	0	0	0	0	0	10624.6	0	0	0	0	0	0	0	0	0	0	0	0	0	0	0	0	0	0	0	0	0	0	0	0	0	0	0	0	0	0	0	0	0	0	0	0	0	0	0	0	0	0	0
1046.32	0	0	0	0	0	0	0	0	0	0	0	0	0	0	0	0	0	0	0	0	0	0	0	0	0	0	0	0	0	0	0	0	0	0	0	5517	0	0	0	0	0	0	0	0	0	0	0	0	0
1046.35	4971.68	0	0	0	0	0	0	0	0	0	0	0	0	0	0	0	0	0	0	0	0	0	0	0	6519.16	0	0	0	0	0	0	0	0	0	0	0	0	0	0	0	0	0	0	0	0	0	0	0	0
1046.37	0	0	0	0	0	0	0	0	0	0	0	0	0	0	0	0	0	0	0	0	0	0	0	0	0	0	0	0	0	0	0	0	0	0	0	0	0	0	0	0	0	0	0	0	0	0	0	0	0
1046.38	0	0	0	0	0	0	0	0	0	0	0	0	0	0	0	0	0	0	0	0	0	0	0	0	0	0	0	0	0	0	0	0	0	0	0	0	0	0	0	0	0	0	0	0	0	0	0	0	4314.96
1046.39	0	0	0	0	0	0	5256.23	0	0	0	0	0	0	5393.6	0	0	0	0	0	0	0	0	0	0	0	0	0	0	0	0	7014.47	0	0	0	0	0	0	0	0	0	0	0	0	0	0	0	0	0	0
1046.41	0	0	0	0	0	0	0	0	0	0	0	0	0	0	0	0	0	0	0	0	0	0	0	0	0	0	0	0	0	0	0	0	0	0	0	0	0	372.889	0	0	0	0	0	0	0	0	0	0	0
1046.42	0	0	0	0	0	0	0	0	0	0	0	0	0	0	0	0	0	0	0	0	0	0	0	0	0	0	0	0	0	0	0	0	0	0	0	0	0	0	0	0	0	0	0	0	0	0	0	0	0
1046.43	0	0	0	0	0	0	0	0	0	0	0	0	0	0	0	0	0	0	0	0	0	0	0	0	0	0	0	0	0	0	0	0	0	0	0	0	0	0	0	0	0	0	0	0	0	0	0	0	0
1046.45	0	0	0	0	0	0	0	0	0	0	0	0	0	0	0	0	0	0	0	0	0	0	0	0	0	0	0	0	0	0	0	0	0	0	0	0	0	0	0	0	0	0	0	0	0	0	0	0	0
1046.46	0	0	0	0	0	0	0	0	0	0	0	0	0	0	0	0	0	0	0	0	0	0	0	0	0	0	0	0	0	0	0	0	0	0	0	0	0	0	0	0	0	0	0	0	0	0	0	0	0
1046.47	0	0	0	0	0	0	0	0	0	0	0	0	0	0	0	0	0	0	0	0	0	0	0	0	0	0	0	6234.22	0	0	0	0	0	0	0	0	0	0	0	0	0	0	0	0	0	0	0	0	0
1046.51	0	0	0	0	0	5918.99	0	0	0	0	0	0	0	0	0	0	0	0	0	0	0	0	0	0	0	0	0	0	0	0	0	0	0	0	0	0	0	0	0	0	0	0	0	0	0	0	0	0	0
1046.52	0	0	0	0	0	0	0	0	0	4258.49	0	0	0	0	0	0	8207.84	0	0	0	0	0	0	0	0	0	0	0	0	0	0	0	0	0	0	0	0	0	0	0	0	0	0	0	0	0	0	0	0
1046.54	0	0	0	0	0	0	0	0	3978.1	0	0	0	0	0	0	0	0	0	0	0	0	0	0	0	0	0	0	0	0	0	0	0	0	0	0	0	0	0	0	0	0	0	0	0	0	0	0	0	0
1046.59	0	0	0	0	0	0	0	0	0	0	0	0	0	0	0	0	0	0	0	0	0	0	0	0	0	0	0	0	0	0	0	4282.96	0	0	0	0	0	0	0	0	0	0	0	0	0	0	0	0	0
1046.66	0	0	0	0	0	0	0	0	0	0	0	0	0	0	0	0	0	0	0	0	0	0	0	0	0	0	0	0	0	0	0	0	0	10340.5	0	0	0	0	0	0	0	0	0	0	0	0	0	0	0
1046.7	0	0	0	0	0	7570.24	0	0	0	0	0	0	0	0	0	0	0	0	0	0	0	0	0	0	0	0	0	0	0	0	0	0	0	0	0	0	0	0	0	0	0	0	0	0	0	0	0	0	0
1046.75	0	0	0	0	0	0	0	0	0	0	0	0	0	0	0	0	0	0	0	0	0	0	0	0	0	0	0	0	0	0	0	0	0	0	0	0	0	0	0	0	0	0	0	0	0	0	0	0	0
1046.86	0	0	0	0	0	0	0	0	0	0	0	0	0	0	0	0	0	0	0	0	0	4795.29	0	0	0	0	0	0	0	0	0	0	0	0	0	0	0	0	0	0	0	0	0	0	0	0	0	0	6255.18
1046.87	0	0	0	0	0	0	0	0	0	0	0	0	0	0	0	0	0	0	0	0	0	0	0	0	0	0	0	0	0	0	0	0	0	17153.4	0	0	0	0	0	0	0	0	0	0	0	0	0	0	0
1046.89	0	0	0	0	0	0	0	0	0	0	0	0	0	0	0	0	0	0	0	0	0	0	8073.22	0	0	0	5999.56	0	0	0	0	0	0	0	0	0	0	0	0	0	5337.4	0	0	0	0	0	0	0	0
1046.9	0	0	0	0	0	0	0	0	0	0	0	0	0	0	0	0	0	0	0	0	0	0	0	0	0	0	0	0	0	0	0	0	0	0	0	0	0	0	0	0	0	0	0	0	0	0	0	0	0
1046.94	0	0	0	3460.17	0	0	0	0	0	0	0	0	0	0	0	0	0	0	0	0	0	0	0	0	0	0	0	0	0	0	0	0	0	0	0	0	0	0	0	7561.05	0	0	0	0	0	0	0	0	0
1046.95	0	0	0	0	0	0	0	0	0	0	0	0	2257.72	0	0	0	0	0	0	0	0	0	0	0	0	0	0	0	0	0	0	0	0	0	957.385	0	0	0	0	0	0	0	0	0	0	0	0	0	0
1047.01	0	0	0	0	0	0	0	0	0	0	0	0	0	0	0	0	0	0	0	0	0	0	0	0	0	0	0	0	0	0	0	0	0	0	763.944	0	0	0	0	0	5691.11	0	0	0	0	0	0	0	0
1047.02	0	0	0	0	0	0	0	0	0	0	0	0	0	0	0	0	0	0	0	0	0	0	0	0	0	0	0	9097.8	0	0	0	0	0	0	0	0	0	2681.35	0	0	0	0	0	0	0	0	0	0	0
1047.04	0	0	0	0	0	0	0	0	0	0	0	0	0	0	0	0	0	0	0	0	0	0	0	0	0	0	0	0	0	0	0	0	0	0	766.396	0	0	0	0	0	0	0	0	0	0	0	0	0	0
1047.06	0	0	8028.51	0	0	0	0	0	0	0	0	0	2989.11	0	0	0	0	0	0	0	0	0	0	0	0	0	0	0	0	0	0	0	0	0	0	0	0	0	0	0	0	0	0	0	0	0	0	0	0
1047.07	0	0	0	0	0	0	0	0	0	0	0	0	0	0	0	0	0	0	0	0	0	0	7428.74	0	0	0	0	0	0	5049.09	0	0	0	0	0	0	0	0	0	0	0	0	0	0	0	0	0	0	0
1047.08	0	0	0	0	0	0	0	0	0	0	0	0	0	0	0	0	0	0	0	0	0	0	0	0	0	0	0	0	0	0	0	0	0	0	0	0	0	0	0	0	6334.23	0	0	0	0	0	0	0	0
1047.09	0	0	0	0	0	0	0	0	0	0	0	0	0	0	0	0	0	0	0	0	0	0	0	0	0	0	0	0	0	0	0	0	0	0	0	0	0	0	0	0	0	0	0	0	0	0	0	0	0
1047.11	0	0	0	0	0	0	0	0	0	0	0	0	0	0	0	0	0	0	0	0	0	0	0	0	0	0	0	0	0	0	0	0	0	0	0	0	0	431.5	0	7176.48	0	0	0	0	0	0	0	0	0
1047.18	0	0	0	0	0	0	0	0	0	0	0	0	0	0	0	0	0	0	0	0	0	0	0	0	0	0	0	0	0	0	0	0	0	0	0	0	0	0	0	0	0	0	0	0	0	0	0	0	0
1047.2	0	0	0	0	0	0	0	0	0	0	0	0	0	0	0	0	0	0	0	0	0	0	0	0	0	0	0	0	0	0	0	11663.1	0	0	0	0	0	0	0	0	0	0	4965.7	0	0	0	0	0	0
1047.26	0	0	0	0	0	0	0	0	3392.58	0	0	0	0	0	0	0	0	0	0	0	0	0	0	0	0	0	0	0	0	0	0	0	0	0	0	0	0	0	0	0	0	0	0	0	0	0	0	0	0
1047.29	0	0	0	0	0	0	0	0	0	0	0	0	0	0	0	0	0	0	0	0	0	0	0	0	0	0	0	0	0	0	0	0	0	0	0	0	0	0	0	0	0	0	0	0	0	0	0	0	0
1047.32	0	0	0	0	0	0	0	0	8451.43	0	0	0	0	0	0	0	0	0	0	0	0	0	0	0	0	0	0	0	0	0	0	0	0	0	0	0	0	0	0	0	0	0	0	0	0	0	0	8711.42	0
1047.33	0	0	0	0	0	0	0	0	0	0	13098.4	0	0	0	0	0	0	0	0	3897.62	0	0	0	0	0	0	0	0	0	0	0	0	0	0	0	0	0	0	0	0	0	0	0	0	0	0	0	0	0
1047.36	0	0	0	0	0	0	0	0	0	0	0	0	0	0	0	0	0	0	0	0	0	0	0	0	0	0	0	0	0	0	0	0	0	0	0	0	0	0	0	0	0	0	0	0	0	0	0	0	0
1047.38	0	0	0	0	0	0	0	0	0	0	0	0	0	0	0	0	0	0	0	0	5298.73	0	0	0	0	0	0	0	0	0	0	0	0	0	0	0	0	0	0	0	0	0	0	0	0	0	0	0	0
1047.4	0	0	0	0	0	0	0	0	0	0	0	0	0	0	0	0	0	0	0	0	0	0	0	0	0	0	0	0	0	0	0	0	0	0	0	0	0	432.952	0	0	0	0	0	0	0	0	0	0	0
1047.44	0	0	0	0	0	0	0	0	0	0	0	0	0	0	0	0	0	0	0	0	0	0	0	0	0	0	0	0	0	0	3570.57	0	0	0	0	0	0	0	0	0	0	0	0	0	0	0	0	0	0
1047.47	0	0	0	0	0	0	0	0	0	0	0	0	0	0	0	0	0	0	0	0	0	0	0	0	0	0	0	0	0	5830.98	0	0	0	0	0	0	0	4957.79	0	0	0	0	0	0	0	0	0	0	0
1047.48	0	0	0	0	0	0	0	0	0	0	0	0	0	0	0	0	0	0	0	0	0	0	0	0	0	0	0	0	0	0	0	0	0	0	0	0	0	0	0	0	0	4735.32	0	0	0	0	0	0	0
1047.58	0	0	0	0	0	0	0	0	0	0	0	0	0	0	0	0	0	0	0	0	0	0	0	0	0	0	0	0	0	0	0	0	0	0	0	0	0	0	0	0	0	0	0	0	0	0	0	6662.6	0
1047.63	0	0	0	0	0	0	0	0	0	334.829	0	0	0	5715.95	0	0	0	0	0	0	0	0	0	0	0	0	0	0	0	0	0	0	0	0	0	0	0	0	0	0	0	0	0	0	0	0	0	0	0
1047.68	0	0	0	0	0	0	0	0	0	0	17145.5	0	0	0	0	0	0	0	0	0	0	0	0	0	0	0	0	0	0	0	0	0	0	0	0	0	0	0	0	0	0	0	0	0	4721.84	0	0	0	0
1047.77	0	0	0	0	0	0	0	0	0	0	0	0	0	0	0	0	0	0	0	0	0	0	0	0	0	0	0	0	0	0	0	0	0	0	0	0	0	0	0	0	0	0	0	0	0	0	0	0	0
1047.83	0	0	0	0	0	0	0	0	0	0	0	0	0	0	0	0	0	0	0	0	0	0	0	0	0	0	0	0	0	0	0	0	0	0	0	0	0	0	0	0	0	0	0	0	0	0	0	0	0
1047.86	0	0	0	0	7908.52	0	0	0	0	0	0	0	0	0	0	0	0	0	0	0	0	3611.89	0	0	0	0	0	0	0	0	0	0	0	0	0	0	0	0	0	0	0	0	0	0	0	0	0	0	0
1047.87	0	0	0	0	0	0	0	0	0	0	0	0	0	0	0	0	0	0	0	0	0	0	0	0	0	0	0	0	0	0	0	0	0	10245.6	0	0	0	0	0	0	0	0	0	0	0	0	0	0	0
1047.88	0	0	0	0	0	0	0	0	0	0	0	0	0	5598.82	0	0	0	0	0	0	0	0	0	0	0	0	0	0	0	0	0	0	0	0	0	0	0	0	0	0	0	0	0	0	0	0	0	0	0
1047.89	0	0	0	0	0	0	0	0	0	0	0	0	0	0	0	0	0	0	0	0	0	0	0	0	0	0	0	0	0	0	0	0	0	0	0	0	0	0	0	0	0	0	0	0	0	0	0	0	0
1047.9	0	0	0	0	5565.3	0	0	0	0	0	0	0	0	0	0	0	0	0	0	0	0	0	0	0	0	0	0	0	0	0	0	0	0	0	0	0	0	0	0	5611.79	0	0	0	0	0	0	0	0	0
1047.92	0	0	0	0	0	0	0	0	0	0	0	0	0	0	0	0	0	0	0	0	0	0	0	0	0	0	0	0	0	0	0	0	0	0	0	0	0	0	0	0	0	0	0	0	0	0	0	0	0
1047.94	0	0	0	0	0	0	0	0	0	0	0	0	0	0	0	0	0	0	0	0	0	0	0	0	0	0	0	0	0	0	0	0	0	0	0	0	0	0	0	0	0	0	0	0	0	0	12604.6	0	0
1047.95	0	0	0	0	0	0	0	0	0	0	0	0	0	0	8477.56	0	0	0	0	0	0	0	0	0	0	0	0	0	0	0	0	0	0	0	0	0	0	0	0	0	0	5480.38	0	0	0	5843.39	0	0	0
1047.96	0	0	0	0	0	0	0	0	0	1996.87	0	0	0	0	0	0	0	0	0	0	0	0	0	0	0	0	0	0	0	0	0	0	0	0	0	0	0	0	0	0	0	0	0	0	0	0	0	0	0
1047.97	0	0	0	0	0	0	0	0	0	0	0	0	0	0	0	0	0	0	0	0	0	0	0	0	0	0	0	0	0	0	0	0	0	0	0	0	0	0	0	0	0	0	0	0	0	0	6094.3	0	0
1047.98	0	0	0	0	0	0	0	0	0	0	0	0	0	0	0	0	0	0	0	0	0	0	0	0	4636.27	0	0	0	0	0	0	0	0	0	0	0	0	0	0	0	0	0	0	0	0	5749.42	0	0	0
1048	0	0	0	0	0	0	0	0	0	6048.15	0	0	0	0	0	0	0	0	0	0	0	0	0	0	0	0	0	0	0	0	0	0	0	0	0	0	0	0	0	0	0	0	0	0	0	0	0	0	0
1048.01	0	0	0	0	0	0	0	0	0	0	0	0	0	7111.29	7591.1	0	0	0	0	0	0	0	0	0	0	0	0	0	0	0	0	0	0	0	0	0	0	0	0	0	0	0	0	0	0	0	0	0	0
1048.02	0	0	0	0	0	0	0	0	0	0	0	0	2793.22	0	0	0	0	0	0	0	0	0	0	0	0	0	0	0	0	0	0	0	0	0	0	0	0	0	0	0	0	0	0	0	0	0	0	0	0
1048.03	0	0	0	0	0	0	0	0	0	1746.63	0	0	0	0	0	0	0	0	0	0	0	0	0	0	0	0	0	0	0	0	0	0	0	0	0	0	0	0	0	0	0	0	0	0	0	0	0	0	0
1048.08	0	0	0	0	0	0	0	0	0	0	0	0	0	0	0	0	0	0	0	0	0	0	0	0	0	0	0	0	0	0	0	0	0	0	0	0	0	0	0	0	0	0	0	0	0	0	0	0	0
1048.13	0	0	0	0	0	0	0	0	0	0	0	0	0	0	0	0	0	0	0	0	1099.44	0	0	0	0	0	0	0	0	0	0	0	0	0	0	0	0	0	0	0	0	0	0	0	0	0	0	0	0
1048.21	0	2967.42	0	0	0	0	0	0	0	0	0	0	0	0	0	0	0	0	0	0	0	0	0	0	0	0	0	0	0	0	0	0	0	3068.57	0	0	0	0	0	0	0	0	0	0	0	0	0	0	0
1048.24	0	0	0	0	0	0	0	0	0	0	0	0	0	0	0	0	0	0	0	0	0	0	0	0	0	0	0	0	0	0	0	0	0	0	0	0	0	0	0	0	0	0	0	0	0	0	0	9084.93	0
1048.27	0	0	0	0	0	0	0	0	0	0	0	0	0	0	0	0	0	0	0	0	0	0	0	0	0	0	0	0	0	0	0	0	0	0	0	0	0	0	0	0	0	0	0	0	0	0	0	0	0
1048.28	0	0	0	0	0	0	0	0	0	0	0	0	0	0	0	0	0	0	0	0	0	0	0	0	0	0	0	0	0	0	0	0	0	0	0	0	0	0	0	0	0	0	0	0	0	0	0	0	0
1048.31	0	0	0	3949.04	0	0	0	0	0	0	0	0	0	0	0	0	0	0	0	0	0	0	0	0	0	0	0	0	0	0	0	0	0	0	0	0	0	0	0	0	0	0	0	0	0	0	0	0	0
1048.36	4589.77	0	0	0	0	0	0	0	0	0	0	0	0	0	0	0	0	0	0	0	0	0	0	0	0	0	0	0	0	0	0	0	0	0	0	2631.62	4815.16	0	0	0	0	0	0	0	0	0	0	0	0
1048.37	0	0	0	0	0	0	5174.86	0	0	0	0	0	0	0	0	0	0	0	0	0	0	0	0	0	0	0	0	0	0	0	0	0	0	0	0	0	0	0	0	0	0	0	0	0	0	0	0	0	0
1048.39	0	0	0	0	0	0	0	0	0	0	0	0	0	0	5842.93	0	0	0	0	0	0	0	0	0	0	0	0	0	0	0	0	0	0	0	0	0	0	0	0	0	0	0	0	0	0	0	0	0	0
1048.41	0	0	0	0	0	0	0	0	0	0	0	0	0	0	0	0	0	0	0	0	0	0	0	0	4612.14	0	0	0	0	0	0	0	2803.08	0	0	0	0	0	0	5451.47	0	0	0	0	0	0	0	0	0
1048.43	0	0	0	0	0	0	4570.2	0	0	0	0	0	0	10262.2	0	0	0	0	0	0	0	0	0	0	0	0	0	0	0	0	0	0	0	0	0	0	0	0	0	0	0	0	0	0	0	0	0	0	0
1048.46	0	0	0	0	0	0	5180.54	0	0	0	0	0	0	0	0	0	0	0	0	0	0	0	0	0	0	0	0	0	0	0	0	0	0	0	0	0	0	0	0	0	0	0	0	0	0	0	0	0	0
1048.51	0	0	0	0	0	0	0	0	0	0	0	0	0	0	0	0	0	0	0	0	0	0	0	0	0	0	0	0	0	0	0	0	0	0	0	0	0	0	0	0	0	4355.43	0	0	0	5582.18	0	0	0
1048.52	0	0	0	0	0	0	0	0	0	0	0	0	0	0	0	0	0	0	0	0	0	0	0	0	0	0	0	0	0	0	0	0	0	0	0	0	0	0	6314.84	0	0	0	0	5068.51	0	0	0	0	0
1048.58	0	0	0	0	0	0	0	0	0	0	0	0	0	0	0	0	0	0	0	0	0	0	0	0	0	0	0	0	0	0	0	0	0	0	0	0	0	0	0	0	0	0	0	0	5015.04	0	0	0	0
1048.61	0	0	0	0	0	0	0	0	0	0	0	0	0	0	0	0	0	0	0	0	0	0	0	0	0	0	0	0	0	0	0	0	0	0	0	0	0	0	0	4867.25	0	0	0	5173.86	0	0	0	0	0
1048.76	0	0	0	0	0	0	0	0	0	0	20236.7	0	0	0	0	0	0	0	0	0	0	0	0	0	0	0	0	0	0	0	0	0	0	0	0	0	0	0	0	0	0	0	0	0	0	0	0	0	0
1048.77	0	0	0	0	0	0	0	0	0	0	0	0	0	0	0	0	0	0	0	0	0	0	0	0	0	0	0	0	0	0	0	0	0	0	0	0	0	0	0	0	0	0	0	0	0	0	0	0	0
1048.79	0	0	0	0	0	0	0	0	0	679.898	0	0	0	0	0	0	0	0	0	0	0	0	0	0	0	0	0	0	0	0	0	0	0	0	0	0	0	0	0	0	0	0	0	0	0	0	10131.3	0	0
1048.8	0	0	0	0	5531.94	0	0	0	0	0	0	0	0	0	0	0	0	0	0	0	0	0	0	0	0	0	0	0	0	0	0	0	0	0	0	0	0	0	0	0	0	0	0	0	0	0	0	0	0
1048.81	0	0	0	0	0	0	0	0	0	0	0	0	0	0	0	0	0	0	0	0	0	4785.91	0	0	0	0	0	0	0	0	12190.5	0	0	0	0	0	0	0	0	0	0	0	0	0	0	0	0	0	0
1048.85	0	0	0	0	0	0	0	0	0	0	0	0	0	0	6571.21	0	0	0	0	0	0	0	0	0	0	0	0	0	0	0	0	0	0	0	0	0	0	0	0	0	0	0	0	0	0	0	6436.56	0	0
1048.86	0	5960.81	0	0	0	0	0	0	0	0	0	0	0	0	0	0	0	0	0	0	0	0	0	0	0	0	0	0	0	0	6371.22	0	0	0	0	0	0	0	0	0	0	0	0	0	0	0	0	0	0
1048.88	0	0	0	0	0	0	0	0	0	0	0	0	0	0	0	0	0	0	0	0	0	0	0	0	0	0	0	0	0	0	8200.57	0	0	0	0	0	0	0	0	0	0	0	0	0	0	0	0	0	0
1048.92	0	0	0	0	0	0	0	0	0	0	0	0	0	5757.55	0	0	0	0	0	0	0	0	0	0	0	0	0	0	0	0	0	0	0	0	0	0	0	0	0	0	0	0	0	0	0	0	0	0	0
1048.94	0	0	0	0	0	0	0	0	0	0	0	0	0	0	0	0	0	0	0	0	0	0	0	0	0	0	0	0	6961.62	0	0	0	0	0	0	0	0	0	0	0	0	0	0	0	0	0	0	0	0
1048.98	0	0	0	0	0	0	0	0	0	0	0	0	0	0	0	0	0	0	0	0	0	0	0	0	0	0	0	0	0	0	0	0	0	0	0	0	0	0	0	0	0	0	0	0	0	1628.68	0	8524.65	0
1049.01	0	0	0	0	0	0	0	0	0	458.593	0	0	0	0	0	0	0	0	0	0	0	0	0	0	0	0	0	0	0	0	0	0	0	0	0	0	0	4901.33	0	0	0	0	0	0	0	0	0	0	0
1049.03	0	0	0	0	0	0	0	0	0	0	0	0	0	0	0	0	0	0	0	0	0	0	6471.7	0	0	0	0	0	0	0	0	0	0	0	0	0	0	0	0	0	0	0	0	0	0	0	0	0	0
1049.05	0	0	0	0	0	0	0	0	0	0	0	0	0	0	0	0	0	0	0	0	0	0	0	0	0	0	0	0	0	0	0	0	631.119	0	0	0	0	0	0	0	0	0	0	0	0	0	0	0	0
1049.06	0	0	0	0	0	0	0	0	0	0	0	0	0	0	0	7244.93	0	0	0	0	0	0	0	0	0	0	0	0	0	0	0	0	0	0	788.024	0	0	0	0	0	0	0	0	0	7099.55	0	0	0	0
1049.07	0	0	0	0	0	0	0	0	0	0	0	0	0	0	0	0	0	0	0	0	0	0	0	0	0	0	0	651.238	0	0	0	0	0	0	0	0	0	0	0	0	0	0	0	0	0	0	0	0	0
1049.12	0	0	0	0	0	0	0	0	0	0	0	0	0	0	0	0	0	0	0	0	0	0	0	0	0	0	0	683.385	0	0	0	0	0	0	0	0	0	0	0	0	0	0	0	0	0	0	0	0	0
1049.15	0	0	0	0	0	0	0	0	0	0	0	0	0	0	0	0	0	7887.9	0	0	0	0	0	0	0	0	0	0	0	0	0	0	0	0	0	0	0	0	0	0	0	0	0	0	0	0	0	0	0
1049.16	0	0	0	0	0	0	0	0	0	0	0	0	0	0	0	0	0	0	0	0	0	0	0	0	0	0	0	0	0	0	0	0	0	0	0	0	0	0	0	0	0	0	0	0	0	0	7435.98	0	0
1049.18	0	0	0	0	0	0	0	0	0	0	0	0	0	0	0	0	0	0	0	0	0	0	0	0	0	0	0	0	0	0	0	0	0	0	0	0	0	0	0	0	0	0	0	0	0	0	6468.64	0	0
1049.27	0	0	809.757	0	0	0	0	0	0	0	0	0	0	0	0	0	0	0	0	0	0	0	0	0	0	0	0	0	0	0	0	0	0	0	0	0	0	0	0	0	0	0	0	0	0	0	0	0	0
1049.29	0	0	0	0	0	0	0	0	0	0	0	0	0	0	0	0	0	0	0	3846.98	0	0	0	0	0	0	0	0	0	0	0	0	0	0	0	0	0	0	0	0	0	0	0	0	0	0	0	0	0
1049.3	0	0	0	0	0	0	0	0	0	0	0	0	0	0	0	0	0	0	0	0	0	0	0	0	0	0	0	0	0	0	0	0	0	0	0	0	0	0	0	0	0	0	0	0	0	0	0	0	0
1049.31	0	0	0	0	0	0	0	0	0	0	0	0	0	0	0	0	0	0	0	0	0	0	0	0	0	0	0	1622.95	0	0	0	0	0	0	0	0	0	0	0	0	0	0	0	0	0	0	0	0	0
1049.32	0	0	0	0	0	0	0	0	0	0	0	0	0	0	0	0	0	0	0	0	0	0	0	0	0	0	0	0	0	0	0	0	0	0	0	0	0	0	0	0	0	0	0	0	0	0	0	0	0
1049.33	0	0	0	0	0	0	0	0	0	0	0	0	0	0	0	0	0	0	0	0	3702.66	0	0	0	0	0	0	0	0	0	0	0	0	4712.43	0	0	0	0	0	0	0	0	0	0	0	0	0	0	0
1049.34	0	0	0	0	0	0	0	0	0	0	0	0	0	0	0	0	0	0	0	0	0	0	0	0	0	0	0	0	0	0	0	0	0	0	0	0	0	0	0	0	0	0	0	0	0	0	0	0	0
1049.35	0	0	0	0	0	0	0	0	0	0	0	0	0	0	0	0	0	0	0	0	0	0	0	0	0	0	0	0	0	0	0	0	0	0	0	0	0	0	0	0	0	0	0	0	0	0	0	0	0
1049.38	0	0	0	0	0	0	0	0	0	0	0	0	0	0	0	0	0	0	0	0	0	0	0	0	0	0	0	0	0	0	8647.01	0	0	0	0	0	0	0	0	0	0	0	0	0	0	0	0	0	0
1049.42	0	0	0	0	0	0	0	0	0	0	0	0	0	0	0	0	0	0	0	0	0	0	0	0	0	0	0	0	0	0	0	0	0	0	0	0	0	0	0	0	0	0	0	0	0	0	0	0	0
1049.45	0	0	0	0	0	11065.7	0	0	0	0	0	0	0	0	0	0	0	0	0	0	0	0	0	0	0	0	0	0	0	0	0	0	0	0	0	0	0	0	0	0	0	0	0	0	0	0	0	0	0
1049.46	0	0	0	0	0	0	0	0	0	0	0	5262.97	0	0	0	0	0	0	0	0	0	0	0	0	0	0	0	0	0	0	0	0	0	0	1392.91	0	0	0	0	0	0	4506.22	0	0	0	0	0	0	0
1049.47	0	0	0	0	0	0	0	6229.53	0	0	0	0	0	0	0	0	0	0	0	0	0	0	0	0	0	0	0	0	0	0	0	0	0	0	0	0	0	0	0	0	0	0	0	0	0	0	0	0	0
1049.6	0	0	0	0	0	0	0	0	0	2440.31	0	0	0	0	0	0	0	0	0	0	0	0	0	0	0	0	0	0	0	0	0	0	0	0	0	0	0	0	0	0	0	0	0	0	5258.27	0	0	0	0
1049.61	0	0	0	0	0	0	0	0	0	0	0	4387.29	0	0	0	0	0	0	0	0	0	0	0	0	0	0	0	0	0	0	0	0	0	0	0	0	0	0	0	0	0	0	0	0	0	0	0	0	0
1049.68	0	0	0	0	0	0	0	0	0	0	0	0	0	0	0	0	0	0	0	0	0	0	0	0	0	0	0	0	0	0	0	0	0	0	0	0	0	0	0	0	0	0	0	0	0	0	0	0	0
1049.82	0	6765.16	1227.65	0	0	0	0	0	0	0	0	0	0	0	0	0	0	0	0	0	0	0	0	0	0	0	0	0	0	0	0	0	0	4411.99	0	0	0	0	0	0	0	0	0	0	0	0	0	0	0
1049.85	0	0	0	0	0	0	0	0	0	0	0	0	0	0	0	0	0	0	0	0	0	0	0	0	0	0	0	0	0	0	0	0	0	0	0	0	0	0	0	0	0	0	0	0	0	0	0	0	0
1049.87	0	0	5496.93	0	0	0	0	0	0	0	0	0	0	0	0	0	0	0	0	0	0	0	0	0	0	0	0	0	0	0	0	0	0	0	0	6327.67	0	0	0	0	0	0	0	0	0	0	0	0	0
1049.9	0	0	0	0	0	0	0	0	0	0	0	0	0	0	0	0	5880.31	0	0	0	0	0	0	0	0	0	0	0	0	0	0	4425.82	0	0	0	0	0	0	0	0	0	0	0	0	0	0	0	0	0
1049.91	0	0	0	0	0	0	0	0	4175.3	0	0	0	0	0	0	5973.65	0	0	0	0	0	0	0	0	0	0	0	0	0	0	0	0	0	0	0	0	0	0	0	0	0	0	0	0	0	0	0	0	0
1049.94	0	0	0	0	0	0	0	0	3109	0	0	0	0	0	0	0	0	0	0	0	0	0	0	0	0	0	4811.88	0	0	0	0	0	0	0	0	0	0	0	0	0	0	0	0	0	0	0	0	0	0
1049.96	0	0	0	0	0	0	0	0	0	0	0	0	0	0	0	0	0	0	0	0	0	0	0	4162.85	0	0	0	0	0	0	0	0	0	0	0	0	0	0	0	0	0	0	0	0	0	0	0	6981.92	0
1049.99	0	0	0	0	0	0	0	0	0	0	0	0	0	0	0	5604.22	0	0	0	0	0	0	0	0	0	0	0	0	0	0	0	0	0	0	0	0	0	0	0	0	0	0	0	0	0	0	0	0	0
105.002	183005	66106.6	13672.3	42600.3	34499.4	0	52313.9	0	122288	85273.2	28717.3	187281	93339.6	104908	13213.7	0	20734.5	0	15576	190056	126066	189685	29353.4	15727.4	124167	7847.96	0	297020	0	61762.9	18490.6	18348.7	151292	0	22529.1	0	36249.7	96400.1	9303.28	0	13121.5	7134.62	45552.8	21330.2	18105.8	139769	177269	12239.2	135020
105.014	0	0	21297.5	0	15801.7	0	9686.53	0	0	4472.45	8734.94	9352.86	0	0	0	0	0	0	0	7351.33	23038.9	0	0	5899.78	0	0	0	21325	29882.1	43023.7	14877.7	0	0	24531.3	0	0	19215.3	10673.1	0	0	10539.9	0	0	0	0	0	0	13089.6	0
105.019	1.02696e+06	548498	371838	348796	531015	1.68518e+06	546030	544648	477849	483761	1.02635e+06	508060	409551	1.22271e+06	1.19788e+06	641038	928396	428973	313888	401527	849589	798604	812295	416692	514912	358060	737783	1.7665e+06	531188	523063	1.33287e+06	743059	323662	295886	434674	859607	498550	644617	758320	700637	484514	1.81809e+06	2.03785e+06	265620	742273	577381	1.22545e+06	1.20509e+06	552468
105.03	728205	492157	462905	638887	220496	571705	690954	691137	598814	421932	621770	499027	263047	689567	656669	517369	493022	541662	276599	374311	415428	767827	493954	332868	635235	260814	627611	374340	532157	412879	1.055e+06	730650	454458	262793	380981	808300	496200	456466	549914	550408	399068	631509	936604	406038	800215	601509	783292	1.18909e+06	481845
105.044	0	35252	27012.9	12269.3	20404.8	36116.6	55719.5	137457	31853.2	13575.9	35231.9	28466.3	5665.16	48835.4	38566.2	35412.2	56384.5	0	8142.99	15701.1	7595.34	63434.7	65270.1	21720	28467.9	49836.5	0	94859.7	29644.2	15866.7	36329	28810.5	2957.8	13062.5	28006.8	16754.3	62320.7	7359.68	42623.9	0	32114.4	13405.8	72176	11753	326213	17802.1	16788	20014.7	27266.8
[truncated: 59,819 more rows]
[truncated: 63 more columns]

## Sheet: positive_mode_processed_data
m/z	002N_FMV_W0	002N_FMV_W8	021V_FMV_W0	021V_FMV_W8	043K_FMV_W0	043K_FMV_W8	052V_FMV_W0	052V_FMV_W8	055Z_FMV_W0	055Z_FMV_W8	063Y_FMV_W0	063Y_FMV_W8	081O_FMV_W0	122H_FMV_W0	122H_FMV_W8	130B_FMV_W0	130B_FMV_W8	168K_FMV_W0	168K_FMV_W8	175D_FMV_W0	175D_FMV_W8	194Y_FMV_W0	194Y_FMV_W8	211M_FMV_W0	211M_FMV_W8	228Y_FMV_W0	241C_FMV_W0	314B_FMV_W0	314B_FMV_W8	328P_FMV_W0	328P_FMV_W8	343V_FMV_W0	343V_FMV_W8	344U_FMV_W0	355K_FMV_W0	355K_FMV_W8	356Q_FMV_W0	356Q_FMV_W8	400S_FMV_W0	400S_FMV_W8	411X_FMV_W0	411X_FMV_W8	416A_FMV_W0	416A_FMV_W8	477R_FMV_W0	477R_FMV_W8	492M_FMV_W0	492M_FMV_W8	521Y_FMV_W0
100.034	0	0	0	0	0	0	0	0	0	0	0	19472.4	158706	0	0	0	23093.6	0	22186.6	0	21860.6	0	0	36097.7	0	0	0	184289	0	24157.1	0	0	98069.5	71584.7	9173.7	16086.6	0	29410.7	0	0	18817	0	0	0	0	37365.6	0	0	0
100.047	481819	420426	341874	340085	552680	403673	190396	385669	238358	705693	577261	403084	2.40001e+06	252268	349216	601241	436636	423669	605363	285325	989651	175385	557972	547561	378360	610506	364657	3.47709e+06	745169	386360	135788	103678	1.76016e+06	1.03436e+06	468363	806283	410369	628335	437731	297453	435435	372919	550168	350039	404162	823933	296218	335762	410122
100.059	0	0	0	0	0	0	0	0	0	0	0	0	0	0	0	0	0	0	0	0	0	0	0	0	0	0	0	21812.3	0	0	0	0	0	12118.5	0	0	0	0	0	0	0	0	0	0	0	0	0	0	0
100.076	774310	558169	518157	895096	52395.6	294971	259465	190632	688103	168498	488048	158730	599039	477071	139789	69630.5	570027	35004.2	100954	52104.6	138492	185177	604146	862298	486331	589220	31573.2	1.13348e+06	667830	152026	278376	1.09809e+06	187808	422901	575034	823039	160619	337100	1.38047e+06	938162	288202	118191	489494	203640	632147	1.41362e+06	268494	291069	63500.5
100.112	0	0	7018.66	0	0	0	0	0	0	11375.8	0	0	0	0	0	0	94888	0	0	65202.9	0	0	0	0	0	0	168908	0	0	17643.1	0	0	12163.6	0	0	0	0	6094.5	0	21440.4	0	0	0	0	0	0	0	0	22395.4
100.443	0	0	0	0	0	0	0	0	0	0	0	0	0	0	0	0	0	0	0	0	0	0	0	0	0	0	0	0	0	0	0	0	0	0	0	0	0	0	0	0	0	0	0	0	0	0	0	0	0
100.527	0	0	0	0	19374.9	0	0	0	0	0	25093.7	0	16529.2	0	0	0	0	0	0	0	23732	0	0	0	0	27256.8	0	17192.4	0	0	0	0	0	0	0	24452.6	0	0	0	0	0	0	0	0	0	0	0	0	21523.3
100.548	0	0	11117.7	0	0	0	0	0	0	14576.1	0	0	60162.1	0	0	0	0	0	0	0	56293.7	0	0	0	0	0	0	119870	0	0	0	0	17150	15341.3	0	0	0	0	0	0	0	0	16317.1	31036.7	0	0	0	0	0
100.917	0	0	0	0	86931.3	0	0	0	0	0	0	0	0	0	0	0	0	0	35617.6	0	0	0	0	0	0	56081.9	44033	0	0	0	0	31368.4	0	82820.5	89862.1	0	0	0	0	0	0	65669.1	0	0	0	0	0	0	0
100.94	0	0	0	0	0	27534.5	0	0	0	0	0	0	0	0	0	0	0	0	0	0	0	0	0	0	0	0	0	0	0	0	0	0	0	0	0	0	0	0	0	23995.4	0	0	0	0	0	0	0	0	0
100.961	0	0	0	0	0	0	0	0	0	0	0	0	0	0	0	0	0	0	0	0	0	0	0	0	0	0	0	0	0	0	177892	0	0	0	0	0	0	0	0	0	0	0	0	0	0	0	0	0	0
100.982	0	0	0	0	0	0	0	0	0	0	0	0	0	28757.9	0	0	0	0	0	0	0	0	0	0	0	0	0	0	0	0	37483.4	0	0	0	0	0	0	0	0	0	0	0	0	0	0	0	0	0	0
100.994	2.13184e+07	3.4081e+07	1.86566e+07	1.98977e+07	1.82706e+07	2.16453e+07	3.07849e+07	2.81126e+07	33902026	3.17642e+07	2.08768e+07	3.47826e+07	1.06828e+07	3.40444e+07	1.9463e+07	4.43429e+07	3.52451e+07	3.74239e+07	1.94889e+07	3.11347e+07	3.53874e+07	4.11629e+07	3.13345e+07	2.87787e+07	2.98304e+07	2.63599e+07	36233998	2.38218e+07	3.90174e+07	20695961	1.31281e+08	4.99856e+07	2.56335e+07	5.14151e+07	3.5676e+07	3.85269e+07	3.19333e+07	3.10599e+07	1.50108e+07	1.9503e+07	1.33639e+07	5.47595e+07	1.43481e+07	2.11889e+07	1.64885e+07	1.55145e+07	4.06355e+07	2.44244e+07	1.63421e+07
101	369482	739478	459755	484874	3.02563e+06	785569	1.04172e+06	685874	1.19178e+06	1.81981e+06	361691	1.02119e+06	450840	771247	317169	1.10688e+06	704323	975659	382966	1.64365e+06	1.22968e+06	1.80546e+06	896675	798523	952208	758209	810775	577093	869843	938170	4.66567e+06	1.6164e+06	736040	1.46182e+06	837111	818445	1.00156e+06	840058	258612	316527	886763	3.15128e+06	412020	983706	287688	495623	839131	698966	342620
1000	0	0	0	0	0	0	0	0	0	0	0	0	0	0	0	0	0	0	0	0	0	0	0	0	0	0	0	0	0	3929.89	0	0	0	0	0	0	0	0	0	3853.98	0	0	0	7322.26	0	0	3493.51	0	828.735
1000.01	0	0	0	0	0	0	0	0	0	0	0	0	0	0	0	0	0	0	0	0	0	0	0	0	0	0	0	0	0	0	0	0	0	0	0	0	0	0	0	0	0	0	0	0	0	0	0	0	0
1000.02	0	0	0	0	0	4175.94	0	0	0	0	0	0	0	0	0	0	0	0	0	0	0	0	0	0	0	0	0	0	0	0	0	0	0	272.456	0	0	0	0	0	0	550.795	0	0	0	0	0	0	0	0
1000.03	0	0	0	0	0	0	0	0	0	0	0	0	0	0	0	0	0	0	0	0	0	0	0	0	0	0	0	0	0	0	0	0	0	0	0	0	0	0	0	0	0	0	0	0	0	0	0	0	0
1000.04	278.248	0	0	0	0	0	0	0	0	0	0	0	0	0	0	0	0	891.632	0	0	0	0	0	0	0	0	0	0	0	0	0	0	0	546.404	0	0	0	0	0	0	0	0	0	0	0	0	0	0	0
1000.05	0	0	0	0	0	0	0	0	0	0	1421.14	0	0	0	0	0	0	0	0	0	0	0	0	0	0	0	0	0	0	0	0	0	0	0	0	0	0	3066.46	0	0	0	0	0	0	0	0	0	0	0
1000.07	0	0	0	0	0	0	0	0	0	0	0	0	0	0	0	0	0	0	0	0	0	0	0	0	0	0	0	0	0	0	0	0	0	0	0	0	0	0	0	0	0	0	0	0	0	0	0	8068.89	0
1000.08	0	0	0	0	0	0	0	0	0	0	0	0	0	0	0	0	0	0	0	0	0	0	0	0	0	0	776.666	0	0	0	0	0	0	0	0	0	0	0	0	0	0	0	174.231	0	0	0	0	0	3553
1000.1	0	0	0	0	0	0	0	0	0	0	0	0	0	0	0	0	0	0	0	0	0	0	0	0	0	0	0	0	0	0	0	0	0	0	0	0	0	0	0	0	0	0	0	0	0	0	0	0	0
1000.11	0	0	0	0	0	0	0	2914.58	0	0	0	0	0	0	0	0	0	0	0	0	0	0	0	0	0	0	0	0	0	0	0	0	0	0	0	0	0	1052.16	0	4289.84	0	0	0	0	0	0	0	0	0
1000.12	0	0	0	0	208.999	0	0	0	0	0	0	0	0	0	0	0	0	0	0	0	0	0	0	0	0	0	0	0	0	0	0	0	0	0	0	0	0	0	0	0	0	0	152.717	0	0	0	0	0	0
1000.13	0	0	0	0	0	0	0	0	0	0	0	0	0	0	0	0	0	0	0	0	0	0	0	0	0	0	0	581.902	0	0	0	0	0	0	0	0	0	0	0	0	0	0	0	0	0	0	0	0	0
1000.14	0	0	0	0	0	0	0	0	0	0	0	0	0	0	0	0	0	0	0	0	0	0	0	0	0	0	0	0	0	0	0	0	0	529.533	0	0	0	0	0	0	0	0	423.724	0	0	0	0	0	0
1000.16	0	0	0	0	0	0	0	0	0	0	0	0	0	0	0	0	0	0	259.347	0	0	0	0	0	0	0	0	0	0	0	0	0	0	0	0	0	0	0	0	0	0	0	0	0	0	0	0	0	0
1000.17	0	0	0	0	0	0	0	0	0	0	0	0	0	0	0	428.621	0	0	0	0	0	0	0	0	0	0	0	0	0	0	0	0	0	0	0	0	0	0	0	0	0	0	299.275	0	0	0	0	0	0
1000.18	0	0	0	0	0	0	0	0	0	0	0	0	0	0	0	0	0	0	0	0	0	0	0	0	0	0	0	0	0	0	0	0	0	0	0	0	0	0	0	0	0	0	142.084	0	0	0	0	0	0
1000.19	0	0	0	0	0	0	0	0	0	0	0	0	0	0	0	0	0	0	0	0	0	0	0	0	0	0	0	0	0	0	0	0	0	0	0	0	0	0	0	0	0	0	0	0	0	0	0	0	0
1000.2	0	0	0	0	0	0	0	0	0	0	0	0	0	0	0	0	0	0	0	0	0	0	0	0	0	0	0	0	0	0	0	0	0	0	0	0	0	0	0	0	0	0	351.297	0	0	0	0	0	0
1000.21	0	0	0	0	0	0	0	0	0	0	0	0	0	0	0	0	0	0	0	0	0	0	0	0	0	0	0	0	0	0	0	0	0	0	0	0	0	0	0	0	0	0	0	0	0	0	0	0	0
1000.24	0	0	0	0	253.058	0	0	0	0	0	0	0	0	0	0	456.408	0	0	0	0	0	0	0	0	0	536.734	0	0	0	0	0	0	0	0	0	0	0	0	0	0	0	0	0	0	0	3137.71	0	0	0
1000.25	0	0	0	0	0	0	0	0	0	0	0	0	0	0	0	0	0	0	0	0	0	0	0	0	0	0	0	0	0	0	0	0	0	0	0	0	0	0	0	0	0	0	0	0	0	0	0	0	0
1000.28	0	0	0	0	277.372	0	0	0	0	0	0	0	0	0	0	0	0	0	0	0	0	0	0	0	0	0	0	0	0	0	0	0	0	0	0	0	0	0	0	0	0	0	0	0	0	0	0	0	0
1000.29	0	0	0	0	0	0	0	0	0	0	0	0	0	0	0	0	0	0	0	0	0	0	0	0	0	0	0	0	0	0	0	0	0	0	0	0	0	0	0	0	0	0	0	0	0	0	0	0	0
1000.3	0	0	0	0	0	0	0	0	0	0	0	0	0	0	0	0	0	0	308.227	0	0	0	0	0	0	0	0	0	0	0	0	0	0	214.979	0	0	0	0	0	0	0	0	0	0	0	0	0	0	0
1000.33	0	0	0	0	0	0	0	0	0	0	0	0	0	0	0	0	0	0	0	0	0	0	0	0	0	411.112	348.087	0	0	0	0	0	0	0	0	0	0	0	0	0	0	0	0	0	0	0	0	0	0
1000.34	0	0	0	0	0	0	0	0	0	0	0	566.526	0	0	0	0	0	0	0	0	0	0	0	0	0	0	0	0	0	3305.63	0	0	0	0	0	0	0	0	0	0	0	0	0	0	0	0	0	0	0
1000.35	0	0	0	0	0	0	0	0	0	0	0	0	0	0	0	0	0	0	0	0	0	0	0	0	0	0	0	0	0	0	0	0	0	0	0	0	0	0	0	0	0	0	0	0	0	0	0	0	0
1000.36	0	0	0	0	226.548	0	0	0	0	0	0	0	0	0	0	0	0	0	0	0	0	0	0	0	0	644.196	0	0	0	0	0	0	0	341.112	0	0	0	0	0	0	0	0	0	0	0	0	0	0	0
1000.37	0	0	0	0	0	0	0	0	0	0	0	0	0	0	0	0	0	0	0	0	0	0	0	0	0	0	0	0	0	0	0	0	0	164.96	0	0	0	0	0	0	0	345.164	0	0	0	0	0	0	0
1000.38	0	0	0	0	315.449	0	0	0	0	0	0	0	0	0	0	0	0	0	238.068	0	0	0	0	0	0	0	0	0	0	0	0	0	0	0	0	0	0	0	0	0	0	0	0	0	0	0	0	0	0
1000.39	0	0	0	0	0	0	0	0	0	0	0	0	0	0	0	0	0	0	0	0	0	0	0	0	0	0	0	0	0	0	0	0	0	0	0	0	0	0	0	0	0	0	0	0	0	0	0	0	0
1000.4	0	0	0	0	0	0	0	0	0	0	0	0	0	0	0	0	0	0	0	0	0	0	0	0	0	0	0	0	0	0	0	0	0	2390.43	0	0	0	0	0	0	0	0	0	0	0	0	0	0	0
1000.41	0	0	0	0	0	0	0	0	0	0	0	0	0	0	0	0	0	0	0	0	0	0	0	0	0	0	0	0	0	851.243	0	0	0	0	0	0	0	0	0	0	0	0	0	0	0	3336.21	0	0	0
1000.42	0	0	0	0	0	0	0	3992.4	0	0	0	0	0	0	0	0	0	0	0	0	0	0	0	0	0	0	0	0	0	0	0	0	0	0	0	0	0	0	0	0	0	0	0	0	0	0	0	0	0
1000.43	0	0	939.951	0	0	0	0	0	0	0	0	0	0	0	0	0	0	0	0	0	0	0	0	0	0	0	0	0	0	0	0	0	0	0	0	0	0	0	0	0	0	0	0	0	0	0	0	0	0
1000.44	0	0	0	0	0	0	0	0	0	0	0	0	0	0	0	0	0	0	0	0	0	0	0	0	0	0	0	0	0	0	0	0	0	0	0	0	0	0	0	0	0	0	0	0	0	0	0	0	0
1000.45	0	0	0	0	0	0	0	0	0	0	0	0	2251.93	0	0	0	0	0	0	0	0	0	0	0	0	0	0	0	0	0	0	3153.64	0	0	0	0	0	0	0	0	0	0	0	0	0	0	0	0	0
1000.46	0	0	0	0	0	0	0	0	0	0	0	0	0	0	0	532.878	0	0	0	0	0	0	0	0	0	0	0	0	0	0	0	0	0	0	0	0	0	0	0	0	0	0	0	0	0	0	0	0	0
1000.47	0	0	0	0	169.548	0	0	0	0	0	0	0	0	0	0	0	0	0	0	2982.65	0	3593.45	0	0	0	0	0	0	0	0	0	0	0	0	0	0	0	0	0	0	0	0	0	0	0	0	0	0	0
1000.49	0	0	0	0	0	0	0	0	0	0	0	0	0	0	0	0	0	0	0	0	0	0	0	0	0	0	0	0	0	0	0	0	0	0	0	0	0	0	0	0	0	0	0	0	0	0	0	0	0
1000.5	0	0	0	0	0	0	0	0	0	0	0	0	0	0	0	0	0	0	0	345.832	0	0	2488.6	0	0	0	0	0	0	0	0	0	0	0	0	0	0	0	0	0	0	0	0	0	0	2936.25	0	0	0
1000.51	0	0	0	0	0	0	0	0	0	808.939	0	0	0	0	0	0	0	0	0	0	0	0	0	0	0	0	0	0	0	0	0	0	0	0	0	0	0	0	0	0	642.818	0	0	781.656	0	0	0	0	0
1000.52	313.169	0	0	0	308.842	0	0	0	0	0	0	0	0	0	0	0	0	0	0	0	0	0	0	0	0	0	0	0	0	0	0	0	0	0	0	0	0	0	0	0	0	0	0	0	0	0	0	0	0
1000.53	0	0	0	0	0	0	0	0	0	0	0	0	0	0	0	0	0	0	0	0	0	0	0	0	0	0	0	0	0	0	0	0	0	0	0	0	0	0	0	0	0	0	0	0	0	0	0	0	0
1000.54	0	0	0	0	0	0	0	0	0	0	0	0	0	0	0	0	0	0	374.283	0	0	0	0	0	3025.58	0	0	0	0	0	0	0	0	0	0	0	0	0	0	0	0	0	0	0	0	0	0	0	0
1000.55	0	752.759	0	0	0	0	0	0	0	0	0	0	0	0	0	0	0	2264.25	0	0	0	0	0	0	0	0	0	0	0	0	0	0	0	0	0	0	0	0	0	0	0	0	0	0	0	0	0	0	0
1000.56	0	0	0	0	0	0	0	2851.9	0	0	0	0	0	0	0	0	0	0	0	0	0	0	0	0	0	0	0	0	0	0	0	0	0	0	0	0	0	0	0	0	487.892	0	0	0	0	0	0	0	0
1000.58	0	0	0	0	0	0	0	0	0	0	0	0	0	0	0	350.949	0	0	0	501.239	0	0	0	0	0	0	0	0	0	0	0	0	0	0	0	0	0	0	0	0	0	0	0	0	0	0	0	0	0
1000.59	0	0	0	0	300.088	0	0	0	0	0	0	0	0	0	0	0	0	0	0	0	0	0	0	0	0	0	0	0	0	0	0	0	0	0	0	0	0	0	0	0	0	0	0	0	0	0	0	0	0
1000.6	0	0	0	0	0	0	0	0	0	0	0	0	0	0	0	0	0	2147.23	0	0	0	0	0	0	0	0	0	0	0	0	0	0	0	0	0	0	0	0	0	0	0	0	0	800.441	0	0	0	0	0
1000.64	0	0	0	0	2631.08	0	0	0	0	0	0	0	0	0	0	0	0	0	0	0	0	0	0	0	0	0	0	0	0	0	0	0	0	0	0	0	0	0	0	0	0	0	0	0	0	0	0	0	0
1000.65	0	0	0	0	0	0	0	0	0	0	0	0	0	0	0	0	0	0	0	3922.65	0	0	0	0	0	0	0	0	0	0	0	0	0	370.006	0	0	0	0	0	0	0	0	0	0	0	0	0	0	0
1000.66	0	0	0	0	0	0	0	0	0	0	0	0	0	0	2492.43	0	0	0	0	0	0	0	0	0	0	0	0	0	0	0	0	0	0	0	0	0	0	0	0	0	0	0	136.732	0	0	0	0	0	0
1000.68	0	0	0	0	0	0	0	0	0	0	0	0	0	0	0	0	0	0	0	0	0	0	0	0	0	1439.43	0	0	0	0	0	0	0	395.414	0	0	0	0	0	0	0	0	0	0	0	0	0	0	0
1000.73	0	0	0	0	0	0	0	0	0	0	0	0	0	0	0	0	0	0	0	0	0	0	0	0	0	0	0	0	0	0	0	0	0	0	0	0	0	0	0	0	0	0	0	0	0	0	0	0	0
1000.74	0	0	0	0	0	0	0	0	0	0	0	0	0	0	0	0	0	0	0	0	0	0	0	0	0	0	0	0	0	0	0	0	0	344.273	0	0	0	0	0	0	0	0	0	0	0	0	0	0	0
1000.76	0	0	0	0	0	0	0	0	0	0	0	0	0	0	0	156.629	0	0	0	0	0	0	0	0	0	0	0	0	0	0	0	0	0	0	0	0	0	0	0	0	0	0	0	0	0	0	0	0	0
1000.77	0	0	0	0	0	0	0	0	0	0	0	0	0	0	0	0	0	0	0	0	0	0	0	0	0	0	0	0	0	0	0	0	0	0	0	0	0	0	0	0	0	0	0	0	0	0	0	0	0
1000.78	0	0	0	0	0	0	0	0	0	0	0	0	0	0	0	0	0	0	196.617	0	0	0	0	0	0	0	0	0	0	0	0	0	0	0	0	0	0	0	0	0	0	0	153.263	0	0	0	0	0	0
1000.79	0	0	0	0	940.025	0	0	0	0	0	0	0	0	0	0	0	0	0	0	0	0	0	0	0	0	574.472	0	0	0	0	0	0	0	189.497	0	0	0	0	0	0	0	0	0	0	0	0	0	0	0
1000.81	0	0	0	0	0	0	0	0	0	0	0	0	0	0	0	0	0	0	0	0	0	4630.13	0	0	0	0	0	0	0	0	0	0	0	0	0	0	0	0	0	0	0	327.205	0	0	0	0	0	0	0
1000.82	0	0	0	0	0	0	0	0	0	0	0	0	0	0	0	0	0	0	0	0	0	0	0	0	0	0	0	0	0	0	0	0	0	304.018	0	0	0	0	0	0	0	0	0	0	0	0	0	0	0
1000.83	0	0	0	0	0	0	0	0	0	0	0	0	0	0	0	0	0	5226.32	0	0	0	0	0	0	0	0	0	0	0	0	0	0	0	0	0	0	0	0	0	0	0	0	0	0	0	0	0	0	0
1000.85	0	0	0	0	0	0	0	0	0	0	0	0	2690.55	0	0	218.628	0	0	0	0	0	0	0	0	0	0	0	0	224.213	0	0	0	0	0	0	0	0	0	0	0	0	0	0	0	0	0	0	0	0
1000.86	0	0	0	0	0	0	0	0	0	0	0	0	0	0	0	0	0	0	0	0	0	0	0	0	0	0	0	0	0	0	0	0	0	0	0	0	0	0	0	0	0	0	0	0	0	0	0	0	0
1000.87	0	0	0	0	0	0	0	0	0	0	0	0	0	0	0	0	0	0	0	0	0	0	0	0	0	0	0	0	0	0	0	0	0	236.599	0	0	0	0	0	0	0	0	0	0	0	0	0	0	0
1000.88	0	0	0	0	0	0	0	0	0	0	0	0	0	0	3739.77	0	0	0	0	0	0	0	0	1601.88	0	2468.54	798.212	0	0	0	0	0	0	0	0	0	0	0	0	0	0	0	0	0	0	0	0	0	0
1000.89	0	0	0	0	0	0	0	0	0	0	0	0	0	0	0	0	0	0	0	0	0	0	0	0	0	0	0	0	0	0	0	0	0	0	0	0	0	0	0	0	0	0	0	0	0	0	0	0	0
1000.9	0	0	0	0	0	0	0	0	0	0	0	0	0	0	0	0	0	0	0	0	0	0	0	0	0	0	0	0	0	0	0	0	0	0	0	0	0	0	0	0	0	0	0	0	0	0	0	0	0
1000.91	0	0	0	0	3520.82	0	0	0	0	0	0	0	0	0	0	0	0	0	0	0	0	0	0	0	0	0	0	0	227.17	0	0	0	0	0	0	0	0	0	0	0	0	0	0	0	0	0	0	0	0
1000.92	0	0	0	0	0	0	0	0	0	0	0	0	0	0	0	214.929	0	0	0	0	0	0	0	0	0	0	0	0	0	0	0	0	0	147.549	0	0	0	0	0	0	0	316.234	0	0	4404.39	0	0	0	0
1000.93	0	0	0	0	0	0	0	3076.9	0	0	0	0	0	4942.59	0	0	0	0	688.723	0	1323.94	0	0	0	0	0	0	0	0	0	0	0	0	0	0	0	0	0	0	0	0	0	0	0	0	0	0	0	0
1000.94	0	0	0	0	0	0	0	0	0	0	0	0	0	0	0	0	0	0	0	0	0	0	0	0	0	4002.83	0	0	281.909	0	0	0	0	0	0	0	0	0	0	0	0	0	0	0	0	0	0	0	0
1000.95	0	0	861.114	0	0	0	0	0	0	0	0	0	0	0	0	0	0	0	0	0	0	0	0	0	0	0	0	0	0	0	0	0	0	0	0	0	0	0	0	0	0	0	0	0	0	0	0	0	0
1000.96	0	0	0	0	0	0	0	0	0	0	0	0	0	0	0	0	0	0	787.716	0	0	0	0	0	0	0	0	0	0	0	0	0	0	0	0	0	0	0	0	0	0	0	0	0	0	0	0	0	0
1000.98	0	0	0	0	0	0	0	2168.93	2955.14	0	0	0	0	0	0	0	0	0	0	0	0	0	0	0	0	0	0	0	0	0	0	0	0	0	0	0	0	0	0	0	0	0	0	704.582	0	0	0	0	0
1000.99	0	0	0	0	216.469	0	0	0	0	0	0	0	0	0	0	0	0	0	268.626	0	0	0	0	0	0	0	0	0	0	0	0	0	0	0	0	0	0	0	0	0	526.061	0	0	0	0	0	0	0	0
1001	0	0	0	0	0	0	0	0	0	0	0	0	0	0	0	0	0	0	0	0	0	0	0	0	0	0	271.722	0	0	0	0	0	0	0	0	0	0	0	0	0	686.277	0	0	0	0	0	0	0	0
1001.01	0	0	0	0	0	3411.46	0	0	0	0	0	0	0	0	0	0	0	0	0	0	0	0	0	0	0	0	0	0	0	0	0	0	0	0	0	0	0	0	0	0	0	891.826	0	0	0	0	0	0	0
1001.02	0	0	0	0	0	0	0	0	0	0	0	0	0	0	0	0	0	0	0	0	0	0	0	0	0	0	0	0	0	0	0	0	0	587.564	0	0	0	1366.45	0	0	0	0	256.211	0	0	0	0	0	0
1001.03	335.619	0	0	0	0	686.96	0	0	3321.11	0	0	651.107	0	0	0	509.385	0	0	0	0	0	0	0	0	0	0	0	0	0	0	0	0	0	0	0	0	0	0	0	0	0	0	0	0	0	0	0	2656.89	0
1001.04	0	0	0	0	0	0	0	0	0	0	0	0	0	0	0	0	0	0	0	0	0	0	0	0	0	0	0	0	0	0	0	0	0	0	0	0	0	0	0	0	0	247.301	0	0	0	0	0	0	0
1001.05	0	0	0	0	0	0	0	0	0	0	0	0	0	0	0	0	0	0	358.139	0	0	0	0	0	0	0	0	0	0	0	0	0	0	0	0	0	0	0	0	0	0	0	0	0	0	0	0	0	0
1001.06	0	0	0	0	0	0	0	0	0	0	0	0	0	0	0	0	0	0	0	0	0	0	0	0	0	0	0	0	0	0	0	0	0	0	0	0	0	0	0	0	0	0	194.338	0	0	0	0	0	0
1001.07	0	0	0	0	0	0	0	0	0	0	0	0	0	0	0	0	0	0	0	0	0	0	0	0	0	0	0	0	0	0	0	0	0	0	0	0	0	0	0	0	0	329.112	0	0	0	0	0	0	0
1001.08	0	0	0	0	0	0	0	0	0	0	0	0	0	0	0	0	0	0	0	0	0	0	0	0	0	0	0	0	0	0	0	0	0	0	0	0	0	0	0	0	0	0	0	0	0	0	0	0	0
1001.09	0	0	0	0	0	0	0	0	0	0	0	0	0	0	0	0	0	0	0	0	0	0	0	0	0	0	526.352	0	0	0	0	0	0	0	0	0	0	0	0	0	0	0	0	0	0	0	0	0	0
1001.1	0	0	0	0	0	0	0	0	0	0	0	0	0	0	3218.91	0	0	0	0	0	0	0	0	0	0	0	0	0	0	0	0	0	0	0	0	0	0	0	0	0	0	0	420.1	617.184	0	0	0	0	0
1001.11	0	0	2009.94	0	0	0	0	0	0	0	0	0	0	0	0	0	0	0	0	0	0	0	0	0	0	0	0	0	0	0	0	0	0	0	0	0	0	0	0	0	0	0	0	0	0	0	0	0	0
1001.12	0	0	0	0	0	0	0	0	0	0	0	0	0	0	0	0	0	0	0	0	0	0	0	0	0	0	0	0	0	0	0	0	0	120.845	0	0	0	3406.03	0	0	0	0	0	0	0	0	0	0	0
1001.13	3533.55	0	0	0	0	0	0	0	0	0	0	0	0	0	0	0	0	0	0	0	0	0	0	0	0	0	0	0	0	0	0	0	0	0	0	0	0	0	0	0	0	0	163.652	0	0	0	0	0	0
1001.16	0	0	0	0	0	0	0	0	0	0	0	0	0	0	0	0	0	0	0	0	0	0	0	0	0	0	0	0	0	0	0	0	0	0	0	0	0	0	0	0	0	0	0	0	2091.31	0	0	0	0
1001.17	0	0	0	0	0	0	0	0	0	0	0	0	0	0	0	0	0	0	0	0	0	0	0	0	0	0	0	0	0	0	0	0	0	0	0	0	0	0	0	0	0	0	0	0	0	0	0	0	0
1001.18	0	0	0	0	0	0	0	0	0	0	0	0	0	0	0	195.947	0	0	0	0	0	0	0	0	0	0	0	0	0	0	0	0	0	0	0	0	0	0	0	0	0	0	0	0	0	0	0	0	0
1001.19	0	0	0	0	0	0	0	0	0	0	0	0	0	0	0	0	0	0	0	0	0	0	0	0	0	0	0	0	0	0	0	0	0	0	0	0	0	0	0	0	0	0	0	0	0	0	0	0	0
1001.2	0	0	0	0	0	0	0	0	0	0	0	0	0	0	0	0	0	0	0	0	0	0	0	0	0	474.972	0	0	0	0	0	0	0	0	0	0	0	0	0	0	0	0	0	0	0	0	0	0	0
1001.23	0	0	0	0	0	0	0	0	0	0	0	0	0	0	0	0	0	0	0	0	0	0	0	0	0	0	0	0	0	0	0	0	0	206.181	0	0	0	0	0	0	0	0	0	0	0	0	0	0	0
1001.24	0	0	0	0	0	0	0	0	0	0	0	0	0	0	0	451.08	0	0	0	0	0	0	0	0	0	507.313	417.26	0	0	0	0	0	0	0	0	0	0	0	0	0	0	0	0	0	0	0	0	0	0
1001.27	0	0	0	0	0	0	0	0	0	0	0	0	0	0	0	0	0	0	0	0	0	0	0	0	0	0	0	0	0	0	0	0	0	0	0	0	0	0	0	0	0	0	0	0	0	0	0	0	0
1001.29	0	0	0	0	0	0	0	0	0	0	0	0	0	0	0	0	0	0	0	0	0	0	0	0	0	0	0	0	0	0	0	0	0	292.177	0	0	0	0	0	0	0	0	0	0	0	0	0	0	0
1001.3	0	0	0	0	645.04	0	0	0	0	0	0	0	0	0	0	0	0	0	611.104	0	0	0	0	0	0	0	0	0	0	0	0	0	0	0	0	0	0	0	0	0	0	0	0	0	0	0	0	0	0
1001.32	0	0	0	0	0	0	0	0	0	0	0	0	0	0	0	0	0	0	0	0	0	0	0	0	0	0	0	0	0	0	0	0	0	0	0	0	0	0	0	0	0	0	0	0	0	0	0	0	0
1001.33	0	0	0	0	0	0	0	0	0	0	0	0	0	0	0	0	0	0	0	0	0	0	0	0	0	0	272.904	0	0	0	0	0	0	0	0	0	0	0	0	0	0	0	0	0	0	0	0	0	0
1001.34	0	0	0	0	724.112	0	0	0	0	0	0	0	0	0	0	0	0	0	0	0	0	0	0	0	0	0	0	0	0	0	0	0	0	139.464	0	0	0	0	0	0	0	0	0	874.136	0	0	0	0	0
1001.35	0	0	0	0	0	0	0	0	0	0	0	0	0	0	0	153.143	0	0	0	0	0	0	0	0	0	0	0	0	0	0	0	0	0	0	0	0	0	0	0	0	0	0	0	0	0	0	0	0	0
1001.36	0	0	0	0	323.317	0	0	0	0	0	0	0	0	0	0	0	0	0	0	0	0	0	0	0	0	595.743	0	0	0	0	0	0	0	0	0	0	0	0	0	0	560.032	0	0	0	0	0	0	0	0
1001.37	0	0	0	0	0	0	0	0	0	0	0	0	0	0	0	0	0	0	0	0	0	0	0	0	0	0	0	0	0	0	0	0	0	378.467	0	0	0	0	0	0	0	0	0	0	0	0	0	0	0
1001.4	0	0	0	0	0	0	0	0	0	0	0	0	0	0	0	126.509	0	0	0	0	0	0	0	0	0	0	0	0	0	0	0	0	0	0	0	0	0	0	0	0	0	0	0	0	0	0	0	0	0
1001.41	0	0	0	0	0	0	0	0	0	746.409	0	0	0	0	0	0	0	0	0	0	0	0	0	0	0	0	0	0	2841.3	0	0	0	0	0	0	0	0	0	0	0	0	0	0	9777.24	0	0	0	0	0
1001.42	0	0	0	0	0	0	0	0	0	0	0	0	0	0	0	0	0	0	326.684	0	0	0	0	0	0	0	0	0	0	0	0	0	0	0	0	0	0	0	0	0	0	0	0	0	0	0	0	0	0
1001.43	0	0	0	0	0	0	0	0	0	0	0	0	0	0	0	0	0	0	0	0	0	0	0	0	0	0	0	0	0	0	0	0	0	0	0	0	0	0	0	0	696.545	0	0	0	0	0	0	0	0
1001.44	0	0	0	0	0	0	0	0	0	0	0	0	0	0	0	0	0	0	0	0	0	0	0	0	0	0	377.525	0	350.152	0	0	0	0	0	0	0	0	0	0	0	514.276	0	0	0	0	0	0	0	0
1001.45	0	0	1435.21	0	0	0	0	0	0	0	0	0	0	0	0	0	0	0	0	0	0	0	0	0	0	0	336.262	0	0	0	0	0	0	0	0	0	0	0	0	0	0	0	0	0	0	0	4599.16	0	0
1001.46	0	0	0	0	0	0	0	0	0	0	0	0	0	0	0	0	0	0	0	0	0	0	0	0	0	0	0	0	0	0	0	0	0	0	0	0	0	0	0	0	0	0	0	776.318	0	0	0	0	0
1001.47	0	0	0	0	0	0	0	0	0	0	0	0	0	0	0	0	0	0	777.213	0	0	0	0	0	0	0	0	0	0	0	0	0	0	0	0	0	0	0	0	0	0	0	0	0	0	0	0	0	0
1001.48	0	0	0	0	0	0	0	5463.08	0	0	0	0	0	0	0	0	0	0	0	0	0	0	0	0	0	0	583.139	2527.03	533.306	0	0	0	0	0	0	0	0	0	0	0	0	0	0	0	0	0	0	0	0
1001.49	397.729	0	0	0	0	0	0	0	0	0	0	0	0	0	0	0	0	0	0	0	0	0	0	0	0	0	0	0	0	0	0	0	0	352.169	0	0	0	0	0	0	0	0	0	0	0	0	0	0	0
1001.5	0	0	0	0	0	0	0	0	0	0	0	0	0	0	0	0	0	0	0	0	0	0	0	0	0	0	0	0	0	0	0	0	0	0	0	0	0	0	0	0	0	0	0	0	0	0	0	0	0
1001.51	0	0	0	0	152.625	0	0	0	0	0	0	0	0	0	0	0	0	0	0	0	0	0	0	0	0	0	0	0	0	0	0	0	0	0	0	0	0	0	0	0	0	0	0	0	0	0	0	0	0
1001.52	0	0	0	0	0	0	0	0	0	0	0	0	0	0	0	0	0	0	0	0	0	0	0	0	0	0	0	0	0	0	0	0	0	0	0	0	0	0	0	0	0	0	0	0	0	0	0	0	0
1001.53	0	0	0	0	0	0	0	0	0	0	0	0	0	0	0	0	0	0	290.677	0	0	0	0	0	0	0	0	0	0	0	4963.36	0	0	0	0	0	0	2026.48	0	0	0	0	0	0	0	0	0	5932.25	0
1001.54	0	0	0	0	0	0	0	0	0	0	0	0	0	0	0	0	0	0	0	0	0	0	0	0	0	0	0	0	0	3980.62	0	0	0	0	0	0	0	0	0	0	0	0	0	0	0	0	0	0	0
1001.56	0	0	0	0	0	0	0	0	0	0	0	0	0	0	0	0	0	0	0	0	0	0	0	0	0	0	434.553	0	254.182	0	0	0	0	0	0	0	0	0	0	0	0	0	0	0	0	0	0	0	0
1001.58	0	0	0	0	0	0	0	0	0	0	0	0	0	0	0	0	0	0	0	0	0	0	0	0	0	0	0	0	0	0	0	0	0	0	0	0	0	342.436	0	0	0	0	0	0	0	0	0	0	0
1001.59	0	0	0	0	0	0	0	0	0	0	0	0	0	0	0	0	0	0	0	0	0	0	0	0	0	0	0	0	0	0	0	0	0	0	0	0	0	0	0	0	624.462	0	0	0	0	0	0	0	0
1001.6	0	0	0	0	0	0	0	0	0	0	0	0	0	0	0	0	0	0	0	0	0	0	0	0	0	0	0	0	0	0	0	0	0	0	0	0	0	0	0	0	0	0	0	0	0	0	0	0	0
1001.66	0	0	0	0	0	0	0	0	0	0	0	0	0	0	0	0	0	0	0	0	0	0	0	0	0	0	0	0	0	0	0	0	0	0	0	0	0	0	0	0	0	0	219.623	0	0	0	0	0	0
1001.67	0	0	0	0	0	0	0	0	0	0	0	0	0	0	0	0	0	0	2022.74	0	0	0	0	0	0	0	0	0	0	0	0	0	0	0	0	0	0	0	0	0	462.435	0	0	0	0	0	0	0	0
1001.68	0	0	0	0	0	0	0	0	0	0	0	0	0	0	0	0	0	0	0	0	0	0	0	0	0	0	0	0	0	0	0	0	0	0	0	0	0	0	0	0	0	0	280.922	0	0	0	0	0	0
1001.7	0	0	0	0	0	0	0	0	0	0	0	0	0	0	0	0	0	0	0	0	0	0	0	0	0	0	0	0	0	0	0	0	0	0	0	0	0	0	0	0	0	0	0	0	0	0	0	0	0
1001.71	0	0	0	0	0	0	0	0	0	0	0	0	0	0	0	0	0	0	0	0	0	0	3641.75	0	0	0	0	0	0	0	0	0	0	0	0	0	0	0	0	0	0	0	157.748	0	0	0	0	0	0
1001.73	0	0	0	0	181.541	0	0	0	0	0	0	0	0	0	0	0	0	0	0	0	0	0	0	0	0	0	0	0	0	0	0	0	0	687.486	0	0	0	0	0	0	0	0	0	0	0	0	0	0	0
1001.74	0	0	0	0	0	0	0	0	0	0	0	0	0	0	0	0	0	0	0	0	0	0	0	0	0	0	0	0	0	0	0	0	0	0	0	0	0	0	0	0	0	0	0	0	0	0	0	0	0
1001.76	0	0	0	0	262.791	0	0	0	0	0	0	0	0	0	0	0	0	0	0	0	0	0	0	0	0	0	0	0	0	0	0	0	0	0	0	0	708.988	0	0	0	0	0	0	0	0	0	0	0	0
1001.77	0	0	0	0	0	0	0	0	0	0	0	0	0	0	0	0	0	0	640.031	0	0	0	0	0	0	0	0	0	2215.54	0	0	0	0	0	0	0	0	0	0	0	0	0	0	0	0	0	0	0	0
1001.78	0	0	0	0	0	0	0	0	0	0	0	0	0	0	0	0	0	0	0	0	0	0	0	0	0	541.541	0	0	0	0	0	0	0	0	0	0	0	0	0	0	0	0	0	0	0	0	0	0	0
1001.79	0	0	0	0	0	0	0	0	0	0	0	0	0	0	0	1296.08	0	0	0	0	0	0	0	0	0	0	0	0	0	0	0	0	0	0	0	0	0	0	0	0	0	0	0	0	0	0	0	0	0
1001.8	0	0	0	0	0	0	0	0	0	0	0	0	0	0	0	0	0	0	0	0	0	0	0	0	0	0	0	0	0	0	0	0	0	0	0	0	0	0	0	0	0	366.119	0	0	0	3856.92	0	0	0
1001.81	0	0	0	0	0	0	0	0	0	0	0	0	0	0	0	0	0	0	0	0	0	0	0	0	0	486.755	0	0	0	0	0	0	0	0	0	0	0	0	0	0	0	0	0	0	0	0	0	0	0
1001.82	0	0	0	0	0	0	0	0	0	0	0	0	0	0	0	0	0	0	0	0	0	0	0	847.19	0	0	0	0	0	0	0	0	0	126.555	0	0	0	0	0	0	0	0	0	0	0	0	0	0	0
1001.83	0	0	0	0	0	0	0	0	0	0	0	0	0	0	0	0	0	0	874.501	0	0	0	0	0	0	0	0	0	0	0	0	0	0	0	0	0	0	0	0	0	0	0	0	0	0	0	0	0	0
1001.84	0	0	0	0	0	0	0	0	0	0	0	0	0	0	0	0	0	0	0	0	0	0	0	503.259	0	0	0	0	248.83	0	0	0	0	0	0	0	0	0	0	0	0	0	0	0	0	0	0	0	0
1001.85	0	0	0	0	0	0	0	0	0	0	0	0	0	0	0	154.069	0	0	0	0	0	0	0	0	0	0	0	0	0	0	0	0	0	0	0	0	0	0	0	0	0	0	0	0	0	0	0	0	0
1001.87	0	0	0	0	0	0	0	0	0	0	0	0	0	0	0	0	0	0	0	0	0	0	0	0	0	0	0	0	0	0	0	3178.86	0	0	0	0	0	0	0	0	0	0	0	0	0	0	0	0	0
1001.88	0	0	0	0	0	0	0	0	0	0	0	0	0	0	0	0	0	0	0	0	1636.05	0	0	0	0	0	0	0	907.606	0	0	0	0	0	0	0	0	0	0	0	0	0	0	0	0	0	0	0	0
1001.89	0	0	0	0	0	0	0	0	0	0	0	0	0	0	0	0	0	0	0	0	0	0	0	0	0	0	0	0	0	0	0	0	0	0	0	0	0	0	0	0	0	0	0	0	0	0	0	0	0
1001.9	0	0	0	0	0	0	0	0	0	0	0	0	0	0	0	0	0	0	0	0	0	0	0	0	0	0	0	0	0	0	0	0	0	0	0	0	0	0	0	0	493.698	0	0	0	0	0	0	0	0
1001.91	0	0	0	0	0	0	0	0	0	0	0	0	0	0	0	0	0	0	0	0	0	0	0	0	0	0	0	0	0	0	0	0	0	0	0	0	0	0	0	0	0	0	0	0	0	0	0	0	0
1001.92	0	0	0	3648.06	0	0	0	0	0	0	0	0	0	0	0	0	0	0	0	0	0	3974.56	0	0	0	0	0	0	0	0	0	0	0	0	0	0	0	0	0	0	0	0	0	0	0	0	0	0	0
1001.93	0	0	0	0	283.785	0	0	0	0	0	0	0	0	0	0	0	0	0	0	0	0	0	0	0	0	0	0	0	0	0	0	0	0	0	0	0	0	0	0	0	0	0	0	0	0	0	0	0	0
1001.94	0	0	0	0	0	0	0	0	0	0	0	0	0	0	0	0	0	4031.09	0	0	0	0	0	0	0	0	0	0	0	0	0	0	0	0	0	0	0	0	0	0	0	0	0	0	0	0	0	0	0
1001.95	0	0	0	0	172.54	0	0	0	0	0	0	0	0	0	0	0	0	0	0	0	0	0	0	0	0	0	0	0	311.239	0	0	0	0	0	0	0	0	0	0	0	0	0	0	0	0	0	0	0	0
1001.96	0	3051.6	0	0	0	0	0	0	0	0	0	0	0	0	0	0	0	0	0	0	0	0	0	0	0	0	0	0	0	0	0	0	1295.02	0	0	0	0	0	0	0	0	0	0	0	0	0	0	0	0
1001.97	529.514	0	0	0	0	0	0	0	0	0	0	0	0	0	0	0	0	0	0	0	0	0	0	0	0	0	0	0	0	0	0	0	0	0	0	0	0	0	0	0	0	0	0	0	0	0	0	0	0
1001.99	0	0	0	0	0	0	0	0	0	0	0	0	0	2850.61	0	0	0	0	0	0	0	0	0	0	0	0	0	0	0	0	0	0	0	0	0	0	0	0	0	0	603.728	0	0	0	0	0	0	0	0
1002	0	1563.26	0	0	0	0	0	0	0	0	0	0	0	0	0	0	0	0	0	0	0	0	0	0	0	442.606	0	0	273.91	713.21	0	0	0	0	0	0	2868.81	0	0	0	0	0	0	0	0	0	0	0	0
1002.01	0	0	0	0	0	0	0	0	0	0	0	1047.16	0	0	0	0	0	0	0	0	0	0	0	0	0	0	0	3084.61	0	0	0	0	0	0	0	0	0	0	0	0	0	0	0	0	0	0	0	0	0
1002.02	0	0	0	0	0	0	0	0	0	0	0	0	0	0	0	0	0	0	0	0	0	0	0	0	0	544.963	0	0	0	0	0	0	0	0	0	0	0	0	0	0	0	0	0	0	0	0	0	0	0
1002.04	0	0	0	0	0	0	0	0	0	0	0	0	0	0	0	0	0	0	0	0	0	0	0	0	0	0	0	0	330.442	0	0	0	0	389.448	796.583	0	0	0	0	0	0	0	0	0	5340.06	0	0	0	0
1002.05	0	0	0	0	0	0	3826.25	0	0	0	0	0	0	0	0	0	0	0	0	0	0	0	0	0	0	0	0	0	0	0	0	0	0	0	0	0	0	0	0	0	1274.52	0	124.758	0	0	0	0	0	0
1002.08	0	0	0	0	0	0	0	0	0	0	0	0	0	0	0	0	0	0	0	0	0	0	0	0	3538.12	0	348.755	0	0	0	0	0	0	248.794	0	0	0	3656.73	0	0	0	0	217.834	0	0	0	0	0	0
1002.09	0	0	0	0	0	0	0	0	0	0	0	0	0	0	0	0	0	0	0	0	0	0	0	0	0	0	0	0	0	0	0	0	0	0	0	0	0	0	0	0	0	0	0	0	0	0	0	0	0
1002.1	0	0	0	0	0	0	0	0	0	0	0	0	0	0	0	0	0	0	0	0	0	0	0	0	0	0	0	0	0	0	0	0	0	0	0	0	0	0	0	0	587.884	0	0	0	0	0	0	0	0
1002.13	0	0	0	0	0	0	0	0	0	0	0	0	0	0	0	0	0	0	0	0	0	0	0	0	0	0	0	0	0	0	0	0	0	0	0	0	0	0	2433.53	0	0	0	0	0	0	0	0	0	0
1002.14	0	0	0	0	0	0	0	0	0	0	0	0	0	0	0	0	0	0	0	0	0	0	0	0	0	0	0	0	0	0	0	0	0	796.118	0	0	0	0	0	0	0	0	0	0	0	0	0	0	0
1002.16	0	0	0	0	0	0	0	0	0	0	0	0	0	0	0	0	0	0	0	0	0	0	0	0	0	0	0	0	0	0	0	0	0	0	0	0	0	0	0	0	0	0	0	0	0	0	0	0	0
1002.17	0	0	0	0	0	0	0	0	0	0	0	0	0	0	0	0	0	0	0	0	0	0	0	0	0	0	0	0	0	0	0	0	0	101.603	0	0	0	0	0	0	0	0	0	0	0	0	0	0	0
1002.18	0	0	0	0	0	0	0	0	0	0	0	0	0	0	0	0	0	0	0	0	0	0	0	0	0	0	0	0	0	0	0	0	0	145.029	0	0	0	0	0	0	0	0	277.473	0	0	0	0	0	0
1002.19	0	0	0	0	0	0	0	0	0	0	0	0	0	0	0	0	0	0	0	0	0	0	0	0	0	0	0	0	0	0	0	0	0	0	0	0	0	0	0	0	0	0	310.655	598.68	0	0	0	0	0
1002.2	0	0	722.414	0	0	0	0	0	0	0	0	0	0	0	0	0	0	0	0	0	0	0	0	0	0	0	681.49	0	0	0	0	0	0	97.0091	0	0	0	0	0	0	0	0	0	0	0	0	0	0	0
1002.22	0	0	0	0	0	0	0	0	0	0	0	0	0	0	0	0	0	0	0	0	5090.98	0	0	0	0	612.51	0	0	0	0	0	0	0	0	0	0	0	0	0	0	0	0	0	0	0	0	0	0	0
1002.25	0	0	0	0	0	0	0	0	0	0	0	0	0	0	0	0	0	0	0	0	0	0	0	0	0	0	0	0	0	0	0	0	0	0	0	0	0	0	0	0	643.172	0	0	0	0	0	0	0	0
1002.27	0	0	0	0	0	0	0	0	0	0	0	0	0	0	0	0	0	0	0	0	0	0	0	0	0	0	0	0	0	0	0	0	0	211.915	0	0	0	0	0	0	0	0	0	0	0	0	0	0	0
1002.28	0	0	0	0	0	0	0	0	0	0	0	0	0	0	0	0	0	0	0	0	0	0	0	0	0	0	0	0	0	0	0	0	0	0	0	0	0	0	0	0	0	0	0	0	0	0	0	0	0
1002.31	4178.73	0	0	0	0	0	0	0	0	0	0	0	0	0	0	165.924	0	0	0	0	0	0	0	0	0	0	390.15	0	281.015	0	0	0	0	0	0	0	0	0	0	0	0	0	0	0	0	0	0	0	0
1002.32	0	0	0	0	259.234	0	0	0	0	0	0	0	0	0	0	0	0	0	0	0	0	0	0	0	0	0	0	0	0	0	0	3210.71	0	0	0	0	0	0	0	0	0	0	0	0	0	0	0	0	0
1002.33	0	0	2188.31	0	0	0	0	0	0	0	0	0	0	0	0	0	0	0	0	0	0	0	0	0	0	0	0	0	0	0	0	0	0	0	0	0	0	0	0	0	0	0	0	0	0	0	0	0	0
1002.34	0	0	0	0	0	0	0	0	0	0	0	480.81	0	0	0	0	0	0	0	0	0	0	0	0	0	0	0	0	0	0	0	0	0	0	0	0	0	0	0	0	0	339.806	0	0	0	0	0	0	0
1002.35	0	0	0	0	0	0	0	0	0	0	0	0	0	0	0	0	0	0	388.173	0	0	0	0	0	0	0	0	0	0	0	0	0	0	0	0	0	0	0	0	0	0	0	0	0	0	0	0	0	0
1002.36	346.191	0	0	0	0	0	0	0	0	0	0	0	0	0	0	0	0	0	0	0	0	0	0	0	0	0	0	0	0	0	0	0	0	295.242	0	0	0	0	0	0	0	0	0	0	0	0	0	0	0
1002.37	0	0	0	0	0	0	0	0	0	0	0	508.972	0	0	0	0	0	0	0	0	0	0	0	0	0	0	0	0	0	0	0	0	0	0	0	0	0	0	0	0	0	0	0	0	0	0	0	0	0
1002.38	0	0	774.263	0	0	0	0	0	0	0	0	0	0	0	0	0	0	0	0	0	0	0	0	0	0	0	0	0	265.337	0	0	0	0	0	0	0	0	0	0	0	0	0	0	0	0	0	0	0	0
1002.39	0	0	0	0	0	0	0	0	0	0	0	0	0	0	0	0	0	0	0	0	0	0	0	0	0	0	0	0	0	0	0	0	0	0	0	0	0	0	0	0	0	0	0	0	0	0	0	0	0
1002.41	0	0	0	0	220.12	0	0	0	0	0	0	0	0	0	0	0	0	0	0	0	0	0	0	0	0	0	0	0	0	0	0	0	0	0	0	0	0	0	3309.78	0	0	0	0	0	0	0	0	0	0
1002.42	0	0	0	0	0	0	0	0	0	0	0	0	0	0	0	0	0	0	0	0	0	0	0	0	0	0	0	0	0	0	0	0	0	203.199	0	0	0	0	0	0	0	0	0	0	0	0	0	0	0
1002.43	0	0	0	0	0	0	0	0	0	0	0	0	0	0	0	0	0	0	0	0	0	0	0	0	0	0	0	0	0	0	0	0	0	0	0	0	0	0	0	0	484.857	0	0	0	0	0	0	0	0
1002.44	0	0	0	0	0	0	0	0	0	0	0	0	0	0	0	0	0	0	0	0	0	0	0	0	0	0	0	0	0	0	0	0	0	0	0	0	0	0	0	0	0	0	0	0	0	0	0	0	0
1002.45	0	0	0	0	0	0	0	0	0	0	0	0	0	0	0	0	0	0	0	0	0	0	0	0	0	662.505	403.525	0	0	2911.38	0	0	0	0	0	0	0	0	0	0	0	0	0	8329.56	0	2400.52	0	0	0
1002.46	0	0	0	0	0	0	0	0	0	0	0	0	0	0	0	0	0	0	0	0	0	0	0	0	0	0	0	0	0	0	0	0	0	0	0	0	0	0	0	0	537.329	0	0	0	0	1490.3	0	0	0
1002.47	0	0	0	0	210.02	0	0	0	0	0	0	0	0	0	0	0	0	0	0	0	0	0	0	541.186	0	0	0	0	0	0	0	0	0	0	0	0	0	0	0	0	0	0	0	0	0	0	0	0	0
1002.48	0	0	0	0	0	0	0	0	0	0	0	0	0	0	0	0	3804.5	0	0	0	0	0	0	0	0	0	0	0	0	0	0	0	0	0	0	0	0	0	0	0	0	0	0	0	0	0	0	0	0
1002.5	0	0	0	0	261.97	0	0	0	0	0	0	518.893	0	0	0	0	0	0	0	0	0	0	0	0	0	0	0	0	0	0	0	0	0	0	0	0	0	0	0	0	0	0	0	0	0	0	0	0	0
1002.51	0	0	0	0	0	0	0	0	0	0	0	0	0	0	0	0	0	0	0	0	0	0	0	0	0	0	0	0	0	0	0	0	0	104.264	0	0	0	0	0	0	0	0	0	0	0	0	0	0	0
1002.52	0	0	0	0	0	0	0	0	0	0	0	0	0	0	0	0	0	0	0	0	0	0	0	0	0	0	0	0	0	0	0	0	0	0	0	0	0	0	0	0	0	0	0	0	0	0	0	0	0
1002.53	0	0	0	0	0	0	0	0	0	0	0	0	0	0	0	0	0	0	0	0	0	0	0	0	0	0	0	0	0	0	0	0	0	0	0	0	0	0	0	0	0	0	0	0	0	0	0	0	0
1002.54	0	0	0	0	0	0	0	0	0	0	0	0	0	0	0	0	0	0	0	0	0	0	0	0	0	0	0	0	0	0	0	0	0	0	0	0	0	0	0	0	0	0	198.343	0	0	0	0	0	0
1002.55	0	0	0	0	0	0	0	0	0	0	0	0	0	0	0	0	0	0	0	0	0	0	0	0	0	0	0	0	0	0	0	0	0	0	0	0	0	0	0	0	0	0	0	0	0	0	0	0	0
1002.56	0	0	0	0	0	0	0	0	0	0	0	0	0	0	0	0	0	0	0	0	0	0	0	0	0	0	0	0	0	0	0	0	0	0	0	0	0	0	0	0	0	0	0	0	0	0	0	0	0
1002.57	0	0	0	0	0	0	0	0	0	0	0	0	0	0	0	0	0	0	0	0	0	0	0	0	0	0	0	0	0	0	0	0	0	0	0	0	0	0	0	0	0	0	0	0	0	0	0	0	0
1002.58	0	0	0	0	0	0	0	0	0	0	0	0	0	0	0	0	0	0	1679.61	0	0	0	0	0	0	0	0	0	0	0	0	0	0	0	0	0	853.749	523.342	0	0	0	0	0	0	0	0	0	0	0
1002.59	0	0	0	0	0	0	0	0	0	0	0	0	0	0	0	0	0	0	1528.01	0	0	0	0	0	0	0	0	0	0	0	0	0	0	102.541	0	0	0	0	0	0	0	0	0	0	0	0	0	0	0
1002.61	0	0	0	0	0	0	0	0	0	0	0	0	0	0	0	0	0	0	0	0	0	0	0	0	0	0	0	0	0	0	0	3431.65	0	0	0	0	0	0	0	0	0	0	123.556	0	0	0	0	0	0
1002.62	0	0	0	0	0	0	0	0	0	0	0	0	0	0	0	0	0	0	0	0	0	0	0	0	0	0	0	0	0	0	3488.04	0	0	0	0	0	0	0	0	0	0	0	0	0	0	0	0	0	0
1002.67	0	0	0	0	0	0	0	0	0	0	0	0	0	0	3480.9	0	0	0	0	0	0	0	0	0	0	0	0	0	0	0	0	0	0	0	0	0	0	0	0	0	0	0	0	0	0	0	0	0	0
1002.69	0	0	0	0	323.512	0	0	0	0	0	0	0	0	0	0	0	0	0	0	0	0	0	0	0	0	0	0	0	0	0	0	0	0	205.202	0	0	0	0	0	0	562.346	0	0	0	0	0	0	0	0
1002.71	0	0	0	0	0	0	0	0	0	0	0	0	0	0	0	0	0	0	0	0	0	0	0	0	0	1515.74	0	0	0	0	0	0	0	0	0	0	0	0	602.691	0	0	0	0	0	0	0	0	0	0
1002.73	0	0	0	0	168.535	0	0	0	0	0	0	0	0	0	0	0	0	0	0	0	0	0	0	0	0	0	0	0	0	0	0	0	0	0	0	0	0	0	0	0	0	0	0	0	0	0	0	0	0
1002.75	0	0	0	0	0	0	0	0	0	0	0	0	0	0	0	0	0	0	0	0	0	0	0	0	0	0	0	0	0	0	0	0	0	0	0	0	0	2231.55	0	0	0	0	0	0	0	0	0	0	0
1002.78	0	0	0	0	0	0	0	0	0	0	0	0	0	0	0	0	0	0	0	0	0	0	0	0	0	0	0	0	0	0	0	0	0	0	0	0	0	0	0	0	0	0	0	0	0	0	0	0	0
1002.79	0	0	0	0	0	0	0	0	0	0	0	0	0	0	0	0	0	0	0	0	0	0	0	0	0	0	0	0	0	0	0	0	0	130.146	0	0	0	0	0	0	0	0	0	0	0	0	0	0	0
1002.8	0	0	0	0	172.057	0	0	0	0	0	0	0	0	0	0	0	0	0	0	0	0	0	0	0	0	469.38	0	0	0	0	0	0	0	165.26	0	0	0	0	0	0	0	0	0	0	0	0	0	0	0
1002.81	0	0	0	0	0	0	0	0	0	0	0	0	0	0	0	0	0	0	0	0	0	0	0	0	0	0	0	0	0	0	0	0	0	279.281	0	0	0	0	0	0	0	0	0	0	0	0	0	0	0
1002.82	0	0	0	0	0	0	0	0	0	0	0	0	0	0	0	215.464	0	0	0	0	0	0	0	0	0	0	0	0	0	0	0	0	0	0	0	0	0	0	0	0	0	0	0	710.34	0	0	0	0	0
1002.83	0	0	0	0	334.439	0	0	0	5932.78	0	0	0	0	0	0	0	0	0	0	0	0	0	0	0	0	0	0	0	0	0	0	0	0	0	0	0	0	0	0	0	0	0	0	0	0	0	0	0	0
1002.85	0	727.038	0	0	0	0	0	0	0	0	0	0	0	0	0	0	0	0	0	0	0	0	0	0	0	0	0	0	0	0	0	0	0	141.042	0	0	0	0	0	0	0	0	0	0	0	0	0	0	0
1002.86	0	0	0	0	0	0	0	0	0	0	0	0	0	0	0	0	0	0	0	0	0	0	0	0	0	0	0	0	0	0	0	0	0	0	0	0	0	0	0	0	0	0	0	0	0	0	0	0	0
1002.87	0	0	0	0	0	0	0	0	4324.12	0	0	0	0	0	0	0	0	0	326.723	0	0	0	0	0	0	0	0	0	0	0	0	0	0	234.434	0	0	0	0	0	0	0	0	0	0	0	0	0	0	0
1002.88	0	0	0	0	4331.1	0	0	0	0	0	0	0	0	0	0	0	0	0	0	0	0	0	0	0	0	0	0	0	0	0	0	0	0	0	0	0	0	0	0	0	0	0	0	0	0	0	0	0	0
1002.89	0	0	0	0	0	0	0	0	0	0	0	0	0	0	0	0	0	0	245.793	0	0	0	0	0	0	0	0	0	0	0	0	0	0	0	0	0	0	0	0	0	0	0	0	0	0	0	0	0	0
1002.9	603.291	0	0	0	0	0	0	0	0	0	0	0	0	0	0	0	0	0	0	0	0	0	0	0	0	0	0	0	0	0	2775.07	0	0	0	0	0	0	0	0	0	0	0	0	0	0	0	0	0	0
1002.91	0	0	0	0	0	0	0	0	0	0	0	0	0	0	0	149.106	0	0	1452.91	0	0	0	0	697.009	0	0	0	0	0	0	4361.7	0	0	0	0	0	0	0	0	0	0	0	0	0	0	0	0	0	0
1002.92	0	0	0	0	0	0	0	0	0	0	0	0	0	0	0	0	0	0	0	0	0	0	0	0	0	0	0	0	0	0	0	0	0	0	0	0	725.563	0	0	0	0	0	0	0	0	0	0	0	0
1002.93	0	0	0	0	0	0	0	0	0	0	0	0	2449	0	0	0	0	0	0	0	0	0	0	0	0	0	0	0	0	0	0	0	0	430.892	0	0	0	0	0	0	0	0	0	0	0	0	0	0	0
1002.94	1008.39	0	0	0	0	0	0	0	0	0	0	0	0	0	0	0	0	0	0	0	0	0	0	0	0	0	0	0	0	859.044	0	0	0	0	0	0	0	0	0	0	0	0	0	0	0	0	0	0	0
1002.95	0	0	0	0	0	0	0	0	0	0	0	0	0	0	0	0	0	0	0	0	0	0	0	0	3089.96	0	0	0	0	0	0	0	0	0	0	0	0	0	0	0	0	0	0	829.622	0	0	0	0	0
1002.96	0	0	0	1182.15	229.061	0	0	0	0	0	0	0	0	0	1612.66	0	0	0	0	0	0	0	0	0	0	0	0	0	0	0	0	0	0	0	0	0	0	0	0	0	0	0	0	0	0	0	0	0	0
1002.97	0	0	0	0	0	0	0	0	0	0	0	0	0	0	0	0	0	0	0	0	0	0	0	0	0	0	0	0	0	2963.09	0	0	0	0	0	0	0	0	0	2333.32	0	0	0	0	0	0	0	0	0
1002.98	0	0	0	0	0	0	0	0	0	0	0	601.176	0	0	0	0	0	0	0	514.785	0	0	0	0	0	0	0	0	0	0	0	0	0	0	0	0	0	0	0	0	0	0	0	0	0	0	0	0	0
1002.99	233.273	0	0	0	253.688	0	0	0	0	0	0	0	0	0	0	0	0	0	0	0	0	0	0	0	0	0	0	1576.39	0	0	0	0	0	0	0	0	0	0	0	0	0	0	0	0	0	0	0	0	0
1003	0	0	0	0	0	0	0	0	0	0	0	0	0	0	0	0	0	0	0	0	0	0	0	0	0	0	0	0	0	0	0	0	0	0	0	0	0	0	0	0	0	0	0	0	0	0	0	0	0
1003.01	0	0	0	0	0	0	0	0	0	0	0	0	0	0	0	236.255	0	0	0	0	0	0	0	0	0	0	0	0	0	0	0	0	0	0	0	0	0	0	0	0	0	0	0	0	0	0	0	0	0
1003.02	0	0	0	0	0	0	0	3305.5	0	0	0	0	0	0	0	0	0	0	0	0	0	0	0	0	0	0	0	0	0	3878.52	0	3673.36	0	0	0	0	0	0	0	0	0	0	0	0	0	0	0	0	0
1003.03	270.248	0	0	0	0	0	0	0	0	0	6190.2	0	0	0	0	0	0	0	0	0	0	0	0	0	0	0	0	0	0	0	0	0	0	353.509	0	0	0	0	0	0	0	0	0	0	0	0	0	0	0
1003.04	0	0	0	0	0	0	0	0	0	0	0	0	0	0	0	0	0	0	0	0	0	0	0	0	0	0	349.053	0	0	0	0	0	0	2965.62	0	0	0	0	0	0	0	0	0	1040.68	0	0	0	0	0
1003.05	0	0	0	0	0	3111.74	0	0	0	0	0	0	0	0	0	0	0	0	0	0	0	0	0	0	0	0	0	0	0	0	0	0	0	136.3	0	0	0	0	0	3556.55	0	0	0	0	0	0	0	0	0
1003.06	0	0	0	0	0	0	0	0	0	0	0	0	0	0	0	0	0	0	0	0	0	0	0	0	0	0	0	0	0	0	0	0	0	0	0	0	0	0	0	0	630.517	0	0	0	0	0	0	0	0
1003.07	614.33	0	0	0	0	0	0	0	0	0	0	0	0	0	0	0	0	0	0	0	0	0	0	0	0	0	0	0	0	0	0	0	0	0	0	0	0	0	0	0	0	0	0	0	0	0	0	0	0
1003.08	0	0	0	0	4936.13	0	0	0	0	0	0	0	0	0	0	0	0	0	0	0	0	0	0	0	0	0	0	0	0	0	0	0	0	0	0	0	0	0	0	0	0	0	0	0	0	0	0	0	0
1003.09	0	0	0	0	0	0	0	0	0	0	0	0	0	0	0	0	0	0	0	0	0	0	0	0	0	0	0	0	0	0	0	0	0	0	0	0	0	0	0	0	0	0	0	0	0	0	0	0	0
1003.1	0	0	0	0	0	0	0	0	0	0	0	0	0	0	0	0	0	0	0	0	0	0	0	0	0	0	0	0	0	0	0	0	0	0	0	0	0	0	0	0	0	0	0	0	4198.71	0	0	0	0
1003.11	0	0	0	0	0	0	0	0	0	0	0	0	0	0	0	0	0	0	0	0	0	0	0	0	0	0	369.277	0	0	0	0	0	0	0	0	0	0	0	0	3373.96	0	0	0	0	0	0	0	0	0
1003.12	0	0	0	0	0	0	0	0	0	0	0	0	0	0	0	0	0	0	0	0	0	0	0	0	0	0	0	0	0	0	0	0	0	0	0	0	0	0	0	0	0	0	4172.6	0	0	0	0	0	0
1003.13	0	0	0	0	0	0	0	0	0	0	0	0	0	0	0	0	0	0	0	0	0	0	0	0	0	0	0	0	0	0	0	0	0	0	0	0	0	0	0	0	0	0	0	0	0	0	0	0	0
1003.14	0	0	0	0	0	0	0	0	0	0	0	0	0	0	0	0	0	0	0	0	0	0	0	0	0	0	0	0	0	0	0	0	0	0	0	0	0	0	0	0	0	0	0	0	0	0	0	0	0
1003.15	0	0	0	0	0	0	0	0	0	0	0	0	0	0	0	0	0	0	0	0	0	0	0	0	0	0	0	0	0	0	0	0	0	0	0	0	0	0	0	0	0	0	164.149	0	0	0	0	0	0
1003.16	0	0	0	0	0	0	0	0	0	0	0	0	0	0	0	0	0	0	0	0	0	0	0	0	0	0	0	0	0	0	0	0	0	0	0	0	0	0	0	0	0	0	0	0	0	0	0	0	0
1003.17	0	0	0	0	0	0	0	0	0	0	0	0	0	0	0	0	0	0	0	0	0	0	0	447.329	0	0	0	0	0	0	0	0	0	0	0	0	0	0	0	0	0	0	0	0	0	0	0	0	0
1003.19	0	0	0	0	0	0	0	0	0	0	0	0	0	0	0	0	0	0	0	0	0	0	0	0	0	0	0	0	0	0	0	0	0	0	0	0	0	0	0	0	0	0	0	0	0	0	0	0	0
1003.21	0	0	0	0	0	0	0	0	0	0	0	0	0	0	0	0	0	0	0	0	0	0	0	0	0	0	0	0	0	0	0	0	0	0	0	0	0	0	0	0	0	0	0	0	0	0	0	0	0
1003.22	0	0	0	0	0	0	0	0	0	0	4196.02	0	0	0	0	0	0	0	0	0	0	0	0	0	0	0	0	0	0	0	0	0	0	0	0	0	0	0	0	0	0	928.365	0	0	0	0	0	0	0
1003.26	0	0	0	0	0	0	0	0	0	0	5592.79	0	0	0	0	0	0	0	315.014	0	0	0	0	0	0	0	0	0	0	0	0	0	0	0	0	0	0	0	0	0	0	0	4479.61	0	0	0	0	0	0
1003.27	0	0	0	0	0	0	0	0	0	0	0	0	0	0	0	0	0	0	0	0	0	0	0	0	0	0	0	0	0	0	0	0	0	243.127	0	0	0	0	0	0	0	0	0	0	0	0	0	0	0
1003.28	0	0	0	0	0	0	0	0	0	0	0	0	0	0	0	0	0	0	0	0	0	0	0	0	0	0	0	0	0	0	0	0	0	124.935	0	0	0	0	0	0	0	0	0	0	0	0	0	0	0
1003.31	0	0	0	0	0	0	0	0	0	0	0	0	0	0	0	0	0	0	0	0	0	0	0	441.347	0	0	0	0	0	0	0	0	0	0	0	0	0	0	0	0	0	0	0	0	0	0	0	0	0
1003.32	0	0	0	0	0	0	0	0	0	0	0	0	0	0	0	0	0	0	0	0	0	0	0	0	0	0	0	0	0	0	0	0	0	0	0	0	0	0	0	0	0	0	0	0	0	0	0	0	0
1003.34	0	0	0	0	0	0	0	0	0	0	0	0	0	0	0	0	0	0	0	0	0	0	0	0	0	0	0	0	0	0	0	0	0	0	0	0	0	0	0	0	0	0	0	0	0	3301.68	0	0	0
1003.35	264.362	0	0	0	0	0	0	0	0	0	0	0	0	0	0	0	0	0	0	0	0	0	0	0	0	0	0	0	0	0	0	0	0	331.904	0	0	0	0	0	0	0	413.455	0	0	0	0	0	0	0
1003.36	0	0	0	0	0	0	0	0	0	0	0	0	0	0	0	0	0	0	0	0	0	0	0	0	0	0	0	0	0	0	0	0	0	0	0	0	0	0	0	0	0	0	0	0	0	0	0	0	0
1003.38	0	0	0	0	0	0	0	0	0	0	0	0	0	0	0	0	0	0	0	0	0	0	0	0	0	0	0	0	0	0	0	0	0	252.968	0	0	0	0	0	0	0	0	0	0	0	0	0	0	0
1003.39	0	0	0	0	0	0	0	0	0	0	0	0	0	0	0	0	0	0	0	0	0	0	0	0	0	0	254.104	0	0	0	0	0	0	158.827	0	0	0	0	0	0	0	0	0	0	0	0	0	0	0
1003.42	249.943	0	0	0	0	0	0	0	0	0	0	0	0	0	0	0	0	0	0	0	0	0	0	0	0	0	428.399	0	0	0	0	0	0	423.582	0	0	0	0	0	0	531.155	0	0	0	0	0	0	0	0
1003.43	0	0	0	0	0	0	0	0	0	0	0	0	0	0	0	0	0	0	0	0	0	0	0	0	0	0	0	0	0	0	0	0	0	0	0	0	0	0	0	0	0	847.984	0	0	0	0	0	0	0
1003.44	162.922	0	0	0	0	0	0	0	0	0	0	0	0	0	0	0	0	0	0	0	0	0	0	0	0	0	0	0	0	0	0	0	0	0	0	0	0	0	0	0	0	0	0	0	0	0	0	0	0
1003.45	0	0	0	0	161.993	0	0	0	0	0	0	0	0	0	0	467.961	0	0	268.416	0	0	0	0	0	0	0	0	0	0	0	0	0	0	0	0	0	0	0	598.3	0	0	0	0	0	0	0	0	0	0
1003.47	240.923	0	0	0	0	0	0	0	0	0	0	0	0	0	0	0	0	0	0	0	0	0	0	0	0	0	0	0	0	3976.15	0	0	0	0	0	0	0	0	0	0	0	0	0	0	0	0	0	5000.2	0
1003.48	0	0	0	0	0	0	0	0	0	0	0	0	0	0	0	0	0	0	0	0	0	0	0	0	0	0	0	0	0	0	0	0	0	0	0	0	0	0	0	0	0	0	0	765.373	0	0	0	0	0
1003.49	0	0	0	0	0	0	0	0	0	0	0	0	0	0	1651.22	0	0	0	0	0	0	0	0	0	0	0	0	0	0	0	0	0	0	0	0	0	0	0	0	0	0	0	0	0	0	0	0	0	0
1003.5	0	0	0	0	0	0	0	0	0	0	0	0	0	0	0	0	0	0	0	0	0	0	0	0	0	0	0	0	0	0	0	0	0	152.792	0	0	0	0	0	0	0	0	0	0	0	0	0	0	0
1003.51	0	0	0	0	0	0	0	0	0	0	0	0	776.624	0	0	0	0	0	0	0	0	0	0	0	0	0	0	0	0	0	0	0	0	0	0	0	0	0	0	0	0	0	0	0	0	0	0	0	0
1003.52	0	0	0	0	0	0	0	0	0	0	0	0	0	0	0	0	0	0	0	0	0	0	0	0	0	0	0	0	0	0	0	0	0	0	0	0	0	0	0	0	0	0	142.832	0	0	0	0	0	0
1003.53	0	0	0	0	0	0	0	0	0	0	0	0	0	0	0	0	0	0	253.873	0	0	0	0	0	0	0	0	0	0	0	0	0	0	216.545	0	0	0	0	0	0	0	0	0	0	0	0	0	0	0
1003.54	0	0	0	0	0	0	0	0	0	0	0	0	0	0	0	0	0	0	0	0	0	0	0	0	0	0	273.764	0	0	788.076	0	0	0	0	0	0	0	0	0	0	0	0	0	0	0	0	0	0	0
1003.55	0	0	0	0	0	0	0	0	0	0	0	0	0	0	0	0	0	0	0	0	0	0	0	0	0	0	0	0	0	0	0	0	0	0	0	0	0	0	0	0	0	0	0	0	0	0	3902.93	0	0
1003.56	0	0	0	0	0	0	0	0	0	0	0	0	0	0	3101.75	0	0	0	0	0	0	0	0	0	0	0	0	0	0	0	0	0	0	152.841	0	0	0	0	0	0	0	0	0	0	0	0	0	0	0
1003.57	0	0	0	0	0	0	0	0	0	0	0	0	0	0	0	0	0	0	0	0	0	0	0	0	0	0	0	0	0	0	0	0	0	0	0	0	0	0	0	0	551.832	0	0	0	0	0	0	0	0
1003.58	0	0	0	0	231.584	0	0	0	0	0	5863.87	0	0	0	0	0	0	0	0	3988.39	0	0	0	0	0	0	0	0	0	0	0	0	0	0	0	0	0	0	0	0	0	0	0	0	0	0	0	0	0
1003.59	0	0	0	0	0	0	0	0	0	0	0	0	0	0	0	0	0	0	0	0	0	0	0	0	0	0	0	0	0	0	0	0	0	0	0	0	0	0	0	0	594.785	0	0	0	0	0	0	0	0
1003.6	0	0	0	0	0	0	0	0	0	0	0	0	0	0	0	0	0	0	0	0	0	0	0	0	0	0	0	0	0	0	0	0	0	0	0	0	0	0	0	0	0	0	0	0	0	0	0	0	0
1003.62	0	0	0	0	0	0	0	0	0	0	0	0	0	0	0	0	0	0	0	0	0	0	0	0	0	0	0	0	0	0	0	0	0	0	0	0	0	0	0	0	0	0	0	0	0	0	0	0	691.494
1003.64	0	0	0	0	0	0	0	0	0	0	0	0	0	0	0	0	3562.1	0	190.859	0	0	0	0	0	0	0	0	0	0	0	0	0	0	0	0	0	0	0	0	0	0	0	0	0	0	0	0	0	0
1003.65	0	0	0	0	0	0	0	0	0	0	0	0	0	0	0	0	0	0	0	4345.24	0	0	0	0	0	0	0	0	0	0	0	0	0	0	0	0	0	0	0	0	0	0	0	0	0	0	0	0	0
1003.67	0	0	0	0	0	0	0	0	0	0	0	0	0	0	0	0	0	0	0	0	0	0	0	0	0	0	0	0	0	0	0	0	0	0	0	0	0	0	0	0	0	0	0	0	0	0	0	0	0
1003.68	0	0	0	0	0	0	0	0	0	0	0	0	0	0	0	0	0	0	0	0	0	0	0	0	0	0	0	0	0	0	0	0	0	270.364	0	0	0	0	0	0	0	0	0	0	0	0	2242.95	0	0
1003.69	0	0	0	0	0	0	0	0	0	0	0	0	0	0	0	0	0	0	0	0	0	0	0	0	0	0	0	0	0	0	0	0	0	122.531	0	0	0	0	0	0	0	0	0	0	0	0	0	0	0
1003.7	0	0	0	0	0	0	0	0	0	0	0	0	0	0	0	0	0	0	0	0	0	0	0	0	0	0	0	0	0	0	0	0	0	0	0	0	0	0	0	0	0	0	0	0	0	0	0	0	0
1003.72	0	0	0	0	0	0	0	0	0	0	0	0	0	0	0	0	0	0	0	0	0	0	0	0	0	0	385.265	0	0	0	0	0	0	0	0	0	0	0	0	0	0	0	0	0	0	0	0	0	0
1003.73	0	0	0	0	0	0	0	0	0	0	0	0	0	0	0	0	0	0	0	0	0	0	0	0	0	0	0	0	0	0	0	0	0	0	0	0	0	0	0	0	0	0	193.717	0	0	0	0	0	0
1003.74	0	0	0	0	0	0	0	0	0	0	0	0	0	0	0	0	0	0	0	0	0	0	0	0	0	0	0	0	0	0	0	0	0	0	0	0	0	0	0	0	0	0	288.463	0	0	0	0	0	0
1003.75	0	0	0	0	0	0	0	0	0	0	0	0	0	0	0	0	0	0	0	0	0	0	0	0	0	0	0	0	0	0	0	0	0	539.797	0	0	0	0	0	0	0	0	0	0	0	0	0	0	0
1003.76	0	0	0	0	0	0	0	0	0	0	0	0	0	0	0	0	0	0	0	0	0	0	0	0	0	0	0	0	0	0	0	0	0	0	0	0	0	0	0	0	0	0	0	0	0	0	0	0	0
1003.77	0	0	0	0	0	0	0	0	0	0	0	0	0	0	0	0	0	0	0	0	0	0	0	0	0	0	0	0	0	0	0	0	0	164.185	0	0	0	0	0	0	0	0	0	0	0	0	0	0	0
1003.78	0	0	0	0	0	0	0	0	0	0	0	0	0	0	0	0	0	0	0	0	0	0	0	0	0	0	0	0	0	0	0	0	0	0	0	0	0	0	0	0	0	0	0	0	0	0	0	0	0
1003.79	0	0	0	0	0	0	0	0	0	0	0	0	0	0	0	0	0	0	0	0	0	0	0	0	0	0	0	0	0	0	0	0	0	159.66	0	0	0	0	0	0	0	0	0	0	0	0	0	0	0
1003.8	0	0	0	0	0	0	0	0	5884.66	0	0	0	0	0	0	0	0	0	0	0	0	0	0	0	0	0	0	0	0	0	0	0	0	0	0	0	0	0	0	0	0	0	0	0	0	0	0	0	0
1003.81	0	0	0	0	208.281	0	0	0	0	0	0	0	0	0	0	0	0	0	0	0	0	0	0	0	0	0	0	0	0	0	0	0	0	686.657	0	0	0	0	0	0	0	0	0	0	0	0	0	0	0
1003.82	0	0	0	0	0	0	0	0	0	0	0	0	0	0	0	0	0	0	0	0	0	0	0	0	0	0	303.145	0	0	0	0	0	0	303.867	0	0	0	0	0	0	0	0	0	0	0	0	0	0	0
1003.84	0	0	0	0	0	0	0	0	0	0	0	0	0	0	0	0	0	0	0	0	0	0	0	0	0	0	0	0	0	0	0	0	0	0	0	0	0	0	0	0	0	0	0	0	0	0	0	0	0
1003.85	270.511	0	0	0	0	0	0	0	0	0	0	0	0	0	0	0	0	0	0	0	0	0	0	0	0	0	448.491	0	0	0	0	0	0	0	0	0	0	0	0	0	0	0	0	0	0	0	0	0	0
1003.86	0	0	0	0	0	0	0	0	0	0	0	0	0	0	0	0	0	0	699.434	0	0	0	0	0	0	0	0	0	0	0	0	0	0	0	0	0	0	0	0	0	0	0	0	0	0	0	0	0	0
1003.87	0	0	0	0	0	0	0	0	0	0	0	0	0	0	0	0	0	0	0	0	0	0	0	0	0	0	0	0	0	0	0	0	0	528.882	0	0	0	0	0	0	0	0	0	0	0	0	0	0	0
1003.88	0	0	0	0	1133.4	0	0	0	0	0	0	0	0	0	0	0	0	0	0	0	0	0	0	704.351	0	0	0	0	0	0	0	0	0	0	0	0	0	0	0	0	0	0	0	0	0	0	0	0	0
1003.89	566.504	0	0	0	0	0	0	0	0	0	0	2189.59	0	0	0	0	0	910.153	0	0	0	0	0	2207.32	0	0	0	0	0	0	0	0	0	0	0	0	0	0	0	0	0	0	0	0	0	0	0	0	0
1003.9	0	0	0	0	0	0	0	0	803.717	0	0	0	0	0	0	0	0	0	0	0	0	0	0	0	0	0	0	0	0	0	0	0	0	0	0	0	0	0	0	0	0	0	0	0	0	0	0	0	0
1003.91	0	0	0	4483.17	0	0	0	0	0	0	0	3586.72	0	0	0	0	0	0	0	0	0	0	0	0	0	0	0	0	0	0	0	0	0	0	0	0	0	0	0	0	0	0	0	0	0	0	0	0	0
1003.93	0	0	0	0	0	0	0	0	0	0	0	0	2939.61	0	0	0	0	0	0	3770.17	0	0	0	0	0	0	0	0	0	852.719	0	0	0	79.3108	0	0	0	0	0	0	0	0	0	0	0	0	0	0	0
1003.94	0	0	0	0	273.761	0	0	0	0	0	0	0	0	0	0	0	0	0	0	0	0	0	0	0	0	0	0	0	0	0	0	0	0	0	0	0	0	0	0	0	0	0	0	0	0	0	0	0	0
1003.95	0	0	0	0	0	0	0	0	0	0	0	0	0	0	0	0	0	0	0	381.968	0	0	0	0	0	0	0	0	0	0	0	0	0	0	0	0	0	0	0	0	0	0	0	0	0	0	0	0	0
1003.96	0	0	0	0	0	0	0	0	0	0	0	0	0	0	0	0	0	0	0	0	0	0	0	0	0	0	0	0	0	0	0	0	0	0	0	0	0	0	0	0	0	0	0	554.442	0	0	0	0	0
1003.97	0	0	0	0	0	0	0	0	0	0	0	0	0	0	0	0	0	0	0	0	0	0	0	488.954	0	0	0	0	0	0	0	0	0	0	0	0	0	0	0	0	0	0	0	0	0	0	0	0	0
1003.98	0	0	0	0	0	0	0	0	0	0	0	0	0	0	0	0	0	0	0	0	0	0	0	0	0	0	0	0	0	1038.19	0	0	0	0	0	0	0	0	0	0	0	0	0	0	0	0	0	0	0
1003.99	0	0	0	0	0	0	0	0	0	0	0	0	0	0	0	0	0	0	0	0	0	0	6571.79	0	0	0	0	0	0	0	0	0	0	0	0	0	0	0	0	0	0	0	0	0	0	0	0	0	0
1004	0	0	0	0	0	0	0	0	0	0	0	0	0	0	0	0	0	0	0	0	0	0	0	0	0	0	0	0	0	0	0	0	0	178.719	0	0	0	0	0	0	0	0	0	0	0	0	0	0	0
1004.01	0	0	0	0	0	0	0	0	0	0	0	0	0	0	0	0	0	0	277.362	0	0	0	0	0	0	0	0	0	0	0	0	0	0	0	0	0	0	0	0	0	0	0	0	0	0	0	0	0	0
1004.02	0	0	0	0	0	0	0	0	0	0	0	0	0	0	0	0	0	0	0	0	0	0	0	0	0	0	594.074	0	0	0	0	0	0	380.727	0	773.398	0	0	0	0	0	0	0	0	0	0	0	0	0
1004.03	0	0	0	0	0	0	0	0	0	0	1914.2	0	0	0	0	0	0	0	0	0	1498.15	0	0	0	0	0	0	0	0	0	0	0	0	0	0	0	0	0	0	0	0	0	154.01	0	0	0	0	0	0
1004.04	0	0	0	0	0	0	0	0	0	0	0	0	0	0	0	0	0	0	0	0	0	0	0	0	0	0	0	0	0	0	0	0	0	0	0	0	0	0	0	0	0	0	0	0	0	0	0	0	0
1004.07	0	0	0	0	0	0	0	0	0	0	0	0	0	0	0	0	0	0	0	0	0	0	0	0	0	0	0	0	416.469	0	0	0	0	0	0	0	0	0	0	3172.92	0	0	0	0	0	0	0	0	0
1004.08	0	0	0	0	0	0	0	0	0	0	0	0	0	0	0	0	0	0	0	0	0	0	0	0	0	0	0	0	0	0	0	0	0	0	0	0	0	0	0	0	493.467	2931.51	0	0	0	0	0	0	0
1004.09	0	0	0	0	0	0	0	0	0	0	0	0	0	0	0	0	0	0	0	0	0	0	0	0	0	0	0	0	0	0	0	0	0	0	0	0	0	0	0	0	0	0	353.918	0	0	0	0	0	0
1004.1	0	0	0	0	760.054	0	0	0	0	591.742	1327.98	0	0	0	0	0	0	0	0	0	0	0	0	0	0	0	0	0	0	0	0	0	0	131.085	0	0	0	0	0	0	0	0	0	0	0	0	0	0	0
1004.11	0	0	0	0	0	0	0	0	0	0	0	0	0	0	0	0	0	0	0	0	0	0	0	0	0	0	0	0	0	0	0	0	0	0	0	0	0	0	0	0	0	0	0	0	0	0	0	0	0
1004.12	293.558	0	0	0	0	0	0	0	0	0	0	0	0	0	0	0	0	0	0	0	0	0	0	0	0	0	0	0	0	0	0	0	0	0	0	0	0	0	0	0	0	0	0	0	0	0	0	0	0
1004.13	0	0	828.876	0	0	0	0	0	0	0	0	0	0	0	0	0	0	0	0	0	0	0	0	0	0	0	0	0	0	0	0	0	0	0	0	0	0	0	0	0	0	0	4005.21	0	0	0	0	0	0
1004.15	0	0	0	0	0	0	0	0	0	0	0	0	0	0	0	0	0	0	0	0	0	0	0	0	0	0	0	0	0	0	0	0	0	551.779	0	0	0	0	0	0	0	0	202.472	0	0	0	0	0	0
1004.16	0	0	0	0	0	0	0	0	0	0	0	0	0	0	0	0	0	0	0	0	0	0	0	0	0	0	0	0	0	0	0	0	0	0	0	0	0	0	0	0	0	0	120.215	0	0	0	0	0	0
1004.18	0	0	0	0	0	0	0	0	0	0	0	0	0	0	0	0	0	0	0	0	0	0	0	0	0	417.315	425.836	0	235.901	0	0	0	0	418.495	0	0	0	0	0	0	0	0	0	0	0	0	0	0	0
1004.19	0	0	0	0	0	0	0	0	0	0	0	0	0	0	0	0	0	1074.6	0	0	0	0	0	0	0	0	0	0	0	0	0	0	0	0	0	0	0	0	0	0	434.953	0	0	0	0	0	0	0	0
1004.2	0	0	0	0	152.351	0	0	2230.89	0	0	0	0	0	0	0	0	0	0	0	0	0	0	0	0	0	0	0	0	0	0	0	0	0	0	0	0	0	0	0	0	0	0	0	0	0	0	0	0	0
1004.21	0	0	0	0	0	0	0	0	0	0	0	0	0	0	0	0	0	0	0	0	0	0	0	0	0	0	0	0	0	0	0	0	0	93.2407	0	0	0	0	0	0	0	0	0	0	2249.77	0	0	0	0
1004.22	0	0	0	0	0	0	0	0	0	0	0	0	0	0	0	0	0	0	0	0	0	0	0	0	0	0	0	0	0	0	0	0	0	0	0	0	0	0	0	0	0	0	0	0	0	0	0	0	0
1004.23	0	0	0	0	175.864	0	0	0	0	0	0	0	0	0	0	0	0	0	339.031	0	0	0	0	0	0	0	0	0	0	0	0	0	0	0	0	0	0	0	0	0	0	0	0	0	0	0	0	0	0
1004.25	0	0	0	0	0	0	0	0	0	0	0	0	0	0	0	0	0	0	0	0	0	0	0	0	0	0	0	0	310.848	0	0	0	0	0	0	0	0	0	0	0	0	0	0	0	0	0	0	0	0
1004.27	0	0	0	2916.94	0	0	0	0	0	0	0	0	0	0	0	0	0	880.74	0	0	0	0	0	0	0	0	0	0	0	0	0	0	0	0	0	0	0	0	0	0	0	0	0	0	0	0	0	0	0
1004.28	0	0	0	0	0	0	0	0	0	0	0	0	0	0	0	0	0	0	0	0	0	0	0	0	0	0	0	0	0	0	0	0	0	0	0	0	0	0	0	0	0	0	0	0	0	0	0	0	0
1004.31	0	0	0	0	0	0	0	0	0	0	0	0	0	0	0	0	0	0	0	0	0	0	0	0	0	0	0	0	0	0	0	0	0	0	0	0	0	0	0	0	0	0	0	0	0	0	0	0	0
1004.32	0	0	0	963.313	0	0	0	0	0	0	0	0	0	0	0	0	0	0	0	0	0	0	0	0	0	0	0	0	0	0	0	0	0	0	0	0	0	0	0	0	0	395.482	0	0	0	0	0	0	0
1004.33	0	0	0	0	189.054	0	0	0	0	0	0	0	0	0	0	0	0	0	0	0	0	0	0	0	0	0	0	0	0	0	0	0	0	339.572	0	0	0	0	0	0	0	0	0	0	0	0	0	0	0
1004.34	0	0	0	0	0	0	0	0	0	0	0	0	0	0	0	0	0	0	386.008	0	0	0	0	0	0	0	0	0	0	0	0	0	0	0	0	0	0	0	0	0	0	0	0	0	0	0	0	0	0
1004.35	0	0	0	0	0	0	0	0	0	0	0	0	0	0	0	0	0	0	0	0	0	0	0	589.622	0	0	0	0	0	0	0	0	0	0	0	0	0	0	0	0	0	0	0	0	0	0	0	0	0
1004.36	0	763.227	0	0	0	0	0	0	0	0	0	0	0	0	0	0	0	0	0	0	0	0	0	0	0	0	0	0	0	793.642	0	0	0	0	0	0	0	0	0	0	0	0	0	0	0	0	0	0	0
1004.37	0	0	0	0	292.207	0	0	0	0	0	0	0	0	0	0	0	0	0	0	0	0	0	0	0	0	0	0	0	0	0	0	0	0	0	0	0	0	0	0	0	0	0	0	0	0	0	0	0	0
1004.38	0	0	0	0	0	0	0	0	0	0	0	0	0	0	0	0	0	0	0	0	0	0	0	476.159	0	0	350.812	0	0	0	0	0	0	0	0	0	0	0	0	0	0	0	0	0	0	0	0	0	0
1004.4	0	0	0	0	0	0	0	0	0	0	0	0	0	0	0	0	0	0	0	0	0	0	0	0	0	0	0	0	0	0	0	0	0	0	0	0	0	0	0	0	0	0	0	0	0	0	0	0	0
1004.41	721.681	0	0	0	0	0	0	0	0	0	0	0	0	0	0	0	0	0	0	0	0	0	0	0	0	319.832	0	0	0	0	0	0	0	0	0	0	0	0	0	0	0	0	0	0	0	0	0	0	0
1004.42	0	0	0	0	0	0	0	0	0	0	0	0	0	0	0	0	0	0	0	0	0	0	0	0	0	0	0	0	0	0	0	0	0	0	0	0	0	0	0	0	0	0	0	0	0	0	0	0	0
1004.44	0	0	0	0	0	0	0	0	0	0	0	0	0	2950.36	0	0	0	0	0	0	0	0	0	0	0	0	500.421	0	0	0	0	0	0	0	2115.79	0	0	0	0	0	534.606	384.634	0	0	0	0	0	0	0
1004.45	225.716	0	0	0	0	0	0	0	0	0	0	0	0	0	0	0	0	0	0	0	0	0	0	0	0	0	0	0	0	0	3792.8	0	0	0	0	0	0	0	0	0	0	0	0	0	0	0	0	0	0
1004.46	0	0	0	0	0	0	0	0	0	0	0	559.19	0	0	0	0	0	0	0	0	0	0	0	0	0	0	442.227	0	0	0	0	0	0	0	0	0	0	0	0	0	0	0	0	0	0	0	0	0	0
1004.47	0	0	661.365	0	0	0	0	0	0	0	0	0	0	0	0	0	0	0	0	0	0	0	0	0	0	0	0	0	0	0	0	0	0	0	0	0	0	0	0	0	0	0	0	0	0	0	0	0	0
1004.48	0	0	0	0	281.963	0	0	0	0	0	0	0	0	0	0	0	0	0	0	0	0	0	0	0	0	0	0	0	0	0	0	0	0	0	0	0	0	0	0	0	0	0	0	0	0	0	0	0	0
1004.49	0	0	0	0	0	0	0	0	0	0	0	0	0	0	0	0	0	0	0	459.43	0	0	0	0	0	0	0	0	0	0	0	0	0	115.035	0	663.884	0	0	0	0	0	0	0	0	0	0	0	0	0
1004.5	0	0	0	0	0	0	4104.94	0	0	0	0	0	0	0	0	0	0	0	0	0	0	0	0	0	0	0	0	0	0	0	0	0	0	0	0	0	0	0	0	0	0	0	0	0	0	0	0	0	0
1004.51	0	0	0	0	0	0	0	0	0	0	0	0	0	0	0	0	0	0	0	0	0	0	0	0	0	0	0	0	0	0	0	0	0	0	0	0	0	0	0	0	0	0	0	0	0	0	0	0	0
1004.52	0	0	0	0	0	0	0	0	0	0	0	0	0	0	0	0	0	0	0	310.821	0	0	0	0	0	0	0	0	1193.96	0	0	0	0	0	0	0	0	0	0	0	0	0	0	0	0	0	0	0	0
1004.53	0	0	0	0	0	0	0	0	0	0	0	0	0	0	0	0	0	0	0	0	0	0	0	0	0	373.321	0	0	0	0	0	0	0	0	0	0	0	0	0	0	0	0	0	0	0	0	0	0	0
1004.54	0	0	0	0	0	0	0	0	0	0	0	0	0	0	0	0	0	0	0	0	0	0	0	0	0	0	0	0	0	0	0	0	0	0	0	0	0	0	0	0	1361.4	0	0	0	0	0	0	0	0
1004.55	0	0	0	0	0	0	0	0	0	0	0	0	0	0	0	160.327	0	0	0	333.17	0	0	0	0	0	0	0	0	0	0	0	0	0	0	0	0	0	0	0	0	0	0	0	0	0	0	0	0	0
1004.56	0	0	0	0	218.958	0	0	0	3290.3	0	0	0	0	0	0	0	0	0	273.816	0	0	0	0	0	0	0	0	0	0	0	0	0	0	174.873	0	0	0	0	0	0	0	0	0	0	0	0	0	0	0
1004.57	0	0	0	0	0	3801.2	0	0	0	0	0	0	0	0	0	0	0	0	0	0	0	0	0	0	0	0	447.458	0	0	0	0	0	0	0	0	0	0	0	0	0	0	0	0	0	0	0	0	0	0
1004.58	0	0	0	0	0	0	0	0	0	0	0	0	0	0	0	0	0	0	0	0	0	0	0	0	0	0	0	0	0	0	0	0	0	0	0	0	0	0	0	0	0	0	0	0	0	0	0	6613.96	0
1004.6	0	0	0	0	0	0	0	0	0	0	0	0	0	0	0	0	0	0	0	0	0	0	0	0	0	0	0	0	0	0	0	0	0	0	0	0	0	0	0	0	641.566	0	0	0	0	0	0	0	0
1004.63	0	0	0	0	0	0	0	0	0	0	4688.32	0	0	0	0	0	0	0	0	313.153	0	0	0	0	0	0	0	0	0	0	0	0	0	396.556	0	0	0	0	0	0	0	0	147.95	0	0	0	0	0	0
1004.65	0	0	0	0	0	0	0	0	0	0	0	0	0	0	0	0	0	0	0	0	0	0	0	0	0	0	0	0	0	0	0	0	0	0	0	0	0	0	0	0	0	0	0	0	0	0	0	0	0
1004.67	0	0	0	0	0	0	0	0	0	0	0	0	0	0	0	0	0	0	0	0	0	0	0	0	0	0	0	0	0	0	0	0	0	0	0	0	0	0	0	0	0	0	254.944	0	0	0	0	0	0
1004.69	0	0	0	0	0	0	0	0	0	0	0	0	0	0	0	0	0	0	0	0	0	0	0	0	0	0	0	0	0	0	0	0	0	206.985	0	0	0	0	0	0	0	0	0	0	0	0	0	0	0
1004.72	0	0	0	0	0	0	0	0	856.608	0	0	0	0	0	0	0	0	0	0	0	0	0	0	0	3441.74	0	0	0	0	0	0	0	0	0	0	0	0	0	0	0	0	0	0	0	0	0	0	0	0
1004.73	0	0	0	0	775.066	0	0	0	0	0	0	0	0	0	0	0	0	0	0	0	0	0	0	0	0	0	0	0	0	0	0	0	0	0	0	0	0	0	0	0	0	0	188.878	0	0	0	0	0	0
1004.75	0	0	0	0	0	0	0	0	0	0	0	0	0	0	0	0	0	0	327.372	0	0	0	0	0	0	0	0	0	0	0	0	0	0	0	0	0	0	0	0	0	0	0	0	0	0	0	0	0	0
1004.76	0	0	0	0	0	0	0	0	0	0	0	0	0	0	0	0	0	0	0	0	0	0	0	884.335	0	0	0	0	0	0	0	0	0	139.506	0	0	0	0	0	0	0	0	140.654	0	0	0	0	0	0
1004.77	0	0	0	0	0	0	0	0	0	0	0	0	0	0	0	0	0	0	0	0	0	0	0	0	0	0	0	0	0	0	0	0	0	0	0	0	0	0	0	0	0	0	267.486	804.47	0	0	0	0	0
1004.79	0	0	0	0	0	0	0	0	0	0	0	0	0	0	0	0	0	0	317.154	0	0	0	0	650.988	0	0	240.089	0	278.186	0	0	0	0	0	0	0	0	0	0	0	0	456.945	0	0	0	0	0	0	0
1004.8	0	0	0	0	0	0	0	0	0	0	0	0	0	0	0	0	0	0	0	0	0	0	0	0	0	537.394	0	0	0	0	0	0	0	0	0	0	0	0	0	0	0	0	0	0	0	0	0	0	0
1004.81	260.753	0	0	0	0	0	0	0	0	0	0	0	0	0	0	0	0	0	0	0	0	0	0	0	0	480.161	0	0	0	0	0	0	0	0	0	0	0	0	573.81	0	0	0	0	0	0	0	0	0	0
1004.82	0	0	0	0	247.608	0	0	0	0	0	0	0	0	0	0	0	0	0	0	0	0	0	0	0	0	0	0	0	0	0	0	0	0	0	0	0	0	0	0	0	0	0	0	0	0	0	0	0	0
1004.83	0	0	0	0	0	0	0	0	0	0	0	0	0	0	0	0	0	0	0	0	0	0	0	0	0	378.764	0	0	0	0	0	2953.58	0	0	0	0	0	0	0	0	0	0	0	0	0	0	0	0	0
1004.84	0	0	0	0	0	0	0	0	0	0	0	0	0	0	0	0	0	0	0	0	0	0	0	0	0	588.906	0	0	878.514	0	0	0	0	137.496	0	0	0	0	0	0	0	0	0	0	0	0	0	0	0
1004.85	0	0	0	0	0	0	0	0	0	0	0	0	0	0	0	0	0	0	0	0	0	0	0	0	0	0	0	0	0	0	0	0	0	0	0	0	0	0	0	0	0	0	0	0	0	0	0	0	0
1004.86	0	0	0	0	0	0	0	0	0	0	0	0	0	0	0	0	0	0	0	0	0	0	0	0	0	0	0	0	315.936	864.866	0	0	0	532.608	0	0	0	0	0	0	0	0	0	0	0	0	0	0	0
1004.87	0	0	0	0	0	0	0	0	0	0	0	0	0	0	0	0	0	0	0	0	0	0	0	0	0	0	0	0	0	0	0	0	0	0	0	0	0	0	0	0	0	0	0	0	0	0	0	0	0
1004.88	0	0	0	0	0	0	0	0	0	0	0	0	0	0	0	0	0	0	0	0	0	0	0	0	0	0	0	0	847.304	0	0	0	0	0	0	0	0	0	0	0	0	0	0	0	0	0	0	0	0
1004.89	0	0	0	0	0	0	0	0	0	0	0	0	0	0	0	601.323	0	0	0	0	0	0	0	0	0	0	0	0	0	0	0	0	0	704.544	0	3688.85	0	0	0	0	633.837	0	0	0	0	4155.79	0	0	0
1004.9	0	0	0	0	0	0	0	0	0	0	0	0	0	0	0	0	0	0	0	1068.56	0	0	0	455.562	0	0	0	0	0	0	0	0	0	0	0	0	0	0	0	0	0	0	0	0	0	0	0	0	0
1004.91	282.172	0	0	0	0	0	0	0	0	0	0	0	0	0	0	0	0	0	283.937	381.92	0	0	0	0	0	405.463	0	0	0	0	0	0	0	0	0	0	0	0	0	0	0	0	0	0	0	0	0	0	0
1004.92	0	0	0	0	0	0	0	0	0	0	0	0	0	0	0	0	0	0	0	0	0	0	0	0	0	0	386.729	0	0	0	0	0	0	340.161	0	0	0	0	0	0	0	0	0	0	0	0	0	0	0
1004.94	0	0	0	0	0	0	0	0	0	0	0	0	0	0	0	0	0	0	0	0	0	4528.74	0	0	0	0	0	0	0	0	0	0	0	329.789	0	0	0	0	0	0	0	0	0	0	0	0	0	0	0
1004.95	0	0	0	0	0	0	0	0	0	0	0	0	0	0	0	0	0	0	0	0	0	0	0	0	0	0	0	0	0	0	0	0	0	0	0	0	698.702	0	0	0	0	0	0	0	0	0	0	0	0
1004.96	5492.65	0	0	0	0	0	0	0	0	0	0	0	0	0	0	0	0	0	0	3385.7	0	0	0	0	0	0	0	0	0	0	0	0	0	0	0	0	0	0	0	0	0	0	0	0	0	0	0	0	0
1004.97	0	0	0	0	0	0	0	0	0	0	0	0	0	0	2450.4	0	0	0	278.921	0	0	4451.25	0	0	0	0	0	0	213.404	0	0	0	0	617.17	0	0	0	0	0	0	1540.71	0	0	0	0	2990.43	0	0	0
1004.98	0	0	0	0	0	0	2902.98	0	0	0	0	0	0	0	0	0	0	0	0	0	0	0	0	613.965	0	0	0	0	0	4217.21	0	0	0	2485.35	0	0	0	0	0	0	0	0	0	0	3219.49	0	0	0	0
1004.99	0	0	0	0	0	0	0	0	0	0	0	0	0	0	0	0	0	0	0	0	826.487	0	0	0	0	0	0	0	0	0	0	0	0	0	0	0	0	0	0	0	0	0	0	0	0	0	0	0	0
1005	0	0	0	0	0	0	0	0	0	0	0	0	825.512	0	0	0	0	0	0	0	0	0	0	0	2379.94	0	0	0	0	0	0	0	0	96.3073	0	0	0	0	0	0	0	0	0	685.521	0	0	0	0	0
1005.01	0	0	0	0	0	0	0	0	0	0	0	0	0	0	0	0	0	0	0	0	0	0	0	0	0	0	0	0	0	0	0	0	0	0	0	0	0	0	0	3611.23	2924.92	0	0	0	0	0	0	0	0
1005.02	0	0	0	0	0	3581.5	0	0	0	0	0	0	0	0	0	152.047	0	0	0	0	0	0	0	0	0	0	481.163	0	0	0	0	0	0	0	0	0	0	2715.11	0	0	0	0	291.382	0	0	0	0	0	0
1005.03	0	4477.93	0	0	0	0	0	0	0	3668.39	0	0	0	0	0	0	0	0	0	0	0	0	0	0	0	0	0	0	0	0	0	0	0	127.519	0	0	0	0	0	0	0	0	138.519	0	0	0	0	0	0
1005.05	0	0	0	0	0	0	0	0	0	0	0	715.856	0	0	0	119.24	0	0	0	0	0	0	0	0	0	0	0	0	0	0	0	0	0	0	0	0	0	0	0	3675.28	692.51	0	100.929	0	0	0	0	5600.69	0
1005.06	0	0	0	0	0	0	0	0	0	0	0	0	0	0	0	0	0	0	0	0	0	0	0	0	0	0	0	0	0	0	0	0	0	0	0	0	0	0	0	0	0	0	0	0	0	0	0	0	0
1005.07	0	0	0	0	0	3362.51	0	0	0	0	0	0	0	0	0	0	0	0	0	0	0	0	0	722.787	0	0	0	0	0	0	0	0	0	658.222	0	0	0	0	0	0	0	0	0	0	0	0	0	0	0
1005.09	0	0	0	0	0	726.822	0	0	0	0	0	0	0	0	0	0	0	0	0	0	0	0	0	0	0	0	0	0	0	0	0	0	0	0	0	0	0	0	0	0	0	0	227.59	806.62	0	0	0	0	0
1005.1	0	0	0	0	0	0	0	0	0	0	0	0	0	0	0	0	0	0	0	454.112	0	0	0	0	0	0	0	0	0	0	0	0	0	0	0	0	0	0	0	0	0	0	103.37	0	0	0	0	0	0
1005.11	0	0	0	0	0	0	0	0	0	0	0	0	0	0	0	0	0	0	0	0	0	0	0	0	0	0	0	0	305.042	0	0	0	0	0	0	0	0	0	0	0	0	0	0	0	0	0	0	0	0
1005.12	0	3453.57	0	0	0	0	0	0	0	0	0	0	0	0	0	0	0	0	0	0	0	0	0	0	0	0	0	0	0	0	0	0	0	0	0	0	0	0	0	0	0	328.537	288.777	0	0	0	0	0	0
1005.16	0	0	0	0	0	0	0	0	0	0	0	0	0	0	0	0	0	0	269.38	0	0	0	0	0	0	0	0	0	0	0	0	0	0	0	0	0	0	0	0	0	0	0	0	0	0	0	0	0	0
1005.17	0	0	0	0	0	0	0	0	0	0	0	0	0	0	0	0	0	0	0	0	0	0	0	0	0	376.042	0	0	0	0	0	0	0	0	0	0	0	0	0	0	0	0	773.319	0	0	0	0	0	0
1005.2	0	0	0	0	0	0	0	0	0	0	0	0	0	0	0	0	0	0	0	0	0	0	0	0	0	0	0	0	0	0	0	0	0	183.947	0	0	0	0	0	0	0	385.448	0	0	0	0	0	0	0
1005.21	0	0	0	0	0	0	0	0	0	0	0	0	0	0	0	0	0	0	0	0	0	0	0	0	0	0	0	0	0	0	0	0	0	153.97	0	0	0	2460.38	0	0	0	0	0	0	0	0	0	0	0
1005.22	0	0	0	0	0	0	0	0	0	0	0	0	0	0	0	0	0	0	0	0	0	0	0	0	0	0	0	0	0	0	0	0	0	0	0	0	0	0	0	0	0	0	0	0	0	0	0	0	0
1005.23	0	0	0	0	0	0	0	0	0	0	0	0	0	0	0	0	0	0	247.584	0	0	0	0	0	0	0	0	0	0	0	0	0	0	0	0	0	0	0	0	0	0	0	0	0	0	0	0	0	0
1005.24	0	0	0	0	0	0	0	0	0	0	0	0	0	0	0	0	0	0	0	0	0	0	0	0	2086.77	0	0	0	0	0	0	0	0	0	0	0	0	0	0	0	0	456.806	0	0	0	0	0	0	0
1005.25	0	0	0	0	0	0	0	0	0	0	0	0	0	0	0	0	0	0	0	0	0	0	0	0	0	0	0	0	0	0	0	0	0	0	0	0	0	0	0	0	0	0	0	0	0	0	0	0	0
1005.27	0	0	0	0	0	0	0	0	0	0	0	0	0	0	0	0	0	0	308.697	0	0	0	0	0	0	521.429	0	0	0	0	0	0	0	0	0	0	0	0	0	0	0	0	0	0	0	0	0	0	0
1005.28	0	0	0	0	0	0	0	0	0	0	0	0	0	0	0	0	0	0	0	0	0	0	0	0	0	0	332.789	0	302.406	0	0	0	0	0	0	0	0	0	0	0	0	0	0	0	0	0	0	0	0
1005.31	0	0	0	0	0	0	0	0	0	0	0	0	0	0	0	222.9	3903.14	0	0	0	0	0	0	0	0	0	0	0	0	877.311	0	0	0	0	0	0	0	0	0	0	0	0	0	0	0	0	0	0	0
1005.32	0	0	0	0	0	0	0	0	0	0	0	0	0	0	0	0	0	0	0	0	0	0	0	0	0	0	0	0	0	0	0	3329.56	0	0	0	0	0	0	0	0	0	0	0	0	0	0	0	0	0
1005.33	0	0	0	0	177.932	0	0	0	0	0	0	0	0	0	0	0	0	0	0	0	0	0	0	0	0	0	0	0	0	0	0	0	0	144.525	0	0	0	0	0	0	0	0	0	0	0	0	0	0	0
1005.34	0	0	0	0	0	0	0	0	0	0	0	0	0	0	0	0	0	0	0	0	0	0	0	0	0	0	0	0	0	0	0	0	0	0	0	0	0	0	0	0	0	0	0	0	0	0	0	0	0
1005.35	0	0	0	0	0	0	0	0	1084.31	0	0	0	0	0	0	0	0	0	0	0	0	0	0	0	0	0	0	0	244.906	0	0	0	0	0	0	0	0	0	0	0	0	0	0	0	0	0	0	0	0
1005.36	0	0	0	0	0	0	0	0	0	0	0	0	0	0	0	0	0	0	0	0	0	0	0	0	0	559.561	0	0	0	0	0	0	0	0	0	0	0	0	0	0	1416.87	0	0	0	0	0	0	0	0
1005.37	0	0	0	0	0	0	0	0	0	0	0	0	0	0	0	0	0	0	1289.88	0	0	0	0	0	0	0	0	0	0	0	0	0	0	0	0	0	0	0	0	0	0	0	0	5403.51	0	0	0	0	0
1005.38	0	0	0	0	0	0	0	0	0	0	0	0	0	0	0	0	0	0	0	223.85	0	0	0	0	0	0	0	0	0	0	0	0	0	233.806	0	0	0	0	0	0	0	0	0	0	0	0	0	0	0
1005.39	0	0	0	0	0	0	0	0	0	0	0	0	0	0	0	0	0	0	262.497	0	0	0	0	0	0	0	0	0	0	0	0	0	0	0	0	0	0	0	0	0	0	0	0	0	0	0	0	0	0
1005.4	0	0	0	0	0	0	0	0	0	4436.84	0	0	0	0	0	0	0	0	0	0	0	0	0	0	0	0	0	0	0	0	0	0	0	0	0	0	0	0	0	0	0	0	0	0	0	0	0	0	0
1005.41	950.327	0	0	0	197.005	0	0	0	0	0	0	0	0	0	0	0	0	0	0	0	0	0	0	0	0	0	0	0	0	0	0	0	0	0	0	0	0	0	0	0	0	0	0	0	0	0	0	0	0
1005.42	0	0	0	0	0	0	3073.94	0	0	0	0	0	0	0	0	169.33	0	0	0	0	0	0	0	0	0	0	389.092	0	0	0	0	0	0	0	0	0	0	0	0	0	1250.3	0	0	0	0	0	0	0	0
1005.43	0	0	0	0	0	0	0	0	0	0	0	0	0	0	0	0	0	0	256.476	0	0	0	0	0	0	0	292.121	0	0	0	3132.94	0	0	0	0	0	0	0	0	0	0	0	0	0	0	0	0	0	0
1005.44	0	0	0	0	0	0	0	0	0	0	0	0	0	0	0	0	0	0	0	0	0	0	0	566.041	0	0	0	0	0	0	0	0	0	0	0	0	0	0	0	0	0	0	0	0	0	0	0	0	0
1005.45	0	0	0	0	0	0	0	0	0	0	0	0	0	0	0	0	0	0	226.569	0	0	0	0	0	3601.76	2331.48	0	0	0	0	0	0	0	243.07	0	0	0	1282.85	0	0	0	0	0	0	0	0	0	0	0
1005.46	0	0	0	0	0	0	0	0	0	0	0	0	0	0	0	0	0	0	0	228.411	0	0	0	0	0	0	471.45	0	0	0	0	0	0	0	0	0	0	0	0	0	714.107	0	0	0	0	0	0	0	0
1005.47	0	0	0	0	0	0	0	0	0	0	0	0	0	0	0	0	0	0	0	0	0	0	0	0	0	0	0	0	0	0	0	0	0	0	0	0	0	0	0	0	0	0	0	0	0	0	0	0	0
1005.49	0	0	0	0	242.821	0	0	0	0	0	0	0	0	0	0	0	0	0	0	0	0	0	0	0	0	0	0	0	0	0	0	0	0	0	0	0	0	0	0	0	0	0	0	0	0	0	0	0	0
1005.5	0	0	0	0	0	0	0	0	0	0	0	0	0	0	0	0	0	0	0	0	0	0	0	0	0	0	339.641	0	0	0	0	0	0	178.022	0	0	0	0	0	0	0	0	0	0	0	0	0	0	0
1005.52	0	0	0	0	0	0	0	0	0	0	0	0	0	0	0	0	0	0	0	0	0	0	0	0	0	0	0	0	950.82	0	0	0	0	0	0	0	0	0	0	0	568.912	0	0	771.932	0	0	0	0	0
1005.53	0	0	0	0	0	0	0	0	0	0	0	497.069	0	0	0	0	0	0	0	0	0	0	0	0	0	379.291	0	0	0	0	0	0	0	0	0	0	0	0	0	0	0	0	0	0	0	0	0	0	0
1005.54	0	0	0	0	0	0	0	0	0	0	0	0	0	0	0	0	0	0	0	0	0	0	0	0	0	0	0	0	0	2413.13	0	0	0	377.982	0	0	0	0	0	0	0	0	0	0	0	0	0	0	0
1005.55	0	0	0	0	0	0	0	0	0	0	0	471.864	0	0	0	0	0	0	945.384	0	0	0	0	0	0	0	0	0	0	0	0	0	0	0	0	0	0	0	0	0	0	0	373.2	0	0	0	0	0	0
1005.56	0	0	0	0	0	0	0	0	0	0	0	0	0	0	0	0	0	0	0	0	0	0	0	0	0	0	0	0	0	0	0	0	0	0	0	0	0	0	0	0	520.994	0	0	0	0	0	0	0	0
1005.57	0	0	0	0	0	0	0	0	0	0	0	0	0	0	0	0	0	0	0	0	0	0	0	0	0	0	0	0	0	0	0	0	0	0	0	0	0	0	0	0	0	0	0	0	0	0	3823.93	0	0
1005.58	0	0	0	0	0	0	0	0	0	0	0	0	0	0	0	0	0	0	0	434.103	0	0	0	0	0	0	0	0	0	0	0	0	0	0	0	0	0	0	0	0	988.036	0	342.312	0	0	0	0	0	0
1005.59	0	0	0	0	0	0	0	0	0	0	0	0	0	0	0	0	0	0	269.171	0	0	0	0	0	0	0	0	0	0	0	0	0	0	0	0	0	0	0	604.418	0	0	0	0	0	0	0	0	0	0
1005.6	0	0	0	0	0	0	0	0	0	0	0	0	0	0	0	0	0	0	0	0	0	0	0	0	0	0	0	0	0	0	0	0	0	0	0	0	0	0	0	0	0	0	0	0	0	0	3723.22	0	0
1005.61	0	0	0	0	0	0	0	0	0	0	0	2951.43	0	0	0	0	0	0	0	0	0	0	0	0	0	0	0	0	0	0	0	0	0	0	0	0	0	0	0	0	0	427.275	167.586	0	0	0	0	0	0
1005.62	0	0	0	0	0	0	0	0	0	0	0	0	0	0	0	0	0	0	0	0	0	0	0	0	0	0	0	0	0	0	0	0	0	0	0	0	0	0	0	0	0	0	0	0	0	0	0	0	0
1005.63	271.937	0	0	0	0	0	0	0	0	0	0	0	0	0	0	128.363	0	0	0	0	0	0	0	0	0	0	0	0	0	0	0	0	0	0	0	0	0	0	0	0	534.764	0	258.757	0	0	0	0	0	0
1005.64	0	0	0	0	0	0	0	0	0	0	0	0	0	0	0	0	0	0	397.532	0	0	0	0	0	0	0	0	0	0	0	0	0	0	0	0	0	0	0	0	0	0	0	0	0	0	0	0	0	0
1005.65	0	0	0	0	0	0	0	0	0	0	0	0	0	0	0	0	0	0	0	0	0	0	0	0	0	0	0	0	0	0	0	0	0	0	0	0	0	0	0	0	0	249.865	197.969	0	0	0	0	0	0
1005.66	0	0	0	0	0	0	0	0	0	0	0	0	0	0	0	0	0	0	0	0	0	0	0	423.403	0	0	0	0	0	0	0	0	0	0	0	0	0	0	0	0	0	0	0	0	0	0	0	0	0
1005.68	0	0	0	0	0	0	0	0	0	0	0	0	0	0	0	0	0	0	0	0	0	0	0	0	0	0	0	0	0	0	0	0	0	0	0	0	0	0	0	0	0	0	243.928	0	0	0	0	0	0
1005.75	0	0	0	0	0	0	0	0	0	0	2255.57	0	0	0	0	0	0	0	0	0	0	0	0	0	0	0	0	0	0	0	0	0	0	0	0	0	0	0	0	0	0	0	0	0	0	0	0	0	0
1005.77	0	0	0	0	0	0	0	0	0	0	0	0	0	0	0	0	0	0	0	0	0	0	0	0	0	0	0	0	0	0	0	0	0	0	0	0	0	0	0	0	0	0	0	0	0	0	0	0	0
1005.78	0	0	0	0	0	0	0	0	0	0	0	0	0	0	0	526.471	0	0	0	0	0	0	0	0	0	0	0	0	0	0	0	0	0	188.196	0	0	0	0	0	0	0	0	0	0	0	0	0	0	0
1005.79	0	0	0	0	0	0	0	0	0	0	0	0	0	0	0	0	0	0	658.839	0	0	0	0	0	0	482.006	0	0	0	0	0	0	0	0	0	0	0	0	0	0	0	0	0	0	0	0	0	0	0
1005.82	0	0	0	0	0	0	0	0	0	0	0	0	0	0	0	0	0	0	1437.17	0	0	0	0	0	0	0	0	0	0	0	0	0	0	0	0	0	0	0	0	0	0	0	0	0	0	0	0	0	0
1005.84	0	0	0	0	0	0	0	0	1184.41	0	0	0	0	0	0	0	0	0	0	0	0	0	0	0	0	0	0	0	0	0	0	0	0	0	0	0	0	0	0	0	0	0	0	0	0	0	0	0	0
1005.86	0	0	0	0	0	0	0	0	0	0	0	0	0	0	0	0	0	0	0	0	0	0	0	0	0	0	0	0	0	0	0	0	0	292.204	0	0	0	0	0	0	0	0	0	0	0	0	0	0	0
1005.87	0	0	0	0	151.012	0	0	0	0	0	0	0	0	0	0	425.977	0	0	0	0	0	0	0	0	0	0	0	0	0	0	0	0	0	0	0	0	0	0	0	0	0	0	0	0	0	0	0	0	0
1005.88	265.201	0	0	0	0	0	0	0	0	0	0	0	0	0	0	0	0	0	270.213	0	0	0	0	0	0	0	963.477	0	0	0	0	0	0	0	0	0	0	0	0	0	0	0	0	0	0	3070.74	0	0	0
1005.89	0	0	0	0	267.723	0	0	0	0	0	0	0	0	0	0	0	0	0	0	0	0	0	0	0	0	3722.86	0	0	0	0	0	0	0	0	0	0	0	0	0	0	0	0	0	0	0	0	0	0	3086.73
1005.9	0	0	0	0	0	0	3133.94	0	0	0	0	0	0	0	0	0	0	0	0	0	0	0	0	0	0	0	0	0	0	0	0	0	0	162.087	0	0	0	0	0	0	0	0	0	0	0	0	0	0	0
1005.92	0	0	0	0	0	0	0	0	0	0	0	0	0	0	0	0	0	0	0	0	0	0	0	0	0	0	399.185	0	0	0	0	0	0	0	0	0	0	0	0	0	0	0	0	0	0	0	0	0	0
1005.93	0	0	0	0	0	0	0	0	0	0	0	0	0	0	0	0	0	0	0	428.427	0	0	0	0	0	0	0	0	0	0	0	0	0	147.988	0	0	0	0	0	0	0	0	0	6996.75	0	0	0	0	0
1005.94	0	0	0	0	0	0	3361.82	0	0	0	0	0	0	0	0	0	0	0	0	0	0	0	0	0	0	0	0	0	375.731	0	0	0	0	0	0	0	0	0	0	0	0	0	0	0	0	0	0	0	0
1005.95	0	0	0	0	0	0	0	0	0	0	0	452.546	0	0	0	0	0	0	0	0	0	0	0	0	0	0	0	0	0	0	0	0	0	107.801	0	0	0	0	0	0	0	0	0	0	0	0	0	0	0
1005.96	0	0	3774.03	0	0	0	0	0	0	0	0	0	0	0	0	0	0	0	0	0	0	0	0	0	0	0	0	0	0	0	0	0	0	0	0	0	0	0	0	0	0	0	0	0	0	0	0	0	0
1005.97	0	0	0	0	0	2896.71	0	0	0	0	0	0	0	0	0	655.732	0	0	0	0	0	0	0	0	0	0	0	0	0	0	0	0	0	0	0	636.033	0	0	0	0	0	0	0	0	0	2304.67	0	0	0
1005.98	0	0	0	0	0	0	0	0	0	0	0	0	0	0	0	0	0	0	0	0	0	0	0	0	0	0	0	0	0	0	0	0	0	0	0	0	0	0	0	4226.86	0	0	0	0	0	0	0	0	0
1005.99	0	0	0	0	0	3350.42	0	0	0	0	0	0	0	0	0	0	0	0	0	0	0	0	0	0	0	0	0	0	0	0	0	0	0	0	0	0	0	0	0	0	0	0	0	0	0	0	0	0	0
1006	0	0	0	0	0	0	0	0	0	0	0	0	0	0	0	0	0	0	0	0	0	0	0	0	0	0	0	0	0	0	0	0	0	528.535	0	0	0	0	0	0	795.257	389.296	0	0	0	0	0	0	0
1006.01	0	0	0	0	0	0	0	0	0	0	0	0	0	0	0	0	0	0	1743.93	0	0	0	0	0	0	0	0	0	0	0	0	0	0	170.749	0	0	0	0	0	0	0	0	0	0	0	0	0	0	0
1006.02	0	0	0	0	0	0	0	0	0	0	0	0	0	0	3159.13	0	0	0	0	0	0	0	0	0	0	0	801.281	0	0	0	0	0	0	0	0	0	0	0	0	0	671.816	0	0	0	0	0	0	0	0
1006.03	0	0	0	0	0	0	0	0	0	0	0	0	0	0	0	0	0	0	0	0	0	0	0	0	0	0	0	0	0	0	0	0	0	581.459	0	0	0	0	0	0	0	327.72	0	0	0	0	0	0	0
1006.04	0	0	0	0	0	0	0	0	0	0	0	0	0	0	0	0	0	0	0	0	0	0	0	0	0	0	0	0	0	0	0	0	0	0	0	0	0	0	0	0	534.116	0	0	0	0	0	0	0	0
1006.05	0	0	0	0	157.14	0	0	0	0	0	0	0	0	0	0	0	0	0	0	0	0	0	3768.88	0	0	0	456.773	0	0	0	0	0	0	0	0	0	0	0	0	0	0	0	0	0	0	0	0	0	0
1006.07	0	0	0	0	0	0	0	0	0	0	0	0	0	0	0	0	0	0	0	0	0	0	0	0	0	0	0	0	0	0	0	0	0	0	0	0	0	0	0	0	0	399.846	146.034	0	0	0	0	0	0
1006.09	252.578	0	0	0	0	0	0	0	0	0	0	0	0	0	0	0	0	0	0	0	0	0	0	0	0	0	0	0	0	0	0	0	0	0	0	0	0	0	0	0	0	0	0	0	0	0	0	0	0
1006.1	0	0	0	0	0	0	0	0	0	0	0	0	0	0	0	0	0	0	0	0	0	0	0	447.392	0	0	0	0	0	0	0	0	0	0	0	0	0	0	0	0	0	0	0	0	0	0	0	0	0
1006.11	0	0	0	0	0	0	0	0	0	0	0	0	0	0	0	0	0	0	0	0	0	0	0	0	0	0	0	0	0	0	0	0	0	0	0	0	0	2738.08	0	0	0	0	0	0	0	0	0	0	0
1006.12	0	0	0	0	0	0	0	0	0	0	0	0	0	0	0	0	0	0	0	429.542	0	0	0	0	0	0	0	0	0	0	0	0	0	0	0	0	0	0	0	0	0	0	152.74	0	0	0	0	0	0
1006.13	0	0	0	0	0	0	0	0	0	0	0	0	0	0	0	0	0	0	0	0	0	0	0	0	0	0	0	0	0	0	0	0	0	0	0	0	0	0	0	0	0	0	0	0	0	0	0	0	0
1006.16	0	0	0	0	893.693	0	0	0	0	0	0	0	0	0	0	0	0	0	0	0	0	0	0	0	0	0	0	0	0	0	0	0	0	0	0	0	0	0	0	0	0	0	529.298	0	0	0	0	0	0
1006.19	0	0	0	0	0	0	0	0	0	0	0	0	0	0	0	0	0	0	0	0	0	0	0	0	0	0	0	0	0	0	0	0	0	0	0	0	0	0	0	0	0	0	0	0	0	0	0	0	0
1006.2	0	0	0	1206.95	0	0	0	0	908.438	0	0	0	0	0	0	0	0	0	334.378	0	0	0	0	0	0	567.215	0	0	0	0	0	0	0	0	0	0	0	0	0	0	0	0	262.995	0	0	0	0	0	0
1006.21	0	0	0	0	0	0	0	0	0	0	0	0	0	0	0	0	0	0	0	0	0	0	0	0	0	0	0	0	0	0	0	0	0	0	0	0	0	0	0	0	0	0	150.159	0	0	0	0	0	0
1006.22	0	0	0	0	0	0	0	0	0	0	0	0	0	0	0	0	0	0	0	0	0	0	0	0	0	0	0	0	0	0	0	0	0	0	0	0	0	0	0	0	0	0	0	0	0	0	0	0	0
1006.23	0	0	0	0	0	0	0	0	0	0	0	0	0	0	0	0	0	0	0	0	0	0	0	778.992	0	0	0	0	0	0	0	0	0	0	0	0	0	0	0	0	0	0	0	0	0	0	0	0	0
1006.24	0	0	0	0	0	0	0	0	0	0	0	0	0	0	0	0	0	0	0	0	0	0	0	0	0	0	0	0	0	0	0	0	0	0	0	0	0	0	0	0	0	0	0	0	0	0	0	0	0
1006.25	0	0	0	0	0	0	0	0	0	0	0	0	0	0	0	0	0	0	0	0	0	0	0	0	0	0	0	0	0	0	0	0	0	0	0	0	0	0	0	0	0	0	0	0	0	0	0	0	0
1006.27	0	0	0	0	0	0	0	0	0	0	0	0	0	0	0	0	0	0	0	0	0	0	0	0	0	0	388.692	0	0	0	0	0	0	0	0	0	0	0	0	0	0	0	0	0	0	0	0	0	0
1006.31	0	0	0	0	0	0	0	0	0	0	0	0	0	0	0	0	0	0	0	0	0	0	0	0	0	0	0	0	0	0	0	0	0	123.871	0	0	0	0	0	0	0	0	0	0	0	0	0	0	0
1006.33	0	0	0	0	0	0	0	0	0	0	0	0	0	0	0	0	0	0	355.596	0	0	0	0	0	0	0	0	0	0	0	0	0	0	0	0	0	0	0	3746.59	0	0	0	0	0	0	0	0	0	0
1006.34	0	0	0	0	0	0	0	0	0	0	0	0	0	0	0	0	0	0	0	0	0	0	0	0	0	0	0	0	0	0	0	0	0	156.752	0	0	0	0	0	0	0	0	0	0	0	0	0	0	0
1006.35	703.172	0	0	0	0	0	0	0	0	0	0	0	0	0	0	0	0	0	0	0	0	0	0	0	0	0	0	0	0	0	0	0	0	0	0	0	0	0	0	0	0	0	0	0	0	0	0	0	0
1006.36	0	0	0	0	0	0	0	0	0	0	0	0	0	0	0	0	0	0	0	0	0	0	0	0	0	605.396	0	0	0	0	0	0	0	0	0	0	0	0	0	0	0	0	0	0	0	0	0	7700.38	0
1006.37	0	0	0	0	0	0	0	0	0	0	0	0	0	0	0	0	0	0	0	0	0	0	0	511.927	0	0	0	0	0	0	0	0	0	0	0	0	0	0	0	0	0	0	0	0	0	0	0	0	0
1006.38	0	0	0	0	0	0	0	0	0	0	0	0	0	0	0	336.155	0	0	0	0	0	0	3693.85	0	0	0	0	0	0	0	0	0	0	0	0	0	0	0	0	0	0	0	0	0	0	0	0	0	0
1006.39	0	0	0	0	0	0	0	0	0	0	0	0	0	0	0	0	0	0	0	0	0	0	0	0	0	0	0	0	1133.84	0	0	0	0	0	0	0	0	0	0	0	0	0	0	0	0	0	0	0	0
1006.4	0	0	0	0	0	0	0	0	0	0	0	0	0	0	0	0	0	0	0	0	0	0	0	0	0	0	417.61	0	0	0	0	0	0	0	0	0	0	0	0	0	0	0	0	0	0	0	2848.77	0	0
1006.41	255.094	0	0	0	0	0	0	0	0	0	0	0	0	0	0	0	0	0	0	0	0	0	0	0	0	0	0	0	0	0	0	0	0	0	0	0	0	0	0	0	0	0	0	0	0	0	0	0	0
1006.43	0	0	0	0	0	0	0	0	0	0	0	0	0	0	0	0	0	0	350.973	0	0	0	0	0	0	0	0	0	250.591	0	0	0	0	193.862	0	0	0	0	0	0	527.526	0	0	0	0	0	0	0	0
1006.44	0	0	0	0	0	0	0	0	0	0	0	0	0	0	0	0	0	0	577.427	0	0	0	0	0	0	0	0	0	0	0	0	0	0	0	0	0	0	0	0	0	0	0	0	0	0	0	0	0	0
1006.45	0	0	0	0	0	0	0	0	0	0	0	0	0	0	0	0	0	0	0	0	0	0	0	0	0	0	0	0	0	0	0	0	0	0	0	0	670.824	0	0	0	0	0	0	0	0	0	0	0	0
1006.46	0	0	0	0	0	0	0	0	0	0	0	0	0	0	0	0	0	0	0	0	0	0	0	0	0	0	0	0	0	0	0	0	0	0	0	0	0	0	0	0	0	0	0	0	0	0	0	0	0
1006.47	0	0	0	0	257.276	0	0	0	0	0	0	0	0	0	0	0	0	0	0	0	0	0	0	0	0	0	0	0	0	0	0	0	0	0	0	0	0	0	0	0	0	0	0	0	0	0	0	0	0
1006.49	0	0	0	0	0	0	0	0	0	0	0	0	0	0	0	0	0	0	0	0	0	0	0	0	0	0	0	0	0	0	0	0	0	0	0	0	0	0	0	0	0	0	0	0	0	0	0	0	0
1006.5	0	0	0	0	0	0	0	0	0	0	0	0	0	0	0	0	0	0	0	1827.83	0	0	0	0	0	0	0	0	0	0	0	0	0	0	0	0	0	0	0	0	0	0	0	0	0	0	0	0	0
1006.52	0	0	0	0	0	0	0	0	0	0	0	0	0	0	0	0	0	0	0	0	0	0	0	0	0	0	0	0	0	0	0	0	0	0	0	0	0	0	0	0	0	0	0	0	0	0	0	0	0
1006.53	0	0	0	0	0	0	3426.34	0	0	0	0	0	0	0	0	0	0	0	0	0	0	0	0	0	0	0	0	0	0	0	0	0	0	0	0	0	0	0	0	0	0	0	0	0	0	0	0	0	0
1006.54	0	0	0	0	0	0	0	0	0	0	0	0	0	0	4150.11	0	0	0	0	0	0	0	0	0	0	0	0	0	0	0	0	0	0	0	0	0	0	372.868	0	0	0	0	0	0	0	0	0	0	0
1006.55	0	0	0	0	0	0	0	0	0	0	0	0	0	0	0	0	0	0	0	0	0	0	0	0	0	0	0	0	0	0	0	0	0	0	0	0	0	0	0	0	0	0	0	0	0	0	0	0	0
1006.58	0	0	0	0	0	0	0	0	0	0	0	0	0	0	0	0	0	0	0	0	0	0	0	0	0	0	0	0	0	0	0	0	0	0	0	0	0	0	0	0	596.048	0	0	0	0	0	0	0	0
1006.59	0	0	0	0	0	0	0	0	0	0	0	525.276	0	0	0	0	0	0	0	0	0	0	0	0	0	0	0	0	0	0	0	0	0	0	0	0	0	0	0	3780.05	0	0	0	0	0	0	0	0	0
1006.62	0	0	0	0	0	0	0	0	0	0	0	0	0	0	0	0	0	0	0	0	0	0	0	0	0	0	0	0	0	0	0	0	0	0	0	0	0	0	0	0	0	0	0	0	0	0	0	0	0
1006.63	0	0	0	0	0	0	0	0	0	3909.15	0	0	0	0	0	0	0	0	0	0	0	0	0	0	0	0	0	0	0	0	0	0	0	0	0	0	0	0	0	0	0	0	0	0	0	0	0	0	0
1006.64	0	0	0	0	0	0	0	0	0	0	4948.95	0	0	0	0	0	0	0	0	0	0	0	0	0	0	0	0	0	0	0	0	0	0	112.69	0	0	0	0	0	0	0	0	214.884	0	0	0	0	0	0
1006.66	0	0	0	0	0	531.636	0	0	0	0	0	0	0	0	0	0	0	0	248.775	0	0	0	0	0	0	0	0	0	0	0	0	0	0	0	0	0	0	0	0	2280.77	0	0	196.663	0	0	0	0	0	0
1006.67	0	0	0	0	0	0	0	0	0	0	0	0	0	0	0	0	0	0	0	0	0	0	0	0	0	0	0	0	0	0	0	0	0	0	0	0	0	0	0	0	0	0	0	647.735	0	0	0	2210.18	0
1006.68	0	0	0	0	0	0	0	0	0	0	0	0	0	0	0	0	0	0	0	0	0	0	0	0	0	0	0	0	0	0	0	0	0	0	0	0	0	0	0	0	0	0	0	0	0	0	0	0	0
1006.71	0	0	0	0	301.896	0	0	0	0	0	0	0	0	0	0	0	0	0	0	0	0	0	0	0	0	0	0	0	0	0	0	0	0	0	0	0	0	0	0	0	461.673	0	0	0	0	0	0	0	0
1006.72	0	0	0	0	0	0	0	0	0	0	0	0	0	0	0	0	0	0	0	0	0	0	0	0	0	441.828	0	0	0	0	0	0	0	0	0	0	0	0	0	0	0	0	238.734	0	0	0	0	0	0
1006.74	0	0	0	0	0	0	0	0	0	0	0	0	0	0	0	156.896	0	0	226.241	0	0	0	0	0	0	0	0	0	0	0	0	0	0	0	0	0	0	0	0	0	0	0	174.349	0	0	0	0	0	0
1006.76	0	0	0	0	0	0	0	0	0	0	0	0	0	0	0	0	0	0	4198.65	0	0	0	0	0	0	0	0	0	0	0	0	0	0	0	0	0	0	0	0	0	0	0	0	0	0	0	0	0	0
1006.77	0	0	0	0	0	0	0	0	0	0	0	0	0	0	0	168.259	0	0	0	0	0	0	0	0	0	0	0	0	0	0	0	0	0	595.821	0	0	0	0	0	0	0	0	0	0	0	0	0	0	0
1006.78	0	0	0	0	212.239	0	0	0	0	0	0	0	0	0	0	0	0	0	0	0	0	0	0	0	0	602.393	0	0	0	0	0	0	0	699.402	0	0	0	0	710.248	0	0	0	0	0	0	0	0	0	0
1006.79	0	0	0	0	0	0	0	0	0	0	0	0	0	0	0	0	0	0	0	0	0	0	0	560.648	0	0	0	0	0	0	0	0	0	0	0	0	0	0	0	0	0	0	0	0	0	0	0	0	0
1006.8	0	0	0	0	0	0	0	0	0	0	0	0	0	0	0	0	0	0	0	0	0	0	0	0	0	0	0	0	0	0	0	0	0	0	0	0	0	0	0	0	0	0	0	0	0	0	0	0	0
1006.81	0	0	0	0	0	0	0	0	0	0	0	0	0	0	0	0	0	0	0	0	0	0	0	0	0	0	0	0	0	0	0	0	0	573.64	0	0	0	0	0	0	0	0	0	0	0	0	0	0	0
1006.82	0	0	0	0	0	0	0	0	0	0	0	0	0	0	0	0	0	0	0	424.231	0	0	0	0	0	0	0	0	0	0	0	0	0	0	0	0	0	0	0	0	0	0	0	0	0	0	0	0	0
1006.83	0	0	0	0	290.083	0	0	0	0	0	0	0	0	0	0	0	0	0	0	0	0	0	0	0	0	0	0	0	0	0	0	0	0	0	0	0	0	0	0	0	0	0	0	0	0	0	0	0	0
1006.84	0	0	0	0	0	0	0	0	0	0	0	0	0	0	0	0	0	0	230.588	0	0	0	0	0	0	0	0	0	0	0	0	0	0	332.559	0	0	0	0	0	0	0	0	0	0	0	0	0	0	0
1006.85	0	0	0	0	0	0	0	0	0	0	0	0	0	0	0	0	0	0	0	0	0	0	0	0	0	0	0	0	0	0	0	0	0	0	0	0	0	0	0	0	0	0	0	0	0	0	0	0	0
1006.86	0	0	0	0	0	0	0	0	0	0	0	622.856	0	0	0	0	0	0	0	4712.24	0	0	0	0	0	0	0	0	0	0	0	0	0	144.826	0	0	0	0	0	0	0	0	0	0	0	0	0	5508.7	0
1006.87	0	0	0	0	0	0	0	0	0	0	0	0	0	0	0	0	0	0	0	0	0	0	0	0	0	0	0	0	0	0	0	0	0	0	0	0	0	0	0	0	0	0	0	0	0	0	0	0	0
1006.9	0	0	0	4182.14	290.624	0	0	0	0	0	0	0	0	0	0	0	0	0	791.863	643.995	0	0	0	0	0	0	0	0	0	0	0	0	0	0	0	0	0	0	0	0	0	0	0	0	0	0	0	0	0
1006.91	0	0	0	0	0	0	0	0	0	0	0	664.712	0	0	0	583.677	0	0	0	0	0	0	0	0	0	0	0	0	0	0	0	0	0	345.922	0	0	0	0	0	0	0	0	0	0	0	0	3096.96	0	0
1006.92	0	0	0	0	0	0	0	0	0	0	0	0	0	0	0	0	0	0	0	0	0	0	0	0	0	0	0	0	0	0	0	0	0	0	0	0	0	0	0	0	0	402.369	0	724.82	0	0	0	0	0
1006.93	0	0	0	0	0	0	0	0	0	0	0	0	0	0	0	0	0	0	0	0	0	0	0	0	0	0	0	0	0	0	0	0	0	0	0	0	0	0	0	0	0	0	0	0	0	0	0	0	0
1006.95	0	0	3724.38	0	0	0	0	0	0	0	0	0	0	0	0	0	0	0	0	0	0	0	0	0	0	450.607	337.869	0	0	0	0	0	0	0	0	0	0	0	726.173	0	0	0	0	0	0	0	0	0	0
1006.96	0	0	0	0	0	0	0	0	0	0	0	0	0	0	0	0	0	0	0	0	0	0	0	0	0	0	0	0	0	0	0	0	0	0	0	0	0	0	0	0	0	0	0	0	0	0	0	0	0
1006.97	0	0	0	0	0	0	0	0	0	0	0	1584.73	0	0	0	0	0	0	0	0	0	0	0	0	0	0	0	0	0	0	0	0	0	376.961	0	0	0	0	0	0	0	0	0	0	0	0	0	0	0
1006.98	0	0	0	0	0	0	0	0	0	0	0	0	0	0	0	0	0	0	0	0	0	0	0	0	0	0	0	0	0	0	0	0	0	0	0	0	0	0	0	0	5660.54	0	0	0	0	0	0	0	0
1006.99	0	0	0	0	0	0	0	0	0	0	0	0	0	0	0	0	0	0	0	0	0	0	0	0	0	0	0	0	0	0	0	0	0	0	0	0	0	2190.93	0	0	0	0	0	0	0	0	0	0	0
1007	0	0	0	0	0	0	0	0	0	0	0	0	0	0	0	0	0	0	0	0	0	0	0	0	0	0	0	0	0	0	0	0	0	0	0	0	684.591	0	0	0	840.54	0	0	0	0	0	0	0	0
1007.01	0	0	0	0	0	0	0	0	0	0	0	0	0	0	0	151.411	0	0	0	0	0	0	0	0	0	0	0	0	0	0	0	0	0	0	0	0	0	0	0	0	0	0	0	0	0	0	0	0	0
1007.02	0	0	0	0	0	0	0	0	0	0	0	0	0	0	0	0	0	0	0	0	0	0	0	0	0	0	0	0	0	0	0	0	0	0	0	0	0	0	0	0	563.57	0	0	0	0	0	0	0	0
1007.03	0	0	0	0	0	0	0	0	0	0	0	0	0	0	0	0	0	0	0	0	0	0	0	0	0	0	0	0	0	0	0	0	0	0	0	0	0	0	0	0	0	0	140.367	0	0	0	0	0	0
1007.04	0	0	0	0	0	0	0	0	0	0	0	0	0	0	0	0	0	0	0	0	0	0	0	0	0	0	0	0	0	0	0	0	0	221.753	0	0	0	0	0	0	1834.68	0	0	0	0	0	0	0	0
1007.05	0	0	0	0	0	0	0	0	0	0	0	0	0	0	0	0	0	0	0	0	0	0	0	0	0	0	0	0	0	0	0	0	0	0	0	0	0	0	0	0	728.017	0	0	0	0	0	0	0	0
1007.06	0	0	0	0	0	0	0	0	0	0	0	0	0	0	0	0	0	0	0	0	0	0	0	0	0	0	0	0	0	0	0	0	0	0	0	0	0	0	0	0	0	0	0	0	0	0	0	0	0
1007.07	0	0	0	0	0	0	0	0	0	0	0	0	0	0	0	0	0	0	0	0	0	0	0	0	0	0	0	0	0	0	0	0	0	0	0	0	0	0	0	0	0	0	0	0	0	0	0	0	0
1007.08	0	0	0	0	0	0	0	0	0	0	0	0	0	0	2503.13	0	0	0	149.159	0	0	0	0	0	0	439.17	0	0	0	0	0	0	0	0	0	0	0	1088.14	0	0	0	0	0	0	0	0	0	0	0
1007.09	0	0	0	0	0	0	0	0	0	0	0	0	0	0	0	0	0	0	0	0	0	0	0	0	0	0	0	0	0	0	0	0	0	0	0	0	0	0	0	0	0	311.666	0	0	0	0	0	0	0
1007.1	0	0	0	0	0	0	0	0	0	0	0	0	0	0	0	0	0	0	0	0	0	0	0	0	0	0	0	0	0	0	0	0	0	0	0	0	0	0	0	0	0	0	0	658.556	0	0	0	0	0
1007.11	0	0	0	0	0	0	0	0	0	0	0	0	0	0	0	0	0	0	0	0	0	0	0	0	0	0	0	0	0	0	0	0	0	102.275	0	0	0	0	0	0	0	0	0	0	0	0	0	0	0
1007.12	0	0	0	0	0	0	0	0	0	0	1623.65	0	0	0	0	0	0	0	453.34	0	0	0	0	0	0	0	0	0	0	0	0	0	0	0	0	0	0	0	698.242	0	0	0	0	0	0	0	0	0	0
1007.13	223.598	0	0	0	0	0	0	0	0	0	0	0	0	0	0	0	0	0	0	0	0	0	0	0	0	0	0	0	0	0	0	0	0	0	0	0	0	0	0	0	0	0	0	0	0	0	0	0	0
1007.14	0	0	0	0	0	0	0	0	3516.27	0	0	0	0	0	0	0	0	0	0	0	0	0	0	0	0	0	0	0	0	0	0	0	0	0	0	0	0	0	0	0	0	0	0	0	0	0	0	0	0
1007.15	0	0	0	0	0	0	0	0	0	0	0	0	0	0	0	0	0	0	355.212	0	0	0	0	0	0	0	0	0	0	0	0	0	0	0	0	0	0	0	0	0	0	0	0	0	0	0	0	0	0
1007.16	0	0	0	0	349.769	0	0	0	0	0	0	0	0	0	0	0	0	0	0	0	0	0	0	0	0	0	0	0	0	0	0	0	0	0	0	0	0	0	0	0	0	0	0	0	0	0	0	0	0
1007.18	0	0	0	0	0	0	0	0	0	0	0	0	0	0	0	0	0	0	0	0	0	0	0	0	0	0	0	0	0	0	0	0	0	222.982	0	0	0	0	0	0	0	0	447.304	0	0	0	0	0	0
1007.19	0	0	0	0	208.813	0	0	0	0	0	0	0	0	0	0	0	0	0	0	0	0	0	0	0	0	0	0	0	0	0	0	0	0	0	0	0	0	0	0	0	0	0	0	0	0	0	0	0	0
1007.22	0	0	0	0	0	0	0	0	0	0	0	0	0	0	0	0	0	0	0	0	0	0	0	0	0	837.094	0	0	0	0	0	0	0	338.756	0	0	0	0	0	0	0	0	0	0	0	0	0	0	0
1007.23	0	0	0	0	0	0	0	0	0	3883.31	0	0	0	0	0	0	0	0	0	0	0	0	0	0	0	0	0	0	0	0	0	0	0	571.508	0	0	0	0	0	0	0	0	0	0	0	0	0	0	0
1007.24	0	0	0	0	0	0	0	0	0	0	0	0	0	0	0	0	0	0	0	0	0	0	0	0	0	0	0	0	0	0	0	0	0	0	0	0	0	0	0	0	0	0	177.944	0	0	0	0	0	0
1007.26	0	0	0	0	0	0	0	0	0	0	0	0	0	0	0	0	0	0	288.966	0	0	0	0	0	0	0	0	0	0	0	0	0	0	0	2144.35	0	0	0	0	0	0	0	0	0	0	0	0	0	0
1007.28	300.886	0	0	0	0	0	0	0	0	0	0	0	0	0	0	0	0	0	0	0	0	0	0	568.767	0	0	0	0	0	0	0	0	0	0	0	0	0	0	0	0	0	0	0	0	0	0	0	0	0
1007.29	0	0	0	0	214.873	0	0	0	0	0	0	0	0	0	0	0	0	0	0	0	0	0	0	0	0	0	0	0	0	0	0	0	0	0	0	0	0	0	0	0	0	0	0	0	0	0	0	0	0
1007.3	0	0	0	0	0	0	0	0	3180.19	0	0	0	0	0	0	0	0	0	276.028	0	0	0	0	0	0	0	0	0	0	0	0	0	0	0	0	0	0	0	0	0	0	0	0	0	0	0	0	0	0
1007.32	0	0	0	0	0	0	0	0	0	0	0	0	0	0	0	0	0	0	0	0	0	0	0	0	0	0	0	0	0	0	0	3114.89	0	404.563	0	0	0	0	0	0	0	0	0	0	0	0	0	0	0
1007.33	0	0	0	0	0	0	0	0	0	0	0	0	0	0	0	0	0	0	313.863	0	0	0	0	0	0	0	0	0	0	0	0	0	0	182.641	0	0	0	0	0	0	0	0	0	0	0	0	0	0	0
1007.34	0	0	0	0	226.715	0	0	0	0	0	0	0	0	0	0	0	0	0	0	0	0	0	0	0	0	0	0	0	0	0	0	0	0	315.243	0	0	0	0	0	0	0	0	0	0	0	0	0	0	0
1007.35	0	0	0	0	0	0	0	0	0	0	0	0	0	0	0	0	0	0	0	0	0	0	0	0	0	0	0	0	0	0	0	0	0	186.156	0	0	708.443	0	0	0	0	0	0	0	0	0	0	0	0
1007.36	0	0	0	0	0	0	0	0	0	0	0	0	0	0	0	0	0	0	0	0	0	0	0	0	0	0	0	0	0	0	0	0	0	0	0	0	0	3874.12	0	0	0	0	0	0	0	0	0	0	0
1007.37	0	0	0	0	0	0	0	0	0	0	0	0	0	0	0	0	0	0	0	0	0	0	0	0	0	0	0	0	0	0	0	0	0	0	0	0	0	0	0	0	0	0	0	0	0	0	0	0	0
1007.38	0	0	0	0	166.985	0	0	0	0	0	0	0	0	0	0	0	0	0	0	0	0	0	0	0	0	0	318.06	0	0	0	0	0	0	0	0	0	0	0	0	0	0	0	0	0	0	0	0	0	0
1007.39	0	0	0	0	0	0	0	0	0	0	0	0	0	0	0	0	0	0	0	0	0	0	0	0	0	514.298	0	0	0	0	0	0	0	418.343	0	0	0	0	0	0	0	0	0	0	0	0	0	0	0
1007.4	0	0	0	0	0	0	0	0	0	0	0	564.264	0	0	0	157.283	0	0	0	0	0	0	0	0	0	0	0	0	0	0	0	0	0	0	0	0	0	0	0	0	0	0	0	0	0	0	0	0	0
1007.41	0	0	0	0	0	0	0	0	0	0	0	0	0	0	0	0	0	0	0	0	0	0	0	605.421	0	0	0	0	0	0	0	0	0	366.786	0	0	0	0	0	0	0	0	0	0	0	0	0	0	0
1007.42	0	0	0	0	0	0	0	0	0	0	0	0	0	0	0	152.907	0	0	0	0	0	0	0	0	0	0	0	0	0	0	0	0	0	0	0	0	0	0	0	0	489.547	0	0	0	0	0	0	0	0
1007.43	0	0	0	0	0	0	0	0	0	0	0	470.477	0	0	0	0	0	0	0	567.232	0	0	0	2295.79	0	0	0	0	0	0	0	0	0	0	0	0	0	0	0	0	0	0	0	0	0	0	0	0	0
1007.44	0	0	0	0	0	0	0	0	0	0	0	0	0	0	0	0	0	0	0	0	0	0	0	0	0	0	0	0	0	0	0	0	0	0	0	0	0	0	0	0	0	0	0	0	0	0	0	0	0
1007.45	0	0	0	0	0	0	0	0	0	0	0	0	0	0	0	0	0	0	0	0	0	0	0	0	0	0	0	0	0	0	0	0	0	0	0	0	0	0	0	0	0	0	0	0	0	0	0	0	0
1007.46	0	0	0	0	0	0	0	0	0	0	0	0	0	0	0	0	0	0	0	0	0	0	0	0	0	0	0	0	0	0	0	0	0	0	0	0	0	0	0	0	1040.68	287.364	0	0	0	0	0	0	0
1007.47	0	0	0	0	0	0	0	0	0	0	0	0	0	0	0	0	0	0	346.744	4015.23	0	0	0	0	0	0	0	0	0	0	0	0	0	0	0	0	0	0	0	0	0	0	0	0	0	0	0	0	0
1007.48	0	0	0	0	0	0	0	0	0	0	0	0	0	0	0	0	0	0	0	0	0	0	0	0	0	0	0	0	0	0	0	0	0	0	0	0	0	0	0	0	0	966.237	0	0	0	0	0	0	0
1007.49	0	0	0	0	0	0	0	0	0	0	0	0	0	0	0	0	0	0	0	0	0	0	0	0	0	0	0	0	0	0	0	0	0	0	0	0	2703.43	0	0	0	476.149	424.037	154.967	0	0	0	0	0	0
1007.5	0	0	0	0	0	0	0	0	0	0	0	0	0	0	0	0	0	0	0	0	0	0	0	0	0	0	0	0	0	0	0	0	0	0	0	0	0	0	0	0	0	0	0	0	0	0	0	0	0
1007.51	0	0	0	0	0	0	0	0	0	0	0	0	0	0	0	0	0	0	0	0	0	0	0	0	0	983.446	0	0	0	0	0	0	0	0	0	0	0	0	0	0	0	0	0	0	0	0	0	0	0
1007.52	0	0	0	0	0	0	0	0	907.405	0	0	0	0	0	0	0	0	0	0	0	0	0	0	0	0	497.982	0	0	1039.62	0	0	0	0	0	0	0	0	0	0	0	515.042	0	0	0	0	0	0	0	0
1007.53	0	0	781.734	0	0	0	0	0	0	0	0	0	0	0	0	134.486	0	0	0	0	0	0	0	0	0	0	0	0	0	0	0	0	0	0	0	0	0	0	0	0	0	0	0	0	0	0	0	0	0
1007.54	256.144	0	0	0	0	0	0	0	0	0	0	0	0	0	0	0	0	0	0	0	0	0	0	0	0	0	402.006	0	0	0	0	0	0	0	0	0	0	0	0	0	0	0	0	0	0	0	0	0	0
1007.55	0	0	0	0	0	0	0	0	0	0	0	0	0	0	0	0	0	0	0	0	0	0	0	0	0	0	0	0	0	0	0	0	0	0	0	0	0	0	0	0	0	0	0	0	0	0	0	0	0
1007.56	0	0	835.607	0	0	0	0	0	0	0	0	517.918	0	0	0	0	0	0	0	0	0	0	0	0	0	0	0	0	0	0	0	0	0	0	0	0	0	0	0	0	0	0	0	0	2787.81	0	0	0	0
1007.58	0	0	0	0	229.138	0	0	0	0	0	0	0	0	0	0	0	0	0	0	0	0	0	0	0	0	0	0	0	0	0	0	0	0	0	0	0	0	0	0	0	0	0	0	0	0	0	0	0	0
1007.59	0	0	0	0	0	0	0	0	0	0	0	0	0	0	0	0	0	0	283.822	0	0	0	0	0	0	0	0	0	0	0	0	0	0	0	0	0	0	0	0	0	0	0	0	0	0	0	0	0	0
1007.6	0	0	0	0	0	0	0	0	0	0	0	0	0	0	0	0	0	0	2612.59	0	0	0	0	0	0	0	0	0	0	0	0	0	0	0	0	0	0	0	0	0	0	0	313.811	720.883	0	0	0	0	0
1007.61	0	0	0	0	0	0	0	0	0	0	0	703.457	0	0	0	0	0	0	0	0	0	0	0	0	0	0	0	0	0	0	0	0	0	494.526	0	0	0	0	0	0	0	0	0	0	0	0	0	0	0
1007.62	0	0	0	0	0	0	0	0	0	0	0	0	0	0	0	0	0	0	0	0	0	0	0	0	0	0	350.679	0	0	0	0	0	0	0	0	0	0	0	0	0	0	0	0	0	0	0	0	0	0
1007.63	0	0	0	0	0	0	0	0	0	0	0	0	0	0	0	0	0	0	0	0	0	0	0	0	0	0	0	0	0	0	0	0	0	0	0	0	0	0	0	0	480.235	0	130.878	0	0	0	0	0	0
1007.65	0	0	0	0	0	0	0	0	0	0	0	0	0	0	3085.69	0	0	0	0	0	0	0	0	0	0	0	0	0	0	0	0	0	0	0	0	0	0	0	0	0	0	0	0	0	0	0	0	0	0
1007.66	0	0	0	0	0	0	0	0	0	0	0	0	0	0	0	0	0	0	0	0	0	0	0	0	0	0	0	0	0	0	0	0	0	0	0	0	0	0	0	0	4751.06	0	0	0	0	0	0	0	0
1007.67	0	0	0	0	0	0	0	0	0	0	0	0	0	0	0	0	0	0	0	0	0	0	0	0	0	605.502	575.613	0	0	0	0	0	0	0	0	0	0	0	0	0	0	0	0	0	0	0	0	0	0
1007.68	0	0	0	0	0	0	0	0	0	0	0	0	0	0	0	0	0	0	0	0	0	0	0	0	0	0	0	0	0	0	0	0	0	180.7	0	0	0	0	0	0	496.692	0	0	0	0	0	0	0	0
1007.69	0	0	0	0	0	0	0	0	0	0	0	0	0	0	0	0	0	0	0	0	0	0	0	0	0	0	0	0	0	0	0	0	0	0	0	0	0	0	0	0	0	0	0	0	0	0	0	0	0
1007.7	0	0	0	0	0	0	0	0	0	0	0	0	0	0	0	0	0	0	0	0	0	0	0	0	0	0	0	0	0	0	0	0	0	0	0	0	0	0	0	0	0	414.295	0	0	0	0	0	0	0
1007.71	0	0	0	0	0	0	0	0	0	0	0	0	0	0	0	0	0	0	0	0	0	0	0	0	0	0	0	0	0	0	0	0	0	0	0	0	0	0	0	0	0	0	0	0	0	0	0	0	0
1007.72	0	0	0	0	0	0	0	0	0	0	0	0	0	0	0	0	0	0	0	0	0	0	0	0	0	0	409.167	0	0	0	0	0	0	192.069	0	0	0	0	0	0	0	0	0	0	0	0	0	0	0
1007.73	0	0	0	0	0	0	0	0	0	0	0	0	0	0	0	0	0	0	0	0	0	0	0	0	0	0	0	0	0	724.841	0	0	0	0	0	0	0	0	0	0	0	0	0	0	0	0	0	0	0
1007.74	0	0	0	0	0	0	0	0	0	0	0	0	0	0	0	0	0	0	0	0	0	0	0	0	0	0	0	0	0	0	0	0	0	0	0	0	0	0	0	0	0	0	0	0	0	0	0	0	0
1007.75	0	0	0	0	0	0	0	0	0	0	0	0	0	0	0	0	0	0	0	0	0	0	0	0	0	0	0	0	0	0	0	0	0	144.108	0	0	0	0	0	0	0	0	0	0	0	0	0	0	0
1007.77	0	0	0	0	0	0	0	0	0	0	0	0	0	0	0	0	0	0	249.469	0	0	0	0	0	0	0	0	0	0	0	0	0	0	0	0	0	0	0	0	0	0	0	0	0	0	0	0	0	0
1007.78	0	0	0	0	0	0	0	0	0	0	0	0	0	0	0	0	0	0	0	0	0	0	0	0	0	0	0	0	0	0	0	0	0	0	0	0	0	0	0	0	2582.2	0	0	0	0	0	0	0	0
1007.79	0	0	0	0	0	0	0	0	0	0	0	0	0	0	0	0	0	0	0	0	0	0	0	0	0	0	0	0	0	0	0	0	0	0	0	0	0	0	0	0	0	0	0	0	0	0	0	0	0
1007.8	0	0	0	0	0	0	0	0	0	0	0	0	0	0	0	0	0	0	0	0	0	0	0	0	0	554.709	0	0	0	0	0	0	0	0	0	0	0	0	0	0	0	0	222.422	0	0	0	0	0	0
1007.81	0	642.418	0	0	0	0	0	0	0	0	0	0	0	0	0	130.851	0	0	572.051	0	0	0	0	0	0	0	0	0	0	0	0	0	0	0	0	0	0	0	0	0	0	0	0	0	0	0	0	0	0
1007.82	0	0	0	0	0	0	0	0	0	0	0	0	0	0	0	0	0	0	0	0	0	0	0	0	0	0	0	0	0	0	0	0	0	0	0	0	0	0	3372.79	0	0	0	0	0	0	0	0	0	0
1007.84	0	0	0	0	0	0	0	0	0	0	0	0	0	0	0	0	0	0	0	0	0	0	0	0	0	911.989	0	0	0	0	0	0	0	0	0	0	0	0	0	0	0	0	0	0	0	0	0	0	0
1007.85	0	0	0	0	0	0	0	0	0	0	0	0	0	0	0	218.401	0	0	0	0	0	0	0	0	0	0	0	0	0	0	0	0	0	0	0	0	0	0	0	0	0	0	0	0	0	0	0	0	0
1007.87	0	0	0	0	0	0	0	0	0	0	0	0	0	0	0	0	0	0	0	0	0	0	0	0	0	449.634	809.216	0	0	0	0	0	0	0	0	0	0	0	0	0	0	0	0	0	0	0	0	0	0
1007.88	0	0	0	0	163.292	0	0	0	0	0	0	642.656	0	0	0	0	0	0	0	0	0	0	0	0	0	0	0	0	0	0	0	0	0	0	0	0	0	0	0	0	0	0	0	0	0	0	0	0	0
1007.89	0	0	0	0	1116.6	0	0	0	0	0	0	0	0	0	0	0	0	0	0	0	0	0	0	0	0	0	0	0	0	0	4226.3	0	0	0	814.706	0	0	0	0	0	0	0	0	0	0	0	0	0	0
1007.9	0	0	0	0	0	0	0	0	0	0	0	0	0	0	0	138.058	0	0	0	0	0	0	0	0	0	0	0	0	0	0	0	0	0	0	0	0	0	0	0	0	0	0	0	0	0	0	0	6055.01	0
1007.91	0	0	0	0	0	0	0	0	0	0	0	0	0	0	0	0	0	0	0	0	0	0	0	0	0	0	0	0	0	0	0	0	0	0	0	0	803.704	0	0	0	0	0	0	0	0	0	0	0	0
1007.92	0	0	0	0	3172	0	0	0	0	0	0	0	0	0	0	0	0	0	0	0	0	0	0	0	0	0	0	0	0	0	0	0	2837.83	0	0	0	0	0	0	0	0	0	0	0	0	0	0	0	0
1007.93	0	0	0	0	0	0	0	0	0	0	0	0	0	0	0	0	0	0	322.045	0	0	0	0	0	0	0	0	0	0	3121.1	0	0	0	0	0	0	0	0	0	0	505.238	0	0	0	0	0	0	0	0
1007.94	0	0	0	0	0	0	0	0	0	0	0	0	0	0	0	0	0	0	0	0	0	0	0	0	0	0	0	0	370.72	0	0	0	0	0	0	0	0	0	0	0	0	0	0	0	0	0	0	0	0
1007.95	0	0	0	0	0	0	0	0	0	0	0	0	0	0	0	0	0	0	0	0	0	0	0	0	0	0	0	0	0	0	0	0	0	0	0	0	0	3372.36	0	0	0	0	0	0	0	0	0	0	0
1007.96	0	0	0	0	0	0	0	0	0	0	0	0	0	0	0	0	0	5408.52	0	0	0	0	0	0	0	0	0	0	0	0	0	0	0	0	0	0	0	0	0	0	0	0	0	0	0	0	0	0	0
1007.97	0	0	0	0	0	0	0	0	0	0	0	0	0	0	0	0	0	0	0	0	0	0	0	0	0	0	0	0	0	0	0	0	0	0	0	704.846	0	0	0	0	0	502.05	0	0	0	0	0	0	0
1007.98	0	0	0	0	0	0	0	0	0	0	0	0	0	0	0	0	0	0	0	0	0	0	0	0	0	370.333	0	0	0	946.172	0	0	0	0	0	0	0	0	0	0	0	0	0	0	0	0	0	0	0
1007.99	0	0	0	0	750.26	0	0	0	0	0	0	0	0	3142.88	0	0	0	0	0	0	0	0	0	0	0	0	569.249	0	0	0	0	0	0	361.34	0	0	0	0	0	0	0	0	0	0	0	0	0	0	0
1008	0	0	0	0	0	0	0	0	0	0	0	0	0	0	0	0	0	0	0	0	0	0	0	0	0	0	0	0	0	0	0	0	0	0	0	0	0	0	0	0	461.146	0	0	0	0	0	0	0	0
1008.01	0	0	0	0	0	0	0	0	0	0	0	0	0	0	0	0	0	0	0	0	0	0	4387.98	0	0	0	0	0	0	0	0	0	0	0	0	0	0	0	0	0	676.733	0	0	0	0	0	0	0	0
1008.02	0	0	0	0	0	0	0	0	0	0	0	0	0	0	0	0	0	0	0	0	0	0	0	0	0	0	284.841	0	0	0	0	0	0	0	0	0	0	0	0	0	0	0	0	0	0	0	0	0	754.372
1008.03	0	0	561.182	0	0	0	0	0	0	0	0	0	0	0	0	0	0	0	0	0	0	0	0	0	0	0	0	0	0	0	0	0	0	0	0	0	0	0	0	0	1072.33	0	0	0	0	0	0	0	0
1008.04	0	0	0	0	0	0	0	0	0	0	0	0	0	0	0	0	0	0	0	0	0	0	0	0	0	0	0	0	0	0	0	0	555.634	104.66	0	0	0	0	0	0	0	0	0	0	0	0	0	0	0
1008.05	0	0	0	0	0	0	0	0	0	0	0	0	0	0	0	0	2796.94	0	0	0	0	0	0	0	0	0	295.081	0	0	0	0	0	0	2498.23	0	0	0	0	0	0	0	0	0	0	0	0	0	0	0
1008.06	0	0	0	0	0	0	0	0	0	0	0	471.208	0	0	0	0	0	0	0	0	0	0	0	0	0	0	0	0	285.611	0	0	0	0	0	0	0	2310.44	0	0	0	0	0	0	0	0	0	0	0	0
1008.07	0	0	0	0	0	0	0	0	0	0	0	0	0	0	0	0	0	0	0	380.307	0	0	0	0	0	0	0	0	0	0	0	0	0	0	0	0	0	0	0	0	0	0	194.669	0	0	0	0	0	0
1008.08	0	0	0	0	0	0	0	0	0	0	0	0	0	0	0	0	0	0	0	0	0	0	0	0	0	0	0	0	0	0	0	0	0	0	0	0	0	0	0	0	597.02	0	0	0	0	0	0	0	0
1008.09	0	0	0	0	166.384	0	0	0	0	0	0	0	0	0	0	0	0	0	0	0	0	0	0	0	0	0	0	0	0	0	0	0	0	0	0	0	0	0	0	0	1138.64	0	0	0	0	0	0	0	0
1008.12	0	0	0	0	0	0	0	0	0	0	0	0	0	0	0	0	0	0	0	0	0	0	0	0	0	0	0	0	0	0	0	0	0	0	0	0	0	0	0	0	0	0	0	0	0	0	0	0	0
1008.13	0	0	0	0	193.643	0	0	0	0	0	0	0	0	0	0	0	0	0	0	0	0	0	0	0	0	0	0	0	0	0	0	0	0	0	0	0	0	0	0	0	0	300.185	0	0	0	0	0	0	0
1008.14	0	0	0	0	0	644.577	0	0	0	0	0	0	0	0	0	0	0	0	0	502.826	0	0	0	0	0	0	0	0	0	0	0	0	0	0	0	0	0	0	0	0	0	0	0	0	0	0	0	0	0
1008.16	0	0	0	0	0	0	0	0	0	0	0	0	0	0	0	0	0	0	0	0	0	0	0	0	0	0	0	0	0	0	0	0	0	0	0	0	0	0	0	0	0	0	156.473	0	0	0	0	0	0
1008.18	0	0	0	0	0	0	0	0	0	0	0	0	0	0	0	0	0	0	0	0	0	0	0	0	0	0	0	0	0	0	0	0	0	0	0	0	0	0	0	0	0	0	0	0	0	0	0	0	0
1008.19	0	0	0	0	0	0	0	0	0	0	0	0	0	0	0	0	0	0	0	0	0	0	0	0	0	0	0	0	0	0	0	0	0	0	0	0	0	0	0	0	0	0	167.708	0	0	0	0	0	0
1008.21	0	0	0	0	0	0	0	0	0	0	0	0	0	0	0	180.963	0	0	0	0	0	0	0	0	0	0	0	0	0	0	0	0	0	0	0	0	0	0	0	0	0	0	0	0	0	0	0	0	0
1008.22	0	0	0	0	0	0	0	0	0	0	0	0	0	0	0	0	0	0	0	0	0	0	0	0	0	0	0	0	0	0	0	0	0	0	0	0	0	0	0	0	0	0	0	0	0	0	0	0	0
1008.23	0	0	0	0	0	0	0	0	0	0	0	0	0	0	0	5328.9	0	0	0	0	0	0	0	0	0	0	0	0	0	0	0	0	0	336.243	0	0	0	0	0	0	421.667	0	0	0	0	0	0	0	0
1008.25	0	0	0	0	0	0	0	0	1045.73	0	0	0	0	0	0	0	0	0	0	0	0	0	0	0	0	0	0	0	0	0	0	0	0	0	0	0	0	0	0	0	0	0	0	0	0	0	0	0	0
1008.26	0	0	0	0	0	0	3174.78	0	0	0	0	0	0	0	0	191.609	0	0	0	0	0	0	0	0	0	0	402.809	0	0	0	0	0	0	0	0	0	0	0	0	0	0	0	0	0	0	0	0	0	0
1008.27	0	0	0	0	0	0	0	0	0	0	0	0	0	0	0	0	0	0	0	0	0	0	0	0	0	0	0	0	0	0	0	0	0	0	0	0	0	0	0	0	0	0	0	0	0	0	0	0	0
1008.28	0	0	0	0	238.545	0	0	0	0	0	0	0	0	0	0	0	0	0	0	0	0	0	0	0	0	0	0	0	253.081	0	0	0	0	0	0	0	0	0	0	0	0	0	0	0	0	0	0	0	0
1008.29	0	0	0	0	0	0	0	0	0	0	0	0	0	0	0	0	0	0	0	0	0	0	0	0	0	0	0	0	0	0	0	0	0	0	0	0	0	0	0	0	0	0	0	0	0	0	0	0	0
1008.3	0	0	0	0	0	0	0	0	0	0	0	0	0	0	0	0	0	0	0	0	0	0	0	565.122	0	0	0	0	0	0	0	0	0	0	0	0	0	0	0	0	0	0	0	0	0	0	0	0	0
1008.32	0	0	0	0	0	0	0	0	0	0	0	0	0	0	0	0	0	0	0	0	0	0	0	0	0	0	0	0	0	0	0	0	0	146.406	0	0	0	0	0	0	0	0	0	0	0	0	0	0	0
1008.33	0	0	0	0	0	0	0	0	0	0	0	0	0	0	0	0	0	0	0	0	0	0	0	447.03	0	0	0	0	858.338	0	0	0	0	546.347	0	3152.27	0	0	0	0	0	0	0	0	0	0	0	0	0
1008.34	0	0	0	0	0	0	0	0	0	0	0	0	0	0	0	0	0	0	0	0	0	0	0	0	0	0	0	0	0	0	0	0	0	0	0	0	0	0	0	0	0	0	0	0	0	0	0	0	0
1008.35	0	0	0	0	0	0	0	0	0	0	0	0	0	0	0	0	0	0	0	0	0	0	0	2907.34	0	0	0	0	0	0	0	0	0	0	0	0	0	0	0	0	0	0	0	0	0	0	0	0	0
1008.36	0	0	0	0	0	0	0	0	0	0	0	0	0	0	0	0	0	0	0	0	0	0	0	403.514	0	0	0	0	0	0	0	0	0	0	0	0	0	0	0	0	0	0	0	0	0	0	0	0	0
1008.37	0	0	0	0	0	0	0	0	0	0	0	0	0	0	0	0	0	0	0	0	0	0	0	0	0	0	0	0	0	0	0	0	0	178.378	0	0	0	0	0	0	759.177	0	0	0	0	0	0	0	0
1008.38	0	0	0	0	0	0	0	0	0	0	0	0	0	3538.61	0	0	0	0	0	0	0	0	0	0	0	0	0	0	0	0	0	0	0	0	0	0	0	0	0	0	0	0	0	0	0	0	0	0	0
1008.39	0	0	0	0	0	0	0	0	0	0	0	0	0	0	0	0	0	0	0	0	0	0	0	419.823	0	0	0	0	0	0	0	0	0	0	0	0	0	0	0	0	0	0	0	0	0	0	0	0	0
1008.4	0	0	0	0	0	0	0	0	0	0	0	0	0	0	0	0	0	0	0	0	0	0	0	0	0	0	355.024	0	0	0	0	0	0	0	0	0	0	0	0	0	0	0	0	0	0	0	0	0	0
1008.41	0	932.004	0	0	0	0	0	0	0	0	0	0	0	0	0	0	0	0	0	0	0	0	0	0	0	0	0	0	0	0	0	0	0	0	0	0	0	0	0	0	0	0	0	0	0	0	0	0	0
1008.42	0	0	0	0	0	0	0	0	0	579.171	0	0	0	0	0	166.578	0	0	0	0	0	0	0	0	0	0	0	0	0	0	0	0	0	0	0	0	0	0	0	0	0	294.302	0	0	0	0	0	0	0
1008.43	0	0	0	0	0	0	0	0	0	0	0	0	0	0	0	0	0	0	0	0	0	0	0	339.203	0	0	0	0	0	0	0	0	0	0	0	0	0	0	0	0	0	0	0	0	0	0	0	0	0
1008.44	0	0	0	0	0	0	0	0	0	0	0	0	0	0	0	0	0	0	0	0	0	0	0	0	0	586.551	0	0	0	0	0	0	0	0	0	0	0	0	0	0	0	0	0	0	0	0	0	0	0
1008.45	0	0	0	0	0	0	0	0	0	0	0	0	0	0	0	0	0	0	0	1152.5	0	0	0	0	0	0	0	0	0	0	0	0	0	0	0	0	0	0	0	0	305.294	0	0	0	0	0	0	0	0
1008.46	0	0	0	0	0	0	0	0	0	0	0	0	0	0	0	0	0	0	0	0	0	0	0	0	0	0	888.239	0	0	0	0	0	0	0	0	0	0	3213.16	0	0	747.535	0	0	0	0	0	0	0	0
1008.47	0	0	0	0	0	0	0	0	0	0	0	0	0	0	0	0	0	0	0	0	0	0	0	0	0	823.432	460.06	0	0	0	0	0	0	476.185	0	0	0	0	0	3957.1	497.231	0	147.602	0	0	0	0	0	0
1008.49	0	0	0	0	0	0	0	0	0	0	0	0	0	0	0	0	0	0	0	0	0	0	0	0	0	1114.72	0	0	0	0	0	0	0	0	0	0	0	0	0	0	0	0	0	7786.72	0	0	0	0	0
1008.5	0	0	0	0	0	0	0	0	0	0	0	0	0	0	0	0	0	0	0	0	0	0	0	0	0	0	0	0	0	0	0	0	0	0	0	0	0	0	0	0	0	0	0	0	0	0	0	0	0
1008.52	0	0	0	0	0	0	0	0	0	0	0	0	0	0	0	0	0	0	0	0	0	0	0	0	0	0	394.306	0	0	0	0	0	0	0	0	0	0	0	0	0	0	0	0	0	0	0	0	0	0
1008.53	0	0	0	0	254.706	0	0	0	0	0	0	0	0	0	0	0	0	0	0	0	0	0	0	0	0	531.313	0	0	0	0	0	0	0	0	0	0	0	1163.86	0	0	0	0	0	0	0	0	0	0	0
1008.54	0	0	0	0	0	0	0	0	0	0	0	0	0	0	0	0	0	0	0	0	0	0	0	0	0	0	0	0	0	0	0	0	0	0	0	0	0	0	0	0	0	275.352	0	0	0	0	0	0	0
1008.55	0	0	0	0	0	0	0	0	0	0	0	0	0	0	0	0	0	0	0	0	0	0	0	426.539	0	0	0	0	0	0	0	0	0	0	0	0	0	0	0	0	0	0	0	0	0	0	0	0	0
1008.56	0	0	0	0	0	0	0	0	0	0	0	0	0	0	0	0	0	0	0	0	0	0	0	0	0	0	0	0	0	0	0	0	0	0	0	0	0	0	0	0	0	0	0	0	0	0	0	0	0
1008.57	0	0	0	0	0	0	0	0	0	0	0	565.043	0	0	0	0	0	0	0	0	0	0	0	0	0	0	0	0	0	0	0	0	0	158.415	0	0	0	0	0	0	0	0	0	0	0	0	0	0	0
1008.58	432.739	0	0	0	0	0	0	0	0	0	0	0	0	0	0	0	0	0	0	0	0	0	4516.6	0	0	0	0	0	0	0	0	0	0	0	0	0	0	1035.23	0	0	0	315.072	0	0	0	0	0	0	0
1008.59	0	0	0	0	353.499	0	0	0	0	0	0	0	0	0	0	0	0	0	0	0	0	0	0	0	0	0	0	0	2127.29	2216.47	0	0	0	0	0	0	0	0	0	0	0	0	0	0	2311.24	0	0	0	0
1008.6	0	0	0	0	0	0	2638.19	0	0	0	0	0	0	0	0	0	0	0	0	0	0	0	0	0	0	0	0	0	0	0	0	0	0	0	0	0	0	0	0	0	0	0	284.891	0	0	0	0	0	0
1008.61	0	0	0	0	0	0	0	0	0	0	0	0	0	0	0	0	2813.96	0	266.354	0	0	0	0	0	0	0	0	0	0	0	0	0	0	0	0	0	0	0	0	0	0	0	0	0	0	0	0	0	0
1008.62	0	0	0	0	0	0	0	0	0	0	0	0	0	0	0	0	0	0	0	0	0	0	0	0	0	0	0	0	0	0	0	0	0	0	0	0	0	0	0	0	0	0	279.334	0	0	0	0	0	0
1008.64	0	0	0	0	0	0	0	0	0	0	0	0	0	0	0	0	0	0	0	0	0	0	0	0	0	0	0	0	0	0	0	0	0	0	0	0	0	0	0	3885.7	0	271.093	0	0	0	0	0	0	0
1008.65	0	0	0	0	0	0	0	0	0	0	0	0	0	0	0	0	0	0	0	0	0	0	0	0	0	0	0	0	0	0	0	0	0	0	0	0	0	0	0	0	0	0	220.225	0	0	0	0	0	0
1008.66	0	0	0	0	0	0	0	0	0	0	0	0	0	0	0	0	0	996.003	0	0	0	0	0	0	0	0	0	0	0	3005.26	0	0	0	0	0	0	0	0	0	0	0	0	0	0	0	0	0	0	0
1008.67	0	0	0	0	0	0	0	0	0	0	0	0	0	0	0	0	0	0	254.829	0	0	0	0	0	0	0	0	0	0	0	0	0	0	0	0	0	0	0	0	0	0	0	0	0	0	0	0	0	0
1008.68	0	0	0	0	0	0	0	0	0	0	0	0	0	0	0	0	0	0	0	0	0	0	0	0	0	0	0	0	0	0	0	0	0	0	0	0	0	0	0	0	0	338.804	220.943	0	0	0	0	0	0
1008.72	0	0	0	0	0	0	0	0	0	0	0	0	0	0	0	0	0	0	0	0	0	0	0	0	0	0	0	0	0	0	0	0	0	296.836	0	0	0	0	0	0	0	0	0	0	0	0	0	0	0
1008.75	0	0	0	0	0	0	0	0	0	0	0	0	0	0	0	0	0	0	0	0	0	0	0	0	0	0	0	0	0	0	0	0	0	0	0	0	0	0	0	0	0	0	0	0	0	0	0	0	0
1008.76	0	0	0	0	0	0	0	0	0	0	0	0	0	0	0	0	0	0	0	0	0	0	0	0	0	0	0	0	0	0	0	0	0	0	0	0	0	0	0	0	0	0	0	0	0	0	0	0	0
1008.77	0	0	0	0	0	0	0	0	0	0	0	0	0	0	0	0	0	0	0	0	0	0	0	0	0	0	681.781	0	0	0	0	0	0	0	0	0	0	0	0	0	0	0	0	0	0	0	0	0	0
1008.78	0	0	0	0	0	0	0	0	0	0	0	0	0	0	0	0	0	0	0	0	0	0	0	0	0	0	0	0	0	0	0	0	0	0	0	0	0	0	0	0	436.018	0	4300.41	0	0	0	0	0	0
1008.79	0	0	0	0	0	0	0	0	0	0	0	0	0	0	0	0	0	0	274.157	0	0	0	0	0	0	672.75	0	0	0	0	0	0	0	155.716	0	0	0	0	0	0	0	0	0	0	0	0	0	0	0
1008.8	0	0	0	0	0	0	0	0	0	0	0	0	0	0	0	0	0	0	0	0	0	0	0	0	0	0	0	0	0	0	0	0	0	0	0	0	0	0	0	0	0	0	0	0	0	0	0	0	0
1008.81	0	0	0	0	0	0	0	0	0	0	0	0	0	0	0	0	0	0	0	0	0	0	0	0	0	0	0	0	0	0	0	0	0	0	0	0	0	0	0	0	0	0	0	0	0	0	0	0	0
1008.82	0	0	0	0	0	0	0	0	0	0	0	0	0	0	0	0	0	0	0	0	0	0	0	0	0	0	0	0	0	0	0	0	0	0	0	0	0	0	0	0	0	0	0	0	0	0	0	0	0
1008.83	0	0	0	0	0	0	0	0	0	0	0	0	0	0	0	0	0	0	276.672	4739.2	0	0	0	0	0	0	0	0	0	0	0	0	0	0	0	0	0	0	0	0	0	0	0	0	0	3018.24	0	0	0
1008.85	0	0	0	0	300.326	0	0	0	0	0	0	0	0	0	0	115.046	0	0	0	0	0	0	0	0	0	0	348.558	0	0	0	0	0	0	0	0	0	0	0	0	0	0	0	0	0	0	0	0	0	0
1008.86	0	0	0	0	0	0	0	0	0	0	0	0	0	0	0	0	0	0	0	0	0	0	0	0	0	0	0	0	0	0	0	0	0	0	0	780.978	0	0	0	0	0	0	0	0	0	0	0	0	0
1008.87	0	0	0	0	289.642	0	0	0	0	0	0	0	0	0	0	0	0	0	0	0	0	0	0	0	0	0	0	0	0	0	0	0	0	0	0	0	0	0	0	0	0	0	0	0	0	0	0	0	0
1008.88	0	0	0	0	0	515.429	0	0	0	0	0	0	0	0	0	0	0	0	351.655	0	0	0	0	0	0	0	0	0	0	0	0	0	0	156.4	0	0	0	0	0	0	0	0	0	0	0	0	0	0	0
1008.89	0	0	0	0	0	0	0	0	0	0	0	0	0	0	0	0	0	0	0	0	0	0	0	0	0	0	0	0	0	1016.9	0	0	0	0	0	0	0	0	0	0	0	0	0	0	0	0	0	0	0
1008.9	0	0	0	0	0	0	0	0	0	0	0	0	0	0	0	0	0	0	0	0	0	0	0	0	0	0	0	0	0	0	0	0	0	0	0	0	0	0	0	0	0	0	0	0	0	0	0	0	0
1008.91	0	0	0	0	0	0	0	0	0	0	0	0	0	0	0	0	0	0	0	0	0	0	0	0	0	0	447.164	0	0	0	0	0	0	0	0	0	0	0	0	0	0	302.749	0	0	0	0	0	0	0
1008.92	0	0	0	0	276.322	0	0	0	0	0	0	0	0	0	1645.76	151.566	0	973.644	0	0	0	0	0	0	0	0	0	0	0	0	0	0	0	0	0	0	1682.44	0	0	0	0	0	0	0	0	0	0	0	0
1008.93	0	0	0	0	0	0	0	0	0	0	0	0	0	0	0	0	0	0	0	0	1935.63	5581.01	0	0	0	0	0	0	0	954.33	0	0	0	0	0	0	0	0	0	0	0	0	0	0	0	0	0	0	0
1008.94	0	0	0	0	0	0	0	5363.69	0	0	0	0	0	0	0	0	0	0	0	0	0	0	0	0	0	0	0	0	0	2342.2	0	0	0	0	0	0	0	0	0	0	0	0	0	0	0	2931.31	0	0	0
1008.95	0	0	0	0	0	0	0	0	5041.56	0	0	0	0	0	0	0	0	0	0	0	0	0	0	0	0	559.105	0	0	0	0	0	0	0	0	0	0	0	0	0	0	0	0	0	0	0	0	0	0	0
1008.96	0	0	0	0	0	0	0	0	0	0	0	0	0	0	0	0	0	0	0	0	0	0	0	0	0	0	0	0	256.369	0	0	0	0	564.016	0	0	0	0	0	0	0	0	0	0	0	0	0	0	0
1008.98	0	0	0	0	0	0	0	0	0	0	6584.68	0	0	0	0	0	0	0	0	0	0	0	0	0	0	0	0	0	0	0	0	0	0	126.541	0	0	0	0	0	0	0	428.8	122.999	0	0	0	0	0	0
1008.99	0	0	0	0	0	0	0	0	0	0	0	0	0	0	0	0	0	0	0	0	0	0	0	0	0	0	302.984	0	0	0	0	0	0	0	0	0	0	0	0	0	0	0	0	0	0	0	0	0	0
1009	0	0	0	0	304.124	0	0	0	0	0	0	0	0	0	0	0	0	0	298.158	0	0	0	0	0	0	0	368.877	2489.44	0	0	0	0	0	228.921	0	0	0	0	0	0	0	0	0	0	0	0	0	0	0
1009.01	0	0	0	0	0	0	0	0	0	0	0	0	0	0	0	0	0	0	0	0	0	0	0	0	0	0	0	0	0	0	0	0	0	102.754	0	0	0	0	0	0	0	3600.51	143.379	0	0	0	0	0	0
1009.02	0	0	0	0	0	0	0	0	0	0	0	0	0	0	0	0	0	0	0	0	0	0	0	0	0	0	0	0	0	0	0	0	0	0	0	0	0	0	0	2140.27	1007.25	0	337.1	11131.2	0	0	0	0	0
1009.03	0	0	0	0	0	0	0	0	0	0	0	648.842	0	0	0	0	0	0	0	0	0	0	0	0	0	0	0	0	0	0	0	0	0	0	0	0	0	0	0	0	0	0	0	0	0	3314.74	0	0	0
1009.04	226.514	0	0	0	0	0	0	3062.62	0	0	0	2725.06	0	0	0	0	0	0	0	0	0	0	0	0	0	0	0	0	0	0	0	0	0	0	0	0	0	0	0	0	0	0	128.497	0	0	2972.8	0	0	0
1009.05	0	0	0	0	355.372	0	0	0	0	0	0	0	0	0	0	0	0	0	0	0	0	0	0	0	0	0	0	0	0	0	0	0	0	0	0	0	0	0	0	0	0	0	0	0	0	0	0	0	0
1009.06	0	0	3523.21	0	0	0	0	0	0	0	0	0	0	0	0	0	0	0	0	0	0	0	0	0	0	0	0	0	0	0	0	0	0	446.927	0	0	0	0	0	0	0	0	0	0	0	0	0	0	0
1009.07	0	0	0	0	0	0	0	0	0	0	0	0	0	0	0	0	0	0	0	0	0	0	0	0	0	0	0	0	0	0	0	0	0	0	0	0	0	0	0	0	0	0	128.449	0	0	0	0	0	0
1009.1	0	0	0	0	0	0	0	0	0	0	0	0	0	0	0	0	0	0	0	0	0	0	0	0	0	0	0	0	0	0	0	0	0	0	0	0	0	0	0	0	0	0	152.669	0	0	0	0	0	0
1009.11	0	0	0	0	0	0	0	0	0	0	0	0	0	0	0	0	0	0	0	0	0	0	0	0	0	0	0	0	0	0	0	0	0	0	0	0	0	0	0	0	1465.52	0	369.008	0	0	0	0	0	0
1009.12	0	0	0	0	0	0	0	0	0	0	0	0	0	0	0	0	0	0	0	0	0	0	0	0	0	0	0	0	0	0	0	0	0	0	0	0	0	0	0	0	0	0	4848.92	0	0	0	0	0	0
1009.13	0	0	0	0	0	0	0	0	0	0	0	0	0	0	0	0	0	0	0	0	0	0	0	0	0	0	0	0	0	0	0	0	0	137.853	0	0	0	0	0	0	0	0	0	0	0	0	0	0	0
1009.14	0	0	0	0	0	0	0	0	0	0	0	0	0	0	0	0	0	0	236.164	0	0	0	0	0	0	0	0	0	0	0	0	0	0	0	0	0	0	0	0	0	0	0	232.835	0	0	0	0	0	0
1009.15	0	0	0	0	0	0	0	0	0	0	0	0	0	0	0	0	0	0	0	0	0	0	0	0	0	0	0	0	0	0	0	0	0	0	0	0	720.051	0	0	0	0	0	0	0	0	0	0	0	0
1009.16	0	0	0	0	0	0	0	0	0	0	0	0	0	0	0	0	0	0	0	0	0	0	0	675.182	0	0	0	0	0	0	0	0	0	0	0	0	0	0	0	0	0	0	0	0	0	0	0	0	0
1009.17	0	0	0	0	0	0	0	0	0	0	0	0	0	0	0	0	0	0	0	0	0	0	0	0	0	0	0	0	0	0	0	0	0	643.143	0	0	0	0	0	0	0	0	0	0	0	0	0	0	0
1009.18	0	0	0	0	0	0	0	0	0	0	0	0	0	0	0	0	0	0	0	0	0	0	0	516.707	0	0	0	0	0	0	0	0	0	0	0	0	0	0	0	0	0	0	0	0	0	0	0	0	0
1009.2	0	0	0	0	0	0	0	0	0	0	0	0	0	0	0	0	0	0	0	0	0	0	0	0	0	4335.48	0	0	0	0	0	0	0	560.259	0	0	0	0	0	0	0	0	0	0	0	0	0	0	0
1009.22	0	0	0	0	0	0	0	0	0	0	0	0	0	0	0	0	0	0	221.08	0	0	0	0	0	0	0	0	0	0	0	0	0	0	0	0	0	0	0	0	0	0	0	0	0	0	0	0	0	0
1009.24	0	0	0	0	466.828	0	0	0	0	0	0	0	0	0	0	0	0	0	0	0	0	0	0	0	0	0	0	0	0	0	0	0	0	0	0	0	0	0	0	0	0	0	0	0	0	0	0	0	0
1009.26	0	0	0	0	0	0	0	0	0	0	0	0	0	0	0	0	0	0	0	0	0	0	0	0	0	0	0	0	0	0	0	0	0	0	0	0	0	0	0	0	0	0	0	0	0	0	0	0	0
1009.27	0	0	0	0	0	0	0	0	0	0	0	0	0	0	0	0	0	0	0	0	0	0	0	0	0	0	0	0	0	0	0	0	0	0	0	0	0	0	0	0	0	0	0	0	0	0	0	0	0
1009.28	0	0	0	0	0	0	0	0	0	0	0	0	0	0	0	0	0	0	0	0	0	0	0	0	0	0	0	0	0	0	0	0	0	0	2356.12	0	0	0	0	0	0	0	0	0	0	0	0	0	0
1009.29	0	0	0	0	0	0	0	0	0	0	0	0	0	0	0	0	0	0	0	0	0	0	0	0	0	0	0	0	0	0	0	0	0	0	0	0	0	0	0	0	0	0	0	0	0	0	0	0	0
1009.3	0	0	0	0	0	0	0	0	0	0	0	0	0	0	0	0	0	0	0	0	0	0	0	0	0	446.414	0	0	0	0	0	0	0	0	0	0	0	0	0	0	0	0	0	0	0	0	0	0	0
1009.31	0	0	0	0	0	0	0	0	0	0	0	0	0	0	0	0	0	0	0	0	0	0	0	0	0	0	0	0	0	0	0	0	0	0	0	0	0	0	0	0	0	0	0	0	0	0	0	0	0
1009.32	0	0	0	0	0	0	0	0	0	0	0	0	0	0	0	0	0	0	0	0	0	0	0	0	0	0	0	0	0	0	0	0	0	129.983	0	0	0	0	0	0	0	0	0	0	0	0	0	0	0
1009.33	0	0	0	0	0	0	0	0	0	0	0	0	0	0	0	0	0	0	0	0	0	0	0	0	0	394.442	0	0	0	0	0	0	0	0	0	0	0	0	0	0	0	0	0	0	0	0	0	0	0
1009.34	0	0	0	0	0	0	0	0	0	0	0	0	0	0	0	245.09	0	0	0	0	0	0	0	0	0	0	0	0	0	0	0	0	0	154.781	0	0	0	0	0	0	0	0	0	0	0	0	0	0	0
1009.35	0	2940.55	0	0	0	0	0	0	0	0	0	0	0	0	0	0	0	0	0	0	2830.52	0	0	0	0	0	0	0	0	0	0	0	0	0	0	0	745.012	0	0	0	0	0	0	0	0	0	0	0	0
1009.37	0	0	0	0	0	0	0	0	0	0	0	0	0	0	0	0	0	0	248.665	0	0	0	0	0	0	0	475.852	0	0	0	0	0	0	702.841	0	0	0	0	0	0	0	0	0	0	0	0	0	0	0
1009.38	0	0	0	0	0	0	0	0	0	665.772	0	795.641	0	0	0	0	0	0	0	0	0	0	0	0	0	0	0	0	0	0	0	0	0	178.953	0	0	0	0	0	0	0	0	0	0	0	0	0	0	0
1009.39	0	0	0	4252.88	0	0	0	0	0	0	0	0	0	0	0	0	0	0	0	0	0	0	0	0	0	0	0	0	0	0	0	0	0	0	0	0	0	0	0	0	0	0	0	0	0	0	0	0	0
1009.4	4313.38	0	0	0	0	0	0	0	0	0	0	0	0	0	0	0	0	0	0	0	0	0	0	462.657	0	0	0	0	0	0	0	0	0	0	0	3106.47	0	0	0	0	0	0	0	0	0	0	0	0	0
1009.41	0	0	0	0	0	0	0	0	0	0	0	0	0	0	0	208.176	0	0	0	0	0	0	0	0	0	0	0	0	0	0	0	0	0	0	0	0	0	0	0	0	0	0	0	646.791	0	0	0	0	0
1009.42	0	0	0	0	925.972	0	0	0	0	0	0	0	0	0	0	0	0	0	0	0	0	0	0	0	0	0	0	0	0	0	0	0	0	0	0	0	0	0	0	0	0	0	0	0	0	0	0	0	0
1009.43	0	0	0	0	0	0	0	0	0	0	0	0	0	0	0	0	0	0	0	0	0	0	0	0	0	0	0	0	0	0	0	0	0	438.146	0	0	0	0	0	0	0	0	0	0	0	0	0	0	0
1009.45	0	0	0	0	0	0	0	0	0	0	0	688.36	0	0	0	0	0	0	0	0	0	0	0	0	0	0	0	0	0	0	0	0	0	0	0	0	0	0	0	0	0	0	0	0	0	0	0	0	0
1009.46	0	0	1846.05	0	0	0	0	0	0	0	0	0	0	0	0	195.425	0	0	0	0	0	0	0	687.197	0	727.126	0	0	0	0	0	0	0	0	0	0	0	0	0	0	468.053	0	0	0	0	0	0	0	0
1009.47	0	0	0	0	0	0	0	0	0	0	0	0	0	0	0	0	0	0	0	486.408	0	0	0	0	0	0	0	0	0	0	0	0	0	0	0	0	0	0	0	0	0	0	0	0	0	0	0	0	0
1009.48	0	0	0	0	0	0	0	0	0	0	0	0	0	0	0	0	0	0	0	0	0	0	0	0	0	0	680.167	0	0	0	0	3481.08	0	103.031	0	0	0	0	0	0	593.113	0	0	0	0	0	0	0	0
1009.49	0	0	0	0	0	0	0	0	0	0	0	0	0	0	0	0	0	0	0	0	0	0	0	0	0	0	0	0	0	0	0	0	0	0	0	0	0	0	0	0	0	0	0	0	0	0	0	0	0
1009.5	0	0	0	0	2918.85	0	0	0	0	0	0	0	0	0	0	0	0	0	0	0	0	0	0	0	0	0	0	0	0	0	0	0	0	0	0	0	0	0	0	0	0	331.567	0	0	0	0	0	0	0
1009.51	0	0	0	0	0	0	0	0	0	0	0	0	0	0	0	0	0	0	0	0	0	0	0	0	0	0	0	0	0	0	0	0	0	111.716	0	0	0	0	0	0	0	0	0	0	0	0	0	0	0
1009.52	0	0	0	0	0	0	0	0	0	0	0	0	0	0	0	0	0	0	754.822	469.066	0	0	0	0	0	0	0	0	0	0	0	0	0	0	0	0	0	0	0	0	0	0	0	0	0	0	0	0	0
1009.54	0	0	0	0	0	0	0	0	0	0	0	0	0	0	0	607.802	0	2144.12	0	0	0	0	0	0	0	0	0	0	0	0	0	0	0	0	0	0	0	0	0	0	829.673	0	0	0	0	0	0	0	0
1009.56	0	0	0	0	0	0	0	2520.06	0	0	0	0	0	0	0	0	0	0	0	0	0	0	0	0	0	0	0	0	0	0	0	0	0	0	0	0	0	0	0	0	0	0	0	0	0	0	0	0	0
1009.57	0	0	0	0	0	0	0	0	0	0	0	0	0	0	0	0	0	0	0	0	0	0	0	0	0	0	0	0	0	0	0	0	0	0	0	0	0	0	0	0	0	0	0	0	0	0	0	0	0
1009.58	0	0	0	0	0	0	0	0	0	0	0	0	0	0	0	0	0	0	0	0	0	0	0	0	0	0	0	0	0	0	0	0	0	108.736	0	0	0	0	0	0	0	0	0	0	0	0	0	0	0
1009.59	0	0	0	0	0	0	0	0	0	0	0	0	0	0	0	0	0	0	0	0	0	0	0	0	0	0	0	0	0	0	0	0	0	0	0	0	0	0	0	0	0	0	0	0	0	0	0	0	0
1009.6	0	0	0	0	0	0	0	0	0	0	2978.19	0	0	0	0	0	0	0	0	0	0	0	0	0	0	0	0	0	0	0	0	0	0	0	0	0	0	0	0	0	0	0	0	0	0	0	0	0	0
1009.61	0	0	0	0	0	0	0	0	0	0	0	0	0	0	0	0	0	0	304.351	0	0	0	0	0	0	0	0	0	0	0	0	0	0	372.034	0	0	0	0	0	0	587.235	2549.27	0	5284.62	0	0	0	0	0
1009.62	0	0	0	0	0	0	0	0	0	0	0	0	0	0	0	0	0	0	0	0	0	0	0	0	0	0	0	0	0	0	0	0	0	0	0	0	0	0	0	0	0	0	0	0	0	0	0	0	0
1009.64	0	0	0	0	0	0	0	3751.56	0	0	0	0	0	0	0	0	0	0	0	0	0	0	0	0	0	0	0	0	0	0	0	0	0	0	0	0	0	0	0	0	0	0	253.861	0	0	0	0	0	0
1009.66	0	0	0	0	0	0	0	0	0	0	0	0	0	0	0	0	0	0	0	0	0	0	0	0	0	0	0	0	0	0	0	0	0	0	0	0	0	0	877.194	0	0	0	0	0	0	0	0	0	0
1009.67	0	0	0	0	0	0	0	0	0	0	0	0	0	0	0	0	0	0	0	0	0	0	0	0	0	0	0	0	0	0	0	0	0	0	0	0	0	0	0	0	0	0	294.773	0	0	0	0	0	0
1009.69	0	0	0	0	0	0	0	0	0	0	0	0	0	0	0	0	0	0	0	0	0	0	0	0	0	0	0	0	0	0	0	0	0	199.999	0	0	0	0	0	0	0	0	0	0	0	0	0	0	0
1009.7	0	0	0	0	0	0	0	0	0	0	0	0	0	0	0	0	0	0	0	0	0	0	0	0	0	0	0	0	0	0	0	0	0	712.544	0	0	0	0	0	0	0	0	239.018	0	0	0	0	0	0
1009.72	0	0	0	0	0	0	0	0	0	0	0	0	0	0	0	0	0	0	0	0	0	0	0	385.057	0	0	0	0	0	0	0	0	0	0	0	0	0	0	0	0	0	0	0	0	0	0	4083.97	0	0
1009.75	0	0	0	0	0	0	0	0	0	0	0	0	0	0	0	0	0	0	0	0	0	0	0	0	0	0	0	0	0	0	0	0	0	0	0	0	0	0	0	0	0	291.019	0	0	0	0	0	0	0
1009.76	0	0	0	0	0	0	0	0	0	0	0	0	0	0	0	0	0	0	0	0	0	0	0	0	0	0	0	0	0	0	0	0	2254.88	0	0	0	0	0	0	0	0	0	0	0	0	0	0	0	0
1009.77	0	0	0	0	0	0	0	0	0	0	0	0	0	0	0	0	0	0	0	0	0	0	0	440.046	0	0	0	0	0	0	0	0	0	102.611	0	0	0	0	0	0	0	0	0	0	0	0	0	0	0
1009.79	0	0	0	0	0	0	0	0	0	0	0	0	0	0	0	0	0	0	0	482.745	0	0	0	0	0	528.533	0	0	0	0	0	0	0	350.075	0	0	0	0	0	0	0	0	0	0	0	0	0	0	0
1009.8	0	0	0	0	0	0	0	0	0	3363.36	0	0	0	0	0	0	0	0	0	0	0	0	0	0	0	0	382.697	0	0	0	0	0	0	344.277	0	0	0	0	0	0	0	0	0	0	0	0	0	0	0
1009.81	0	0	0	0	0	0	0	0	0	0	0	0	0	0	0	0	0	0	0	0	0	0	0	0	0	0	0	0	389.113	0	0	0	0	0	0	0	0	0	0	0	0	0	0	0	0	0	0	0	0
1009.82	0	0	0	0	0	0	0	0	0	0	0	0	0	0	0	0	0	0	424.038	0	0	0	0	555.274	0	0	0	0	0	0	0	0	0	0	0	0	0	0	0	0	0	0	0	0	0	0	0	0	0
1009.83	0	0	0	0	0	0	0	0	0	0	0	0	0	0	0	0	0	0	0	0	0	0	0	0	0	0	0	0	0	0	0	0	0	0	0	0	0	0	0	0	0	0	0	0	0	0	0	0	0
1009.84	0	0	0	0	0	0	0	0	0	0	0	0	0	0	0	0	0	0	0	0	0	0	0	0	0	0	0	0	0	0	0	0	0	107.411	0	0	0	0	0	0	0	0	0	0	0	0	0	0	0
1009.85	0	0	0	0	0	0	0	0	0	0	0	0	0	0	0	111.494	0	0	0	0	0	0	0	0	0	0	0	0	0	0	0	0	0	0	0	0	0	0	667.579	0	0	0	0	0	0	0	0	0	0
1009.86	0	0	0	0	287.456	0	0	0	0	0	0	0	0	0	0	658.246	0	0	285.951	0	0	0	0	0	0	0	0	0	0	0	0	0	0	203.005	0	0	0	0	0	0	0	0	0	0	0	3416.75	0	0	0
1009.87	0	0	0	0	0	0	0	0	0	0	0	0	0	0	0	163.549	0	0	0	1059.57	0	0	0	0	0	0	0	0	0	0	0	0	839.669	516.94	0	0	0	0	0	0	0	0	0	0	0	0	0	0	0
1009.88	0	0	0	0	0	0	0	0	0	0	0	0	0	0	0	0	0	0	0	0	0	0	0	0	0	0	0	0	0	0	0	0	0	0	0	0	0	0	0	0	0	0	0	0	0	0	0	0	0
1009.89	0	3666.85	0	0	0	0	0	0	0	0	0	0	0	0	0	0	0	0	308.956	0	0	0	0	0	2134.57	0	299.992	0	0	2228.09	0	0	0	183.793	0	0	0	0	0	0	0	0	0	0	0	0	0	0	0
1009.9	0	0	0	0	0	0	0	0	0	0	0	0	0	0	0	5407.37	0	0	0	0	0	0	0	0	0	0	0	0	0	0	0	0	0	0	0	0	0	0	0	0	446.764	0	0	0	0	0	0	0	0
1009.91	0	0	0	0	221.178	0	0	0	3795.88	0	0	0	0	0	0	550.069	0	0	0	340.145	0	0	0	0	0	0	0	0	0	0	0	0	0	0	0	0	0	0	0	0	0	0	0	0	0	0	0	0	0
1009.92	0	0	0	0	0	0	0	0	0	0	0	0	0	0	0	0	0	0	0	0	0	0	0	0	0	0	0	0	0	0	0	0	0	0	0	0	0	0	681.588	0	0	0	0	0	0	0	0	0	0
1009.93	0	0	0	5703.68	0	0	0	0	0	0	0	0	0	0	0	0	0	0	0	0	0	0	0	0	0	0	0	0	0	0	0	0	0	0	0	0	0	2598.54	0	0	0	0	0	0	0	0	0	0	0
1009.94	0	0	0	0	0	0	0	0	0	0	0	0	0	0	0	0	0	0	854.189	0	0	0	0	0	0	0	0	0	0	0	0	0	0	0	0	0	0	0	0	0	0	0	0	0	0	0	0	0	3714.88
1009.95	0	0	0	0	241.272	0	0	0	0	0	0	0	0	0	0	523.971	0	0	0	0	0	0	0	0	2090.94	0	0	0	219.841	0	0	0	0	230.748	0	0	0	0	0	0	0	0	0	0	0	0	0	0	0
1009.96	0	0	0	0	0	0	0	0	0	0	0	0	0	0	0	0	0	0	0	0	0	0	0	0	0	0	0	0	0	0	0	4445.76	0	0	0	0	0	0	0	0	472.133	0	0	0	0	0	0	0	0
1009.97	0	0	0	0	0	0	0	0	0	0	0	0	0	0	0	0	0	0	0	0	0	0	0	0	0	0	0	0	0	0	0	0	0	0	0	0	0	0	0	0	561.313	0	0	0	0	0	0	1218.36	687.596
1009.98	0	0	0	0	0	0	0	0	0	0	0	0	0	0	0	0	0	0	0	0	0	0	0	0	0	0	428.465	0	0	0	0	0	0	0	0	0	0	0	0	0	0	0	0	0	0	0	0	0	0
1009.99	0	0	0	0	0	0	0	0	0	0	0	0	0	0	0	0	0	0	0	0	0	0	0	0	0	0	0	0	0	0	0	0	0	0	0	0	0	0	0	0	0	0	0	0	0	0	0	0	0
101.006	0	0	0	0	0	0	0	0	0	0	0	0	0	0	0	0	0	0	0	0	0	0	0	0	0	0	0	0	0	0	58176.3	0	0	0	0	0	0	0	0	0	0	0	0	0	0	0	0	0	0
101.033	1.252e+06	1.32031e+06	2.24263e+06	3.12694e+06	4.32151e+06	1.29904e+06	1.35876e+06	1.92126e+06	3.03418e+06	3.58689e+06	1.29362e+06	2.65206e+06	3.47757e+06	1.04959e+06	980885	2.53685e+06	1.749e+06	3.3708e+06	3.36825e+06	2.7811e+06	1.50268e+06	1.6065e+06	1.29235e+06	2.45863e+06	2.78834e+06	2.5964e+06	2.3085e+06	1520104	1.68629e+06	3.18287e+06	430811	2.71054e+06	1.79967e+06	2.58473e+06	2.30611e+06	1.06067e+06	2.72415e+06	1.24976e+06	1.53453e+06	812743	3.0894e+06	2.29731e+06	363668	2.45512e+06	1.47523e+06	1.7179e+06	997355	1.91313e+06	1.63397e+06
101.042	0	0	0	0	0	0	0	0	0	0	0	0	0	27887.1	0	0	0	0	0	0	0	0	0	0	0	0	0	13801.1	0	0	0	0	0	0	0	0	0	0	0	0	0	0	0	0	0	0	0	0	0
101.049	0	0	0	0	0	0	0	0	0	0	0	0	0	0	0	0	0	0	0	0	0	0	0	0	0	0	0	0	0	0	0	0	0	0	0	0	0	0	0	0	0	0	0	0	0	14255.6	0	0	0
101.06	0	0	0	0	0	35393.1	0	0	0	14178.2	0	0	13018.3	0	0	0	0	0	13897.9	0	19197.5	0	37501.3	0	0	0	0	51550.5	0	0	0	0	19825.9	0	0	0	0	12476.8	0	0	0	0	0	0	18797.8	20774	0	0	0
101.071	0	30210.4	0	0	0	0	0	0	0	9361.5	0	0	0	0	0	0	0	0	0	0	0	0	0	0	0	0	0	9170.6	0	59782	0	0	5716.18	0	0	0	0	0	0	0	0	0	0	0	0	0	13844.6	0	0
101.079	0	0	0	0	0	0	0	0	0	0	0	0	0	0	0	0	0	0	0	0	0	0	0	50191.3	0	0	0	30861.9	0	0	0	0	0	0	0	12525.7	0	0	25889.1	0	0	0	0	0	0	0	0	0	0
101.116	0	0	0	0	0	0	0	0	0	0	0	0	0	0	0	0	0	0	0	0	0	0	0	0	0	0	0	0	0	0	0	0	0	0	0	0	0	0	0	0	0	0	0	0	0	0	0	0	0
101.543	0	0	0	0	0	0	0	0	0	0	0	0	35883.8	0	0	0	0	0	0	0	21954.2	0	0	0	0	41867.3	0	0	0	0	0	0	0	0	0	0	0	0	0	0	0	0	0	0	0	0	0	0	0
101.564	0	0	0	0	0	0	0	0	0	0	0	0	0	0	0	0	0	0	0	0	0	0	0	0	0	0	0	0	0	0	0	0	0	0	0	0	0	4374.14	0	0	0	0	0	0	0	0	0	0	0
101.991	45689	168542	44334	0	0	119852	176427	71556	112936	162174	56952	124433	0	230435	0	172439	96237.2	114944	29144.8	145979	235808	234943	24423.9	122589	109604	81873.4	111615	83177.1	149563	38552.3	723820	184624	63881.8	175969	171251	67295.6	124152	146122	0	67744.8	29325.6	307000	46701.6	48782.5	33080.8	32539.6	201531	110459	47969
101.997	116493	248192	98300	106741	47971.9	186477	149504	169241	298570	176497	62474.7	245037	23398.2	267841	111252	337115	230798	256438	99041.6	159847	246384	253184	52025.3	200301	229074	174900	266855	220972	196841	33255.9	961826	312678	225726	408099	193876	328428	250465	120570	66150.5	115893	57629.2	418005	46705	121013	102908	141804	296670	57372.3	0
1010	0	0	0	0	0	0	0	0	0	0	0	0	0	0	0	0	0	0	0	0	0	0	0	0	0	0	514.744	0	0	0	0	0	0	0	0	0	0	0	0	0	0	0	0	0	0	0	0	0	0
1010.01	0	0	0	0	274.743	0	0	0	0	0	0	0	0	0	0	0	0	0	0	0	0	0	0	0	0	0	274.56	0	0	0	0	0	0	0	0	0	0	0	0	0	508.743	324.145	0	0	0	0	0	0	0
1010.02	292.462	0	0	0	0	0	0	4059.25	0	0	0	0	0	0	0	0	3462.71	0	0	0	0	0	0	0	0	0	0	0	0	0	0	0	0	0	0	0	0	0	0	0	0	0	220.555	0	0	0	0	0	0
1010.03	0	0	0	0	0	0	0	0	0	0	0	0	0	0	0	181.116	0	0	0	0	0	0	0	0	0	0	0	0	0	0	0	0	0	0	0	0	0	0	0	0	0	0	0	0	0	0	0	0	0
1010.04	0	0	0	0	0	0	0	0	0	0	0	0	0	0	0	0	0	0	0	0	0	0	0	0	0	0	0	0	0	0	0	0	0	0	0	0	0	0	0	0	0	0	150.573	0	0	0	0	0	0
1010.05	0	0	0	0	0	0	0	0	0	0	0	0	0	0	0	0	0	0	0	3595.35	0	0	0	0	0	0	0	0	0	0	0	0	0	0	0	0	0	0	0	0	0	0	0	0	0	0	0	0	0
1010.06	0	0	0	0	0	0	0	0	0	0	0	0	0	0	0	0	0	0	0	0	0	0	0	0	0	0	0	0	0	0	1941.17	0	0	0	0	0	0	0	0	0	497.404	340.235	0	0	0	0	0	0	0
1010.08	0	0	0	0	0	0	0	0	0	0	0	0	0	0	0	0	0	0	1391.96	448.626	0	0	0	0	0	0	472.565	0	0	0	0	0	0	0	0	0	0	0	0	0	0	0	0	0	0	0	0	0	0
1010.09	0	0	0	1275.13	0	0	0	0	0	0	0	0	0	0	0	0	0	0	0	0	0	0	0	722.401	0	478.034	0	0	0	0	0	0	0	0	0	0	0	0	0	0	0	0	0	0	0	0	0	0	0
1010.1	0	0	0	0	0	0	0	0	0	0	0	0	0	0	0	0	0	0	0	0	0	0	0	0	0	0	0	0	0	0	0	0	0	0	0	0	0	0	0	0	475.381	0	291.658	9051.52	0	0	0	0	0
1010.12	0	0	0	0	0	0	0	0	0	0	0	0	0	0	0	0	0	0	0	0	0	0	0	0	0	0	0	0	0	0	0	0	0	0	0	0	0	2407.96	0	0	0	0	0	0	0	0	0	0	0
1010.13	0	0	0	0	0	0	0	0	0	0	0	0	0	0	0	0	0	0	0	0	0	0	0	0	0	0	0	0	0	0	0	0	0	0	0	0	0	0	0	0	647.577	0	145.708	0	0	0	0	0	0
1010.15	0	0	0	0	0	0	0	0	0	0	0	0	0	0	0	0	0	0	0	0	0	0	0	0	0	0	0	0	0	0	0	0	0	262.891	0	0	0	0	0	0	0	0	0	0	0	0	0	0	0
1010.17	0	0	0	0	0	0	0	0	0	0	0	0	0	0	0	0	0	0	0	0	0	0	0	0	0	402.314	0	0	0	0	0	0	0	0	0	0	0	0	0	0	0	0	369.936	0	0	0	0	0	0
1010.19	0	0	0	0	0	0	0	0	0	0	0	0	0	0	0	0	0	0	0	0	0	0	0	0	0	0	0	0	0	0	0	0	0	0	0	0	0	0	0	0	0	0	0	0	0	0	0	0	0
1010.2	0	0	0	0	0	0	0	0	0	0	0	0	0	0	0	0	0	0	0	0	0	0	0	0	0	0	0	0	0	0	0	0	0	0	0	0	0	0	0	0	0	0	161.8	0	0	0	0	0	0
1010.23	0	0	0	0	1164.61	0	0	0	0	0	0	0	0	0	0	0	0	0	0	0	0	0	0	0	0	0	0	0	0	0	0	0	0	0	0	0	0	0	0	0	0	0	0	0	0	0	0	0	0
1010.26	0	0	0	0	0	0	0	0	0	0	0	0	0	0	0	0	0	0	0	0	0	0	0	0	0	0	0	0	0	0	0	0	0	0	0	0	0	0	0	0	0	0	0	0	0	0	0	0	0
1010.27	0	0	0	0	0	0	0	0	0	0	0	0	0	0	0	0	0	0	0	0	0	0	0	0	0	0	0	0	0	0	0	0	0	134.272	0	0	0	0	0	0	0	353.112	0	0	0	0	0	0	0
1010.31	0	0	0	0	0	0	0	0	0	0	0	0	0	0	0	0	0	0	0	0	0	0	0	0	0	0	0	0	0	0	0	0	0	0	0	0	0	0	0	0	0	0	0	0	0	0	0	0	0
1010.32	0	0	0	0	0	0	0	0	0	0	0	0	0	0	0	0	0	0	0	0	0	0	0	0	0	0	365.626	0	0	0	0	0	0	0	0	0	0	0	0	0	0	0	0	0	0	0	0	0	0
1010.33	0	0	0	0	794.315	0	0	0	0	767.414	0	0	0	0	0	0	0	0	0	0	0	0	0	0	0	0	0	0	0	0	0	0	0	0	0	0	0	0	0	0	0	0	0	0	0	0	0	0	0
1010.34	0	0	0	0	0	0	0	0	0	0	0	0	0	0	0	0	0	0	0	0	0	0	0	0	0	0	0	0	0	0	0	0	0	0	0	0	0	0	0	0	0	0	0	0	0	0	0	0	0
1010.36	741.367	0	0	0	0	0	0	0	0	0	0	0	0	0	0	0	0	0	0	0	0	0	0	0	0	0	0	0	0	0	0	0	0	0	0	0	0	0	0	0	0	0	0	0	0	0	0	0	0
1010.37	0	0	0	0	0	0	0	0	0	0	0	0	0	0	0	0	0	0	0	0	0	0	0	0	0	0	0	0	0	0	0	0	0	0	0	0	0	0	0	0	0	0	0	0	0	0	0	0	0
1010.38	0	0	0	0	0	0	0	0	0	0	0	0	0	0	0	0	0	0	0	0	0	0	0	0	0	0	0	0	304.36	942.82	0	0	0	0	0	0	0	0	0	0	0	0	0	0	0	0	0	0	0
1010.39	0	0	0	0	269.116	0	0	0	0	0	0	443.608	0	0	0	0	0	0	0	0	0	0	0	0	0	0	0	0	0	0	0	0	0	0	0	0	0	0	0	0	0	0	0	0	0	0	0	0	0
1010.4	0	0	0	0	0	0	0	0	0	0	0	0	0	0	0	0	0	0	0	0	0	0	0	0	0	0	0	0	0	0	0	0	0	0	0	0	0	0	0	0	0	0	0	0	0	0	0	0	0
1010.41	0	0	0	0	0	0	0	0	0	3267.29	0	0	0	0	0	0	0	0	0	0	0	0	0	0	0	0	0	0	0	0	0	0	0	0	0	0	0	0	0	0	632.89	0	0	0	0	0	0	0	0
1010.42	0	0	0	0	0	0	0	0	0	0	0	0	0	0	0	0	0	0	0	0	0	0	0	0	0	0	272.675	0	0	0	0	0	0	0	0	0	0	0	0	0	0	0	0	0	0	0	0	0	0
1010.43	0	0	0	0	0	0	0	0	0	0	0	0	0	0	0	0	0	0	306.438	0	0	0	0	0	0	0	0	0	0	0	0	0	0	0	0	0	0	0	0	0	0	0	0	0	0	0	0	0	0
1010.44	0	0	0	0	0	0	0	0	0	0	0	0	0	0	0	0	3443.56	0	0	0	0	0	0	0	0	0	0	0	266.286	0	0	0	0	0	0	0	0	0	0	5244.56	0	0	0	0	0	0	0	0	0
1010.45	0	0	0	0	0	0	1890.66	0	0	0	0	0	0	0	0	0	0	0	0	0	0	0	0	0	0	0	0	0	0	0	0	0	0	0	0	0	0	0	0	0	0	0	0	0	0	0	0	0	0
1010.46	0	0	0	0	255.254	0	0	0	0	0	0	0	0	0	0	0	0	0	0	0	0	0	0	0	0	0	0	0	0	0	0	0	0	0	0	0	0	0	0	0	0	0	0	0	0	0	0	0	0
1010.47	0	0	0	0	0	0	0	0	0	0	0	0	0	0	0	0	0	0	0	0	0	0	0	0	0	2258.87	0	0	0	0	0	0	0	204.384	0	0	0	0	0	0	0	0	0	0	0	0	0	0	0
1010.48	0	0	0	0	0	0	0	0	0	0	0	0	0	0	0	183.141	1832.45	0	0	0	0	0	0	0	0	0	349.818	0	0	0	0	0	0	0	0	0	3277.98	0	0	0	0	0	0	0	0	0	0	0	0
1010.49	0	0	0	0	0	0	0	0	0	0	0	0	0	0	0	0	0	0	0	0	0	0	0	651.842	0	0	469.454	0	226.421	0	0	0	0	0	0	0	0	0	0	0	0	0	0	0	0	0	0	0	2842.44
1010.5	0	0	0	0	0	0	0	0	0	0	0	0	0	0	0	0	0	0	0	0	0	0	0	0	0	0	0	0	0	0	3605.33	0	0	0	0	0	0	0	0	0	0	0	0	0	0	0	0	0	0
1010.51	0	0	0	0	0	0	4262.68	0	0	0	0	0	0	0	0	230.302	0	0	0	0	0	0	0	0	0	0	0	0	0	0	0	0	0	0	0	0	0	0	0	0	0	318.806	0	0	0	0	0	0	0
1010.52	0	0	0	0	0	0	0	0	0	0	0	0	0	0	0	0	0	0	0	0	0	0	0	0	0	0	0	0	0	0	0	0	0	0	0	0	0	0	0	0	0	0	0	0	0	0	0	0	4378.15
1010.53	0	0	0	0	0	0	0	0	0	0	0	0	0	0	0	0	0	0	0	0	0	0	0	0	0	0	0	0	0	0	0	0	0	0	0	0	0	0	0	0	525.885	0	0	0	0	0	0	0	0
1010.54	0	0	0	0	0	0	0	0	0	0	0	0	0	0	0	0	0	0	0	0	0	0	0	0	0	0	0	0	0	0	4131.51	0	0	0	0	0	0	0	0	0	0	0	0	0	0	0	0	0	0
1010.55	0	0	0	0	0	0	0	0	4392.08	0	0	0	0	0	0	0	0	0	0	0	0	0	0	416.209	0	0	0	0	0	0	0	0	0	0	0	0	0	0	0	0	0	0	0	723.47	0	0	0	0	0
1010.56	0	0	0	0	0	0	0	0	0	0	0	0	0	0	0	0	0	0	0	0	0	0	0	0	0	0	0	0	0	0	0	0	0	0	0	0	0	0	0	0	0	356.514	0	0	0	0	0	0	0
1010.57	0	0	0	0	0	0	0	0	0	0	0	0	0	0	0	0	0	0	0	0	0	0	0	0	0	0	0	0	0	0	0	0	0	0	0	0	0	1225.54	0	0	0	0	0	0	0	0	0	0	0
1010.58	0	0	0	0	165.827	0	0	0	0	0	0	0	0	0	0	0	0	0	0	0	0	0	0	0	0	0	0	1137.98	0	0	0	0	0	170.481	0	0	0	0	0	0	0	0	0	0	0	0	0	0	0
1010.59	416.931	0	0	0	0	2268.28	0	0	0	0	0	0	0	0	0	0	0	0	0	0	0	0	0	0	0	0	0	0	0	0	0	0	0	0	0	0	0	0	0	0	0	0	121.9	0	0	0	0	0	0
1010.6	0	0	0	0	0	0	0	0	0	0	0	0	0	0	0	141.171	0	0	0	0	0	0	0	0	0	0	0	0	0	0	0	0	0	0	0	0	0	0	0	0	0	0	0	0	0	0	0	0	0
1010.61	0	0	0	0	283.044	0	0	0	0	0	0	0	0	0	0	0	0	0	0	0	0	0	0	0	0	0	0	0	0	0	0	0	0	0	0	0	0	0	0	0	583.79	0	155.089	0	0	0	0	0	0
1010.62	0	0	0	0	0	0	0	0	0	0	0	0	0	0	0	0	0	0	0	0	0	0	0	0	0	0	433.201	0	0	0	0	0	0	0	0	0	0	0	0	0	0	0	0	0	0	0	0	0	0
1010.63	0	0	0	0	0	0	0	0	0	0	0	0	0	0	0	0	0	0	0	0	0	0	0	0	0	0	0	0	0	0	0	0	0	0	0	0	0	0	0	0	0	0	0	0	0	0	0	0	0
1010.65	0	0	0	0	0	0	0	0	0	0	0	0	0	0	0	0	0	0	0	0	0	0	0	0	0	0	0	0	0	0	0	0	0	0	0	0	0	0	0	0	0	0	0	0	0	0	0	0	0
1010.66	0	0	0	0	0	0	0	0	0	0	0	0	0	0	0	0	0	0	0	0	0	0	0	0	0	0	0	0	339.939	0	0	0	0	0	0	0	0	0	0	0	0	0	0	0	0	0	0	0	0
1010.67	0	0	0	0	0	0	0	0	0	0	0	0	0	0	0	0	0	0	0	0	0	0	0	0	0	449.587	0	0	0	0	0	0	0	0	0	0	0	0	0	0	0	0	0	0	0	0	0	0	0
1010.68	0	0	0	0	0	0	0	0	0	0	0	0	0	0	0	0	0	0	0	0	0	0	0	0	0	0	0	0	0	0	0	0	0	0	0	0	0	0	0	0	0	0	148.976	0	0	0	0	0	0
1010.7	0	0	0	0	0	0	0	0	0	0	0	0	0	0	0	120.109	0	0	0	0	0	0	0	0	0	0	0	0	0	0	0	0	0	141.9	0	0	0	0	0	0	0	0	0	0	0	0	0	0	0
1010.71	0	0	0	0	0	0	0	0	0	0	0	0	0	0	0	0	0	0	0	0	0	0	0	0	0	0	0	0	0	0	0	0	0	338.647	0	0	0	0	0	0	0	0	0	0	0	0	0	0	0
1010.72	0	0	0	0	0	0	0	0	0	0	0	0	0	0	0	0	0	0	0	0	0	0	0	0	0	0	0	0	0	0	0	0	0	0	0	0	0	0	0	0	0	0	0	0	0	0	0	0	0
1010.73	0	0	0	0	0	0	0	0	0	0	0	0	0	0	0	0	0	0	0	0	0	0	0	0	0	0	0	0	0	0	0	0	0	0	0	0	0	0	0	0	0	0	0	8282.78	0	0	0	0	0
1010.75	0	0	0	0	0	0	0	0	0	0	0	0	0	0	0	231.567	0	0	0	0	0	0	0	0	0	0	0	0	0	0	0	0	0	0	0	0	0	0	0	0	0	0	0	0	0	0	0	0	0
1010.78	0	0	0	0	0	0	0	0	0	0	0	0	0	0	0	5317.62	0	0	0	0	0	0	0	0	0	0	0	0	0	0	0	0	0	0	0	0	0	0	0	0	0	0	0	0	0	0	0	0	0
1010.79	0	0	0	0	0	0	0	0	0	0	0	0	0	0	0	0	0	0	281.789	0	0	0	0	0	0	0	0	0	0	0	0	0	0	102.69	0	0	0	0	0	0	0	0	0	0	0	0	0	0	0
1010.8	0	0	0	0	0	0	0	0	0	0	0	0	0	0	0	0	0	0	0	0	0	0	0	1021.44	0	0	0	0	0	0	0	0	0	0	0	0	0	0	0	0	0	0	0	0	0	0	0	0	0
1010.83	0	0	0	982.306	0	0	0	0	0	6106.55	0	0	0	0	0	0	0	0	0	0	0	0	0	0	0	0	0	0	0	0	0	0	0	541.572	0	0	0	0	0	0	0	0	0	0	0	0	0	0	0
1010.84	0	0	0	0	0	0	0	0	0	0	0	0	0	0	0	0	0	0	0	0	0	0	0	0	0	0	0	0	0	0	0	0	0	0	0	0	0	0	0	0	0	0	0	0	0	0	0	0	0
1010.85	0	0	0	0	0	0	0	0	0	0	0	0	0	0	0	132.285	0	0	0	0	0	0	0	0	0	0	0	0	0	0	0	0	0	0	0	0	0	0	0	0	0	0	0	0	0	0	0	0	0
1010.86	0	0	0	0	0	0	0	0	0	0	0	0	0	0	0	0	0	0	279.23	0	0	0	0	0	0	0	0	0	0	0	0	0	0	364.807	0	0	0	0	0	0	0	0	0	0	0	0	0	0	0
1010.87	0	0	0	0	0	0	0	0	0	0	0	0	0	0	0	0	0	0	0	0	0	0	0	0	0	0	0	0	0	0	0	0	0	0	0	0	0	0	0	0	0	0	0	0	0	0	0	0	0
1010.88	0	0	0	0	0	0	0	0	0	0	0	0	0	0	0	0	0	1694.24	0	0	0	4678.77	0	0	0	0	0	0	0	0	0	0	0	0	0	0	0	0	0	0	0	0	0	0	0	0	0	0	0
1010.89	0	0	0	0	0	0	0	0	0	0	0	0	0	0	0	0	0	0	0	0	0	0	0	0	0	0	563.678	0	0	0	0	0	0	0	0	0	0	0	992.323	0	0	0	0	0	0	0	0	0	0
1010.9	248.661	0	0	0	0	0	0	0	0	0	0	0	0	0	0	0	0	0	0	478.104	3888.91	0	0	0	0	0	473.602	0	0	0	0	0	0	0	0	0	0	0	0	0	0	0	0	10195.4	0	0	0	0	0
1010.91	0	0	0	0	0	0	0	0	0	0	0	0	0	0	0	0	0	0	284.152	0	0	3322.75	0	0	0	0	0	0	0	0	0	0	0	0	0	0	0	0	0	0	0	0	0	0	0	0	0	0	0
1010.92	0	0	0	0	0	0	0	0	0	0	0	616.984	0	0	0	460.603	0	0	0	0	0	0	0	0	0	0	0	0	0	0	0	0	0	0	0	0	0	0	0	0	0	0	0	0	0	0	0	0	0
1010.93	0	0	0	0	0	0	0	0	0	0	0	0	0	0	0	0	0	0	0	0	0	0	0	0	0	0	0	0	1089.75	0	0	0	0	0	0	0	654.842	0	0	0	0	0	0	0	0	0	0	0	0
1010.94	0	0	0	0	0	0	0	0	0	0	0	0	0	0	0	0	0	0	0	0	0	0	0	0	0	569.838	0	0	0	0	0	0	0	0	0	0	0	0	0	0	0	0	0	0	0	0	0	0	0
1010.95	0	0	0	0	0	0	0	0	0	0	0	0	0	0	0	0	1270.21	0	0	0	0	0	0	0	0	0	0	0	0	0	0	0	0	0	0	0	0	0	0	0	0	0	0	0	0	0	0	0	0
1010.96	0	0	0	0	0	0	0	0	0	0	0	0	0	0	0	0	0	0	0	366.213	0	0	3432.33	0	0	0	380.854	0	0	0	0	0	0	0	0	0	1965.23	0	0	0	0	0	0	0	0	0	0	0	0
1010.97	0	0	0	0	0	0	0	0	0	0	0	0	0	0	0	0	0	0	0	0	0	0	0	0	0	0	0	0	0	0	0	0	0	0	0	0	0	0	0	0	464.997	332.569	285.551	0	0	0	0	0	0
1010.98	0	0	0	0	285.371	0	0	0	0	0	0	0	0	0	0	0	0	0	0	0	0	0	0	0	0	0	0	0	0	0	0	0	0	0	0	0	0	0	0	0	651.44	0	0	0	0	0	0	0	0
1010.99	0	0	0	0	0	0	0	0	0	0	0	0	0	0	0	0	0	0	0	0	0	0	0	0	0	0	0	0	347.986	0	0	0	0	220.643	0	0	0	0	0	0	0	0	132.857	0	0	0	0	0	0
1011	0	0	0	0	0	0	0	0	0	0	0	0	0	0	0	0	0	0	0	0	0	0	0	0	0	0	0	0	0	0	0	0	0	314.188	0	0	0	0	0	0	0	0	0	0	0	0	0	0	0
1011.01	0	0	0	0	0	0	0	0	0	0	0	0	0	3172.99	0	0	0	0	0	0	0	0	0	0	0	0	0	0	0	0	0	0	0	0	0	0	0	0	0	0	1291.02	0	0	0	0	0	0	0	0
1011.03	0	0	0	0	250.585	0	0	0	0	0	0	0	0	0	0	0	0	0	0	0	0	0	0	0	0	0	0	0	0	0	0	0	0	0	0	0	0	0	0	0	0	0	0	0	0	0	0	0	0
1011.04	0	0	0	0	0	0	0	0	0	0	0	0	0	0	0	144.688	0	0	0	0	0	0	0	0	0	0	0	0	0	0	0	0	0	0	0	0	0	0	0	0	468.988	0	0	0	0	0	0	0	0
1011.05	754.848	0	0	0	0	0	0	0	0	0	0	551.688	0	0	0	0	0	0	0	0	0	0	0	0	0	0	0	0	0	0	0	0	0	0	0	0	0	0	0	0	1108.66	0	0	0	0	0	0	0	0
1011.06	0	0	0	0	0	0	0	0	0	0	0	0	0	0	0	0	0	0	0	0	0	0	0	0	0	0	0	0	0	0	0	0	0	204.71	0	0	0	0	0	0	0	254.669	0	0	0	0	0	0	0
1011.07	0	0	0	0	0	0	0	0	0	0	0	0	0	0	0	0	0	0	0	0	0	0	0	0	0	0	297.183	0	0	0	0	0	0	0	0	0	0	0	0	4799.85	0	0	0	0	0	0	0	0	0
1011.08	0	0	721.008	0	0	0	0	0	0	0	0	0	0	0	0	0	0	0	0	0	0	0	0	0	0	0	423.963	0	0	0	0	0	0	0	0	0	0	0	0	0	0	0	0	0	0	0	0	0	0
1011.09	0	0	0	0	0	0	0	2514.13	0	0	0	0	0	0	0	0	0	0	0	0	0	4256.42	0	0	0	0	0	0	0	0	0	0	0	0	0	0	0	0	0	0	0	0	0	0	0	0	0	0	0
1011.1	0	0	0	0	0	581.351	0	0	0	627.961	0	0	0	0	0	0	0	0	0	0	0	0	0	0	0	0	0	0	0	0	0	0	0	111.562	0	0	0	0	0	0	0	0	274.984	0	0	0	0	0	0
1011.12	0	0	0	0	0	0	0	0	0	0	0	0	0	0	0	0	0	0	0	0	0	0	0	0	0	0	0	0	0	0	0	0	0	0	0	0	0	0	0	0	0	0	167.919	0	0	0	0	0	0
1011.13	0	0	0	0	0	0	0	0	0	0	0	0	0	0	0	125.052	0	0	0	0	0	0	0	0	0	0	0	0	0	0	0	0	0	0	0	0	0	0	0	0	0	0	0	0	0	0	0	0	0
1011.16	0	0	0	0	0	0	0	0	0	0	0	0	0	0	0	0	0	0	0	0	0	0	0	0	0	0	0	0	0	0	0	0	0	193.023	0	0	0	0	0	0	0	0	0	0	0	0	0	0	0
1011.18	0	0	0	0	0	0	0	0	0	0	0	0	0	0	0	155.009	0	0	0	0	0	5430.76	0	0	0	0	0	0	0	0	0	0	0	0	0	0	0	0	0	0	0	0	0	0	0	0	0	0	0
1011.19	0	0	0	0	0	0	0	0	0	0	0	0	0	0	0	0	0	0	0	0	0	0	0	0	0	0	0	0	0	0	0	0	0	0	0	0	0	0	0	0	0	0	0	0	0	0	0	0	0
1011.2	0	0	0	0	0	0	0	0	0	0	0	0	0	0	0	0	0	0	0	0	0	0	0	0	0	0	0	0	0	0	0	0	0	0	0	0	0	0	0	0	0	0	0	0	3496.21	0	0	0	0
1011.21	0	0	0	0	0	0	0	0	0	0	0	0	0	0	0	0	0	0	0	0	0	0	0	0	0	0	0	0	0	0	0	0	0	0	0	0	0	0	0	0	0	0	0	0	0	0	0	0	0
1011.23	0	0	0	0	0	0	0	0	0	0	0	0	0	0	0	0	0	0	0	0	0	0	0	0	0	501.109	0	0	0	0	0	0	0	0	0	0	0	0	0	0	0	0	194.655	0	0	0	0	0	0
1011.24	0	0	0	0	0	0	0	0	0	0	0	0	0	0	0	201.34	0	0	0	0	0	0	0	0	0	0	0	0	0	0	0	0	926.302	0	0	0	0	0	0	0	0	0	0	0	0	0	0	0	0
1011.26	0	0	0	0	0	0	0	0	0	0	0	0	0	0	0	0	0	0	0	0	0	0	0	0	0	0	0	0	0	0	0	0	0	0	0	0	0	0	0	0	0	0	0	0	0	0	0	0	0
1011.27	0	0	0	0	0	0	0	0	0	0	0	0	0	0	0	0	0	0	0	0	0	0	0	0	0	0	0	0	0	0	0	0	0	121.324	0	0	0	0	0	0	0	0	0	0	0	0	0	0	0
1011.29	0	0	0	0	288.56	0	0	0	0	0	0	0	0	0	0	0	0	0	0	0	0	0	0	0	0	0	0	0	0	0	0	0	0	0	0	0	0	0	0	0	0	0	0	0	0	0	0	0	0
1011.3	0	0	0	0	0	0	0	0	0	0	0	0	0	0	0	140.693	0	0	0	0	0	0	0	0	0	0	380.055	0	0	0	0	0	0	271.831	0	0	0	0	0	0	0	0	0	0	0	0	0	0	0
1011.31	0	0	0	0	0	0	0	0	0	0	0	0	0	0	0	0	0	0	0	0	0	0	0	0	0	0	0	0	0	0	0	0	0	148.724	0	0	0	0	0	0	0	0	0	0	0	0	0	0	0
1011.32	0	0	0	0	1026.48	0	0	0	0	0	0	0	0	0	0	0	0	0	0	0	0	0	0	0	0	0	0	0	0	0	0	0	0	0	0	0	0	0	0	0	0	0	0	0	0	0	0	0	0
1011.36	0	0	0	0	0	0	0	3111.78	0	0	0	0	0	0	0	0	0	0	0	0	0	0	0	0	0	0	0	0	0	0	0	0	0	0	0	672.928	0	0	0	0	0	0	0	0	0	0	0	0	0
1011.37	0	0	0	0	0	0	0	0	0	0	0	0	0	0	0	0	0	0	0	0	0	0	0	0	0	0	0	0	0	0	0	0	0	0	0	0	0	0	0	0	506.54	0	0	0	0	0	0	0	0
1011.38	0	0	0	0	0	0	0	0	0	0	0	0	0	0	0	0	0	0	0	0	0	0	0	0	0	0	0	0	0	0	0	0	0	0	0	0	0	0	0	0	0	0	0	0	0	0	0	0	898.091
1011.39	0	0	0	0	0	0	0	0	0	0	0	0	0	0	0	0	0	0	0	0	0	0	0	0	0	0	0	0	0	0	0	0	0	174.674	0	0	0	0	0	0	0	0	0	0	0	0	0	0	0
1011.4	3121.62	0	0	0	998.478	0	0	0	0	0	0	0	0	0	0	0	0	0	0	0	0	0	0	0	0	0	0	0	0	0	0	0	0	0	0	0	749.326	0	0	0	0	0	0	0	0	0	0	0	0
1011.41	279.921	0	0	0	0	0	0	0	0	0	0	0	0	0	0	577.87	0	0	249.272	0	0	0	0	0	0	0	0	0	0	0	0	0	0	464.681	0	0	0	0	0	0	0	0	0	0	0	901.593	0	0	0
1011.42	0	0	0	0	0	0	0	0	0	0	0	0	0	0	0	0	0	0	0	4123.61	0	0	0	0	0	381.839	0	0	0	0	0	0	0	0	0	0	0	0	0	0	0	0	0	592.379	0	0	0	0	0
1011.43	0	0	0	0	0	0	0	0	0	0	0	0	0	0	2605.74	0	0	0	0	0	0	0	0	741.255	0	0	0	0	0	0	0	0	0	0	0	0	0	0	0	0	0	0	0	0	0	0	0	0	0
1011.44	283.716	0	0	0	250.032	0	2030.65	0	0	0	0	0	0	0	0	0	0	0	362.925	0	0	0	0	0	0	0	0	0	0	0	0	0	0	0	0	0	0	0	0	0	0	0	0	0	0	0	0	0	0
1011.47	0	0	0	0	0	0	0	0	0	0	0	0	0	0	0	0	0	0	0	0	0	0	0	0	0	0	0	0	0	0	0	3263.68	0	0	0	0	0	0	0	0	0	0	0	0	0	0	0	0	0
1011.48	0	0	0	0	0	0	0	0	0	0	0	0	0	0	0	0	0	0	0	0	0	0	0	0	0	547.022	0	0	0	0	0	0	0	0	0	0	0	0	652.287	0	1184.52	0	0	0	0	0	0	0	817.075
1011.49	0	0	0	0	0	0	0	0	0	0	0	0	0	0	0	0	0	0	0	0	0	0	0	0	0	0	567.732	0	0	0	0	0	0	0	0	0	0	0	0	0	0	0	0	0	0	0	0	0	0
1011.5	0	0	0	0	0	0	0	0	0	0	0	0	0	0	0	0	0	0	169.954	0	0	0	0	0	0	0	0	0	0	0	0	0	0	0	0	0	0	0	0	0	0	0	0	0	0	0	0	0	0
1011.51	0	0	0	0	0	0	0	0	0	0	0	0	0	0	0	0	0	0	1882.41	0	0	0	0	0	0	533.147	0	0	0	0	0	0	0	0	2031.26	0	0	0	0	0	0	0	0	0	0	0	0	0	0
1011.52	0	0	0	0	0	0	0	0	0	0	0	0	0	0	0	0	0	0	0	0	0	0	0	687.942	0	557.323	0	0	0	0	0	3760.94	0	509.836	0	0	0	0	0	0	594.926	0	0	0	0	0	0	0	0
1011.53	0	0	0	0	0	0	0	0	0	0	0	0	810.494	0	0	0	0	0	0	0	0	0	0	0	0	0	0	0	0	0	0	0	0	0	0	0	0	0	0	0	0	0	0	0	0	0	0	0	0
1011.54	0	0	0	0	182.59	0	0	0	0	0	0	0	0	0	0	0	0	0	0	0	0	0	0	0	0	0	0	0	339.396	0	0	0	0	0	0	0	0	0	0	0	0	0	0	803.78	0	0	0	0	0
1011.55	237.295	0	0	0	0	874.366	0	0	0	0	0	0	0	0	0	0	0	0	0	0	0	0	0	0	0	0	502.505	0	0	0	0	0	0	342.202	0	0	0	0	0	0	0	0	0	0	0	0	0	0	0
1011.57	0	0	0	0	146.275	0	0	0	0	0	0	620.655	0	0	0	0	0	0	1421.55	0	0	0	0	0	0	0	0	0	0	0	0	0	0	106.519	0	0	0	0	0	3402.51	595.007	0	0	766.975	0	0	0	0	0
1011.58	0	0	0	0	0	0	0	0	0	0	0	0	0	0	0	0	0	0	319.636	0	0	0	0	0	0	0	0	0	0	0	0	0	0	0	0	0	0	0	0	0	592.607	0	0	0	0	0	0	0	0
1011.59	0	0	0	0	0	0	0	0	0	0	0	0	0	0	0	0	0	0	0	0	0	3401.08	0	0	0	0	0	0	0	0	0	0	0	0	0	0	0	0	0	0	0	0	0	0	0	0	0	0	0
1011.6	0	0	0	0	0	0	0	2515.35	0	0	0	0	0	0	0	87.7489	0	0	0	0	0	0	0	0	0	0	0	0	0	0	0	0	0	0	0	0	0	0	0	0	0	0	96.9003	0	0	0	0	0	0
1011.61	0	0	0	0	0	0	0	0	0	0	0	0	0	0	0	0	0	0	0	0	0	0	0	0	0	0	0	0	0	0	0	0	0	0	0	0	0	0	0	3352.41	0	0	0	0	0	0	0	0	0
1011.62	0	0	0	0	284.178	0	0	0	0	0	2236.52	0	0	0	0	0	0	0	205.389	0	0	0	0	0	0	2235.76	0	0	0	0	0	0	0	0	0	0	0	0	0	0	0	0	409.582	0	0	0	0	0	0
1011.63	0	0	0	0	0	0	0	0	0	0	0	0	0	0	0	0	0	0	0	0	0	0	0	0	0	0	0	0	0	0	0	0	0	0	0	0	0	0	0	0	585.5	0	0	0	0	0	0	0	0
1011.65	0	0	0	0	0	0	0	0	0	0	0	0	0	0	0	0	0	0	0	0	0	0	0	0	0	0	0	0	0	0	0	0	0	179.828	0	0	0	0	0	0	0	0	0	0	0	0	0	0	0
1011.67	0	0	0	0	0	0	0	0	0	0	0	0	0	0	0	0	0	0	0	0	0	0	0	0	0	531.738	0	0	0	0	0	0	0	0	0	0	0	0	0	0	0	0	0	0	0	0	0	0	0
1011.69	0	0	0	0	0	0	0	0	0	0	0	0	0	0	0	0	0	0	0	0	0	0	0	0	0	0	0	0	0	0	0	0	0	0	0	0	0	0	0	0	0	0	0	0	0	0	0	0	0
1011.71	0	0	0	0	0	0	0	0	0	0	0	0	951.286	0	0	0	0	0	0	0	0	0	0	0	0	0	0	0	0	0	0	0	0	0	0	0	0	0	0	0	0	0	0	0	0	0	0	0	0
1011.73	0	0	0	0	0	0	0	0	0	0	0	0	0	0	0	129.064	0	0	0	0	0	0	0	0	0	0	0	0	0	0	0	0	0	0	0	0	0	0	0	0	0	0	0	0	0	0	0	0	0
1011.74	0	0	0	0	0	0	0	0	0	0	0	0	0	0	0	0	0	0	0	0	0	0	0	454.276	0	0	0	0	0	0	0	0	0	0	0	0	0	0	0	0	0	0	0	0	0	0	0	0	0
1011.75	0	0	0	0	0	0	0	0	0	0	0	0	0	0	0	0	0	0	0	0	0	0	0	0	0	0	0	0	0	0	0	0	0	517.275	0	0	0	0	0	0	0	0	0	0	0	0	0	0	0
1011.76	0	0	0	0	0	0	0	0	0	0	0	0	0	0	0	0	0	0	0	0	0	0	0	0	0	0	0	0	0	0	0	0	0	0	0	0	0	0	0	0	0	0	0	0	0	0	0	0	0
1011.77	0	0	0	0	0	0	0	0	0	0	0	0	0	0	0	161.923	0	0	0	0	0	0	0	0	0	0	0	0	0	0	0	0	0	0	0	0	742.465	0	0	0	0	0	144.702	0	0	0	0	0	0
1011.78	0	0	0	0	0	0	0	0	0	0	0	0	0	0	0	0	0	0	0	0	0	0	0	0	0	0	0	0	0	0	0	0	0	0	0	0	0	0	0	0	0	0	0	0	0	0	0	0	0
1011.79	0	0	0	0	0	0	0	0	0	0	0	0	0	0	0	0	0	0	1390.08	0	0	0	0	0	0	597.298	0	0	0	0	0	0	0	0	0	4622.84	0	0	0	0	0	0	0	0	0	0	0	0	0
1011.81	395.311	0	0	0	372.362	0	0	0	0	0	0	0	0	0	0	0	0	0	0	0	0	0	0	0	0	0	0	0	0	0	0	0	0	0	0	0	0	0	0	0	0	0	0	0	0	0	0	0	0
1011.82	0	0	0	0	0	0	0	0	0	0	0	0	0	0	0	728.064	0	0	818.745	0	0	0	0	0	0	0	0	0	0	0	0	0	0	0	0	0	0	0	0	0	0	0	0	0	0	0	0	0	0
1011.83	0	0	0	0	0	0	0	0	0	0	0	0	0	0	0	0	0	0	0	0	0	0	0	0	0	0	0	0	0	0	0	0	0	135.041	0	0	0	0	0	0	0	0	0	0	0	0	0	0	0
1011.84	0	0	0	0	0	0	0	0	0	0	0	0	0	0	0	0	0	0	0	0	0	0	0	0	0	0	0	0	0	3059.65	0	0	0	362.294	0	0	0	0	0	0	0	0	0	0	0	0	0	0	0
1011.85	0	0	0	0	0	0	0	0	0	0	0	0	0	0	0	0	0	0	0	0	0	0	0	0	0	623.821	0	0	0	0	0	0	0	0	0	0	0	0	0	0	0	0	0	0	0	0	0	0	0
1011.86	0	0	0	0	0	0	0	0	0	0	0	0	0	2792.06	0	0	0	0	0	0	0	0	0	0	0	0	0	0	0	0	0	0	0	147.13	0	0	0	0	0	0	490.329	0	0	0	0	0	0	0	0
1011.87	0	0	886.205	0	0	0	0	0	0	0	0	0	0	0	0	0	0	0	0	0	0	0	0	0	0	0	0	0	0	0	0	0	0	190.708	0	0	600.808	0	0	0	0	0	0	0	0	0	0	0	0
1011.88	0	0	0	0	0	0	0	0	0	0	0	0	0	0	0	0	0	0	0	0	3183.34	0	0	0	0	0	0	0	0	0	0	0	0	0	0	0	0	0	0	0	0	0	0	0	0	0	0	0	0
1011.89	0	0	0	0	0	0	0	0	0	0	0	0	0	0	0	0	0	0	0	555.358	0	0	0	0	0	0	0	0	0	0	0	0	0	0	0	0	0	0	0	0	0	0	0	0	0	0	0	0	0
1011.9	0	0	0	0	0	0	0	0	0	0	0	0	0	0	0	0	0	0	0	0	0	0	0	0	0	513.863	0	0	0	0	0	0	0	0	0	0	0	0	0	0	0	0	0	0	0	0	0	0	0
1011.91	0	0	0	0	0	0	0	0	0	0	0	0	0	0	0	0	0	0	1175.78	0	0	0	0	0	0	0	0	0	0	0	0	0	0	136.735	0	0	0	0	0	0	0	0	0	0	0	3142.12	0	0	0
1011.92	0	0	0	0	0	0	0	0	0	0	0	0	0	0	0	0	0	0	797.156	0	0	0	0	0	0	0	436.965	0	0	0	0	0	0	0	0	0	0	0	0	0	0	0	0	0	0	0	0	0	0
1011.93	0	0	0	0	0	0	0	0	0	0	0	0	0	0	0	6415.77	0	0	0	0	0	4141.98	0	0	0	0	0	0	0	0	0	0	0	0	0	0	0	0	0	0	0	0	0	0	0	0	0	0	0
1011.94	324.792	0	0	0	0	0	0	0	0	0	0	0	0	0	0	0	0	0	315.209	0	0	0	0	0	0	0	0	0	0	0	0	0	0	0	0	0	0	0	0	0	0	0	0	0	0	0	0	0	0
1011.95	0	0	0	0	382.682	0	0	0	1305.95	0	0	0	0	0	0	0	0	0	0	0	0	0	0	0	0	0	0	0	0	0	0	0	0	0	0	0	0	0	0	0	0	0	0	0	0	0	0	0	0
1011.96	0	0	0	0	0	0	0	0	0	0	0	0	0	0	0	0	0	0	0	0	0	0	0	0	0	0	0	0	0	0	0	0	0	0	0	0	0	0	3722.97	0	0	0	0	0	0	0	0	0	0
1011.97	0	0	0	0	0	0	0	0	0	0	0	0	0	0	0	0	0	0	0	0	0	0	5219.85	0	0	0	0	0	0	0	0	0	0	0	0	0	0	0	0	0	0	0	0	0	0	0	3306.38	0	0
1011.98	0	0	0	0	0	0	0	0	0	0	0	0	0	0	0	0	0	0	0	1051.89	0	0	0	0	0	0	0	0	0	0	0	0	0	0	0	0	0	0	0	0	806.505	411.804	0	0	0	0	0	0	0
1011.99	0	1184.46	0	0	0	0	0	0	0	0	0	0	0	0	0	0	0	0	179.969	0	0	0	0	0	0	0	0	0	0	0	0	0	0	0	0	0	0	0	0	0	690.827	0	0	0	0	0	0	0	0
1012	0	0	0	0	0	0	0	2202.41	0	0	0	3251.49	0	0	0	0	0	0	0	0	0	0	0	0	0	0	0	0	0	0	0	0	0	0	0	0	0	0	0	0	0	0	0	0	0	0	0	0	0
1012.01	0	0	0	0	0	0	0	0	0	0	0	0	0	0	0	0	0	0	0	0	0	0	0	0	0	0	0	0	0	0	0	0	0	0	0	0	0	0	2767.77	0	0	0	0	0	0	0	0	0	0
1012.02	0	0	0	0	0	0	0	0	0	0	0	608.361	0	0	2632.31	0	0	0	0	1176.34	0	0	0	0	0	0	0	0	0	0	0	0	0	0	0	0	0	0	0	0	0	0	0	0	0	0	0	0	0
1012.03	0	0	0	0	0	0	0	0	0	0	0	516.025	0	0	0	0	0	0	0	0	0	0	0	0	0	0	0	0	0	0	0	0	0	0	0	0	0	0	0	2547.76	0	0	0	0	0	0	0	0	0
1012.04	0	0	0	0	0	0	0	0	0	0	0	0	0	0	0	0	0	0	0	0	0	0	0	0	0	0	0	0	0	0	0	0	0	536.446	0	0	0	3572.11	0	0	0	0	0	0	0	0	0	0	0
1012.05	0	0	0	0	0	0	0	0	0	0	0	0	0	0	0	0	0	0	0	0	0	0	0	0	0	0	0	0	0	0	0	0	0	0	0	0	0	0	0	0	0	0	0	0	0	0	0	0	0
1012.06	0	0	0	0	0	0	0	0	0	0	0	0	0	0	0	0	0	0	0	0	0	0	0	0	0	0	0	1221.44	0	0	0	0	0	450.959	0	0	0	0	4086.55	0	485.195	0	0	0	0	0	0	0	0
1012.07	0	0	0	0	0	0	0	0	0	0	0	0	0	0	0	0	0	0	0	0	0	0	0	0	0	0	0	0	0	0	0	0	0	0	0	0	0	0	0	0	0	0	0	0	0	0	0	0	0
1012.08	0	0	0	0	301.241	0	0	0	0	0	0	0	0	0	0	163.792	0	0	0	0	0	0	0	0	0	0	0	0	0	0	0	0	0	0	0	0	0	1143.6	0	0	0	0	0	0	2584.64	0	0	0	0
1012.09	0	0	0	0	0	0	0	3950.82	0	0	0	0	0	0	0	0	0	0	0	0	0	0	0	0	0	0	0	0	0	0	0	0	0	220.462	0	0	0	0	0	0	0	0	219.059	0	0	0	0	0	0
1012.1	0	0	0	0	0	0	0	0	0	0	0	0	0	0	0	154.446	0	0	0	0	0	0	0	0	0	0	417.429	0	0	0	0	0	0	0	0	0	0	0	0	0	585.719	0	168.503	0	0	0	0	0	0
1012.11	0	0	0	0	0	0	0	0	0	0	1589.01	0	0	0	0	0	0	0	0	0	0	0	0	0	0	0	0	0	0	0	0	0	0	0	0	0	0	0	0	0	0	0	0	0	0	0	0	0	676.387
1012.12	0	0	0	0	0	0	0	0	0	0	0	0	0	0	0	0	0	0	752.681	0	0	0	0	0	0	0	0	0	0	0	0	0	0	639.574	0	0	0	0	0	0	0	0	0	0	0	0	0	0	0
1012.13	0	0	0	0	0	0	0	0	0	0	0	0	0	0	0	0	0	0	0	0	0	0	0	0	0	532.087	0	0	300.055	0	0	0	0	0	0	0	0	0	0	3242.42	0	0	0	0	0	0	0	0	0
1012.15	252.011	0	0	0	0	0	0	0	0	0	7451.42	0	0	0	0	0	0	0	241.136	0	0	0	0	0	0	0	0	0	0	0	0	0	0	0	0	0	0	0	0	0	0	0	0	0	0	0	0	0	0
1012.17	0	0	0	0	0	0	0	0	0	0	0	0	0	0	0	0	0	0	0	0	0	0	3452.4	0	0	0	0	0	0	0	0	0	0	146.002	0	0	0	0	0	0	0	0	0	0	0	0	0	0	0
1012.18	0	0	0	0	0	0	0	0	0	0	0	0	0	0	0	0	0	0	0	0	0	0	0	0	0	0	0	0	0	0	0	0	0	0	0	0	0	0	0	0	0	0	0	0	0	0	0	1012.89	0
1012.2	0	0	0	0	0	0	0	0	0	685.86	0	0	0	0	0	0	0	0	0	516.61	0	0	0	0	0	0	0	0	0	0	0	0	0	0	0	0	0	0	0	0	382.403	0	236.586	0	0	0	0	0	0
1012.21	0	0	0	0	0	0	0	0	0	0	0	0	0	0	0	0	0	0	263.277	1081.48	0	0	0	369.309	0	0	0	0	337.939	0	0	0	0	0	0	0	0	0	0	0	0	0	0	0	0	0	0	0	0
1012.29	0	0	0	0	0	0	0	0	0	0	0	0	0	0	0	0	0	0	0	0	0	0	0	0	0	0	0	0	0	0	0	0	0	775.049	0	0	0	0	0	0	0	0	0	0	0	0	0	0	0
1012.3	0	0	0	0	0	0	0	0	0	0	0	0	0	0	0	0	0	0	0	0	0	0	0	0	0	0	0	0	260.116	0	0	0	0	0	0	0	0	0	0	0	0	0	0	0	0	0	0	0	0
1012.31	0	0	0	0	0	0	0	0	0	0	0	0	0	0	0	0	0	0	0	0	0	0	0	0	0	0	0	0	0	0	0	0	0	0	0	0	0	0	0	0	0	0	0	0	0	0	0	0	0
1012.32	0	0	0	0	0	0	0	0	0	0	0	0	0	0	0	0	0	0	0	0	0	0	0	0	0	0	0	0	0	0	0	0	0	0	0	0	0	0	0	0	0	0	0	0	0	0	0	0	0
1012.33	0	0	0	0	0	0	0	0	1026.49	0	0	0	0	0	0	0	0	0	0	0	0	0	0	463.809	0	425.376	0	0	240.209	0	0	0	0	0	0	0	0	0	0	0	0	0	0	0	0	0	0	0	0
1012.34	0	0	0	0	0	0	0	0	0	0	0	0	0	0	0	0	0	0	0	0	0	0	0	0	0	0	0	0	0	0	0	0	0	0	0	0	0	0	0	0	0	0	0	0	0	0	0	0	0
1012.37	0	0	0	0	0	0	0	0	0	0	0	0	0	0	0	0	0	0	0	0	0	0	0	0	0	0	0	0	0	0	0	0	0	0	0	0	0	0	0	0	0	0	0	0	0	0	0	0	0
1012.38	0	0	3686.08	0	0	0	0	0	0	0	0	0	0	0	0	0	0	0	1623.86	0	0	0	0	0	0	0	0	0	0	0	0	0	0	0	0	0	0	0	0	0	0	377.334	0	0	0	0	0	0	0
1012.39	0	0	0	0	0	0	0	0	0	0	0	0	0	0	0	100.343	0	0	390.716	0	0	0	0	0	0	503.359	0	0	0	0	0	0	0	0	0	0	0	0	0	0	0	0	0	0	0	0	0	0	0
1012.4	0	0	0	0	0	0	0	0	0	0	0	0	0	0	0	0	0	0	0	0	0	0	0	0	0	0	0	0	0	0	0	0	0	0	0	0	0	0	0	3733.03	0	0	0	0	0	0	0	0	0
1012.41	0	0	0	0	1052.65	0	0	0	0	0	0	0	0	0	0	0	0	0	0	0	0	0	0	435.465	0	0	0	0	3820.05	0	0	0	0	0	0	0	0	0	0	0	0	0	0	0	0	0	0	0	0
1012.42	0	0	0	0	0	0	0	0	0	0	0	0	0	0	0	0	0	0	733.148	0	0	0	0	0	0	0	0	0	0	0	0	0	0	0	0	0	0	0	0	0	0	0	0	0	0	0	0	0	0
1012.44	0	0	0	0	0	0	0	0	0	0	0	0	0	0	0	0	0	0	0	0	0	0	0	0	0	0	0	0	0	0	0	0	0	2657.19	0	0	0	0	0	0	0	0	0	0	0	0	0	0	0
1012.45	0	0	0	0	0	0	0	0	0	0	0	0	0	0	0	0	0	0	0	0	0	0	0	0	0	0	0	0	0	0	0	0	0	0	0	0	0	0	0	0	0	351.084	0	0	0	0	0	0	0
1012.46	0	0	0	0	0	0	0	0	0	0	0	0	0	0	0	0	0	0	0	0	0	0	0	0	0	0	0	0	0	0	0	0	0	0	0	0	0	0	0	0	0	0	0	0	0	0	0	0	0
1012.47	0	0	0	0	0	0	0	0	0	0	0	0	0	0	0	0	0	0	0	0	0	0	0	0	0	0	0	0	0	0	0	0	0	96.9227	0	0	0	0	0	0	0	0	0	0	0	0	0	0	0
1012.48	0	0	0	0	0	0	0	0	0	0	0	0	0	0	0	0	0	0	0	0	0	0	0	0	0	0	0	0	0	847.955	0	0	0	0	0	0	0	0	0	0	0	0	0	0	0	0	0	0	0
1012.49	0	0	0	0	0	0	0	0	0	0	0	0	0	0	0	0	0	0	0	0	0	0	0	0	0	0	0	0	0	0	0	0	0	0	0	0	0	0	0	0	0	380.808	0	0	0	0	0	0	0
1012.5	0	0	0	0	0	0	0	0	0	0	0	0	0	0	0	0	0	0	0	0	0	0	0	0	0	0	0	0	0	0	0	0	0	0	0	0	0	0	0	0	997.753	0	0	0	0	0	0	0	0
1012.51	326.601	0	0	0	0	0	0	0	0	0	0	0	0	0	0	222.743	0	0	0	0	0	0	0	0	0	485.975	0	0	0	0	0	0	0	129.955	0	0	0	0	0	0	0	0	0	0	0	0	0	0	0
1012.52	5193.27	0	0	0	0	0	0	0	0	0	0	0	0	0	0	0	0	0	0	0	0	0	0	0	0	0	0	0	0	0	0	0	0	0	0	0	0	0	0	0	490.74	0	0	0	0	0	0	0	0
1012.53	0	0	0	0	0	0	0	0	0	0	0	0	0	0	0	0	0	0	0	0	0	0	0	0	0	0	0	0	0	0	0	0	0	0	0	0	0	0	0	0	0	0	127.896	0	0	0	0	0	0
1012.54	0	0	0	0	0	0	0	0	0	0	0	0	0	0	0	0	0	0	387.385	0	0	0	0	0	0	0	0	0	0	0	0	0	0	0	0	0	0	0	0	0	0	0	0	0	0	0	0	0	0
1012.56	0	0	0	0	0	0	0	0	0	0	0	0	0	0	0	0	0	0	237.669	0	0	0	0	0	0	0	0	0	0	0	0	0	0	0	0	0	0	0	0	0	0	0	0	0	0	0	0	0	0
1012.57	0	0	0	0	0	0	0	0	0	0	0	0	0	0	0	0	0	0	0	0	0	0	0	0	0	0	0	0	0	0	0	0	0	0	0	0	0	0	0	0	0	0	0	0	0	0	0	0	0
1012.58	0	0	0	0	0	0	0	0	0	0	0	0	0	0	0	0	0	0	0	0	0	0	0	0	0	503.607	0	0	0	0	0	0	0	0	0	0	0	0	619.634	0	0	0	0	0	0	0	0	0	0
1012.59	0	0	0	0	0	0	0	0	0	0	0	0	0	0	0	0	0	0	0	0	0	0	0	0	0	0	0	565.616	0	0	0	0	0	0	0	0	0	0	0	0	0	0	0	0	0	0	0	0	0
1012.6	358.252	0	0	0	0	0	0	0	0	0	0	0	0	0	0	0	0	0	0	0	0	0	0	0	0	0	0	0	0	0	0	0	0	0	0	0	0	0	0	0	0	0	0	0	0	0	0	0	0
1012.61	0	0	0	0	0	0	0	0	0	0	0	3432.93	0	0	0	0	0	0	0	0	0	0	0	0	0	0	0	0	0	0	0	0	0	79.7129	0	0	0	0	0	0	0	279.18	0	0	0	0	0	0	0
1012.62	0	0	0	0	0	664.081	0	0	0	0	0	0	0	0	0	0	0	0	0	0	0	0	0	0	0	0	0	0	0	0	0	0	0	0	0	0	0	0	0	0	0	0	3834.63	0	0	0	0	0	0
1012.64	0	0	0	0	0	0	0	0	0	0	0	0	0	0	0	148.077	0	0	0	0	0	0	0	0	0	0	0	0	0	0	0	0	0	0	0	0	0	2530.96	693.149	0	1293.16	1434.99	0	0	0	0	0	0	0
1012.65	0	0	0	0	0	0	0	0	0	0	0	0	0	0	0	0	0	0	0	0	0	0	0	0	0	0	0	0	0	0	0	0	0	165.203	0	0	0	0	0	0	0	0	0	0	0	0	0	0	0
1012.68	0	0	0	0	0	0	0	0	0	0	0	3168.27	0	0	0	0	0	0	0	0	0	0	0	0	0	0	0	0	0	0	0	0	0	0	0	0	0	0	0	0	0	0	235.114	0	0	0	0	0	0
1012.69	0	0	0	0	0	0	0	0	0	0	0	0	0	0	0	0	0	0	0	0	0	0	0	0	0	0	0	0	0	0	0	0	0	0	0	0	0	0	0	0	0	0	0	0	0	0	0	0	0
1012.7	0	0	0	0	0	0	0	0	0	0	0	0	0	0	0	0	0	0	0	0	0	0	0	0	0	393.066	328.547	0	0	0	0	0	0	0	0	0	0	0	0	0	0	0	0	0	0	0	0	0	0
1012.71	0	0	0	0	0	0	0	0	0	0	0	0	0	0	0	0	0	0	0	0	0	0	0	0	0	0	0	0	0	0	0	0	0	0	0	0	0	0	0	0	0	0	0	0	0	0	0	0	0
1012.72	0	0	0	0	0	0	0	0	0	0	0	0	0	0	0	0	0	0	0	0	0	0	0	0	0	0	0	0	0	0	0	0	0	0	0	0	0	0	0	0	563.535	0	0	0	0	0	0	0	0
1012.73	0	0	0	0	0	0	0	0	0	0	0	0	0	0	0	0	0	0	0	475.194	0	0	0	0	0	0	0	0	0	0	0	0	0	0	0	0	0	0	0	0	0	0	0	0	0	0	0	0	0
1012.74	0	0	0	0	0	0	0	0	0	0	0	0	0	0	0	0	0	0	0	0	0	0	0	0	0	0	0	0	0	0	0	0	0	0	0	0	0	0	0	0	0	952.436	0	0	0	0	0	0	0
1012.75	0	0	0	0	0	0	0	0	0	0	0	0	0	0	0	0	0	0	0	0	0	0	0	0	0	0	0	0	305.802	0	0	0	0	233.964	0	0	0	0	0	0	0	0	0	0	0	0	0	0	0
1012.76	0	0	0	0	0	0	0	0	0	0	0	0	0	0	0	0	0	0	289.039	0	0	0	0	0	0	618.002	302.228	0	0	0	0	0	0	0	0	0	0	0	0	0	0	0	0	0	0	0	0	0	0
1012.78	0	0	0	0	258.364	0	0	0	0	0	0	0	0	0	0	0	0	0	0	388.705	0	0	0	0	0	0	0	0	0	0	0	0	0	0	0	0	0	0	0	0	0	0	0	0	0	0	0	0	0
1012.79	0	0	0	0	0	0	0	0	0	0	0	0	0	0	0	0	0	0	0	0	0	0	0	0	0	0	0	0	0	0	0	0	0	0	0	0	0	0	0	0	0	0	0	0	0	0	0	0	0
1012.8	0	0	0	0	0	0	0	0	0	0	0	0	0	0	0	0	0	0	0	0	0	0	0	0	0	0	0	0	0	0	0	0	0	0	0	0	0	0	0	0	0	0	0	0	0	0	0	0	0
1012.81	0	0	0	0	0	0	0	0	0	0	0	0	0	0	0	0	0	0	0	0	0	0	0	0	0	0	466.215	0	0	0	0	0	0	288.04	0	0	0	0	0	0	460.076	0	0	0	0	0	0	0	0
1012.82	0	0	0	0	0	0	0	0	0	0	0	0	0	0	0	0	0	0	0	0	0	0	0	0	0	0	0	0	0	0	0	0	0	0	0	0	0	0	0	0	0	0	0	0	0	0	0	0	0
1012.83	0	0	0	0	228.657	0	0	0	0	0	0	0	0	0	0	0	0	0	352.926	0	0	0	0	0	0	0	0	0	0	0	0	0	0	317.214	0	0	0	0	0	0	0	332.077	0	0	0	0	0	0	0
1012.84	0	0	0	0	872.359	0	0	0	0	0	0	0	0	0	0	0	0	0	0	0	0	0	0	0	0	0	0	0	0	0	0	0	0	0	0	0	0	0	0	0	0	0	0	0	0	0	0	0	0
1012.85	0	0	0	0	0	0	0	0	0	0	0	0	0	0	0	0	0	0	0	0	0	0	0	0	0	0	0	0	0	0	0	0	0	0	0	0	0	0	0	0	0	0	0	0	0	0	0	0	0
1012.86	0	0	0	0	0	0	0	0	0	0	0	0	0	0	0	0	0	0	935.296	0	0	0	0	0	0	518.978	0	0	0	0	0	0	0	0	0	0	0	0	0	0	0	299.164	0	0	0	0	0	0	0
1012.88	0	0	0	0	0	0	0	0	0	0	0	0	0	0	0	0	0	0	0	0	0	0	0	0	0	0	0	0	0	0	0	0	0	0	0	0	0	0	0	0	0	0	0	0	0	0	0	0	0
1012.89	0	0	0	0	152.475	0	0	0	0	0	0	0	0	0	0	0	0	0	542.249	0	0	0	0	0	0	0	0	0	0	0	0	0	0	0	0	0	0	0	0	0	0	0	0	0	0	0	0	0	0
1012.9	0	2849.9	0	0	0	0	0	0	0	0	0	0	0	0	0	0	0	0	0	0	0	0	0	0	0	0	0	0	0	0	0	0	0	0	0	0	0	0	0	0	504.417	0	0	0	0	0	0	0	0
1012.91	0	0	0	0	0	0	0	0	0	0	0	0	0	0	0	0	0	0	0	0	0	0	0	0	0	0	0	0	0	4057.91	0	0	0	0	0	0	0	0	0	0	0	314.212	0	0	0	0	0	0	0
1012.92	0	0	0	0	0	0	0	0	0	0	0	0	0	0	0	0	0	0	0	0	0	0	0	0	0	1006.02	0	0	0	0	0	0	0	350.072	0	0	0	0	0	0	0	0	0	0	0	0	0	0	0
1012.93	0	0	0	0	972.867	0	0	0	0	0	0	0	0	0	0	5304.87	0	0	0	453.003	0	0	0	0	0	341.494	0	0	0	0	0	0	0	0	0	0	0	0	0	0	584.971	0	0	0	0	0	0	0	0
1012.94	0	0	0	0	0	0	0	0	4651.29	0	0	0	0	0	0	0	0	0	0	0	0	0	0	0	0	0	0	0	0	0	0	0	0	0	0	0	0	0	0	0	0	0	0	0	0	0	0	0	0
1012.95	0	0	0	0	0	0	0	0	0	0	0	0	0	0	0	0	0	0	0	0	0	0	0	0	0	0	385.253	0	0	0	0	0	0	0	0	0	0	0	0	0	0	0	0	0	0	0	0	0	0
1012.96	0	0	0	0	217.355	0	0	0	0	0	0	0	0	0	0	0	0	0	0	474.521	0	0	0	0	0	0	0	0	0	0	0	0	0	127.451	0	0	0	0	0	0	0	0	0	0	0	0	0	0	0
1012.97	0	0	0	0	0	0	0	0	0	0	0	0	0	0	0	0	0	0	214.191	0	0	0	0	592.423	0	0	0	0	0	0	0	0	0	0	0	0	0	0	0	0	0	0	0	0	0	0	0	0	0
1012.98	0	0	0	0	0	0	0	0	0	0	0	0	0	0	0	0	1863.92	0	0	0	0	0	0	0	0	0	0	0	0	0	0	0	0	0	0	0	737.415	0	0	0	0	0	0	0	0	0	0	0	0
1012.99	0	0	0	0	223.616	0	0	0	0	0	0	0	0	0	0	0	0	0	0	0	0	0	0	0	4330.64	0	0	0	0	0	3817.77	0	0	0	0	0	0	0	0	0	0	0	0	0	0	0	0	0	0
1013	0	0	0	0	0	0	0	0	0	0	0	528.341	0	0	0	0	0	0	0	0	0	0	0	0	0	0	0	0	0	0	0	0	0	0	0	0	0	0	0	0	917.974	0	0	0	0	0	3583.26	0	0
1013.02	633.424	0	0	0	0	0	0	0	0	603.823	0	0	1918.55	0	0	524.805	0	0	0	0	0	0	0	0	0	0	0	0	0	0	0	0	0	0	0	0	0	0	0	0	0	0	0	0	0	1006.76	0	0	0
1013.03	0	0	0	0	0	0	0	0	0	0	0	3652.65	0	0	0	0	0	0	0	0	0	0	0	0	0	0	0	0	0	0	0	0	0	0	0	0	0	0	0	0	0	0	0	0	0	0	0	0	0
1013.04	0	0	1634.88	0	0	0	0	0	0	0	0	0	0	0	0	0	0	0	0	0	0	0	0	0	0	0	0	0	0	0	0	0	0	511.35	0	0	0	0	0	0	0	0	0	0	0	0	0	0	0
1013.05	0	0	0	0	0	3905.98	0	2573.25	0	0	0	0	0	0	0	0	0	0	0	0	0	0	0	0	0	0	0	0	0	0	0	0	0	0	0	0	0	0	0	0	0	0	0	0	0	0	0	0	0
1013.06	0	0	0	0	0	0	0	0	0	0	0	813.991	0	0	0	0	0	0	0	0	0	0	0	0	0	0	0	0	0	0	0	0	0	0	0	0	0	0	0	0	0	0	0	0	0	0	0	0	0
1013.07	0	704.388	0	0	0	0	0	0	0	0	0	0	0	0	0	0	0	0	0	415.65	0	0	0	0	0	0	0	1565.71	0	0	0	0	0	0	0	0	0	0	0	0	0	0	207.731	0	0	0	0	0	0
1013.08	0	0	0	0	0	0	0	0	0	0	0	1743.7	0	0	0	0	0	0	0	0	0	0	0	0	0	0	0	0	0	0	0	0	0	0	0	0	597.216	0	0	0	0	0	0	0	0	0	0	0	0
1013.09	0	0	0	0	0	0	0	0	0	0	0	633.838	0	0	0	0	0	0	3984.27	0	0	0	0	0	0	0	0	0	0	0	0	0	0	293.703	0	0	0	0	0	4323.77	0	0	0	0	0	0	0	0	0
1013.1	0	0	0	0	0	0	0	0	0	0	0	0	0	0	0	0	0	0	0	0	0	0	0	0	0	0	0	0	0	0	0	0	0	0	0	0	0	0	0	0	508.643	0	209.45	0	0	0	0	0	0
1013.11	0	0	0	0	0	0	0	0	0	0	0	0	0	0	0	0	0	0	0	0	0	0	0	0	0	0	0	0	0	0	0	0	0	0	0	0	0	0	0	0	0	0	0	0	0	0	0	0	0
1013.13	0	0	0	0	192.733	0	0	0	0	0	0	0	0	0	0	0	0	0	241.382	0	0	0	0	0	0	0	0	0	0	0	0	0	0	0	0	0	0	0	0	0	2441.84	0	0	0	0	0	0	0	0
1013.14	315.224	0	0	0	0	0	0	0	0	0	0	0	0	0	0	0	0	0	0	0	0	0	0	0	0	0	0	0	0	0	0	0	0	0	0	0	0	0	0	0	0	0	233.939	0	0	0	0	0	0
1013.16	0	0	0	0	0	0	0	0	0	0	0	0	0	0	0	0	0	0	0	0	0	0	0	0	0	462.782	0	0	0	0	0	0	0	0	0	0	0	0	0	0	0	0	0	0	0	0	0	0	0
1013.17	0	0	0	0	0	0	0	0	0	0	2154.97	0	0	0	0	0	0	0	0	0	0	0	0	0	0	0	0	0	0	0	0	0	0	0	0	0	0	0	0	0	0	0	0	0	0	0	0	0	0
1013.18	0	0	0	0	258.023	0	0	0	0	0	0	0	0	0	0	0	0	0	0	0	0	0	0	0	0	0	445.504	0	0	0	0	0	0	0	0	0	0	0	0	0	0	0	0	0	0	0	0	0	0
1013.21	0	0	0	0	0	0	0	0	0	0	0	0	0	0	0	223.166	0	0	0	0	0	0	0	0	0	0	0	0	227.159	0	0	0	0	0	0	0	0	0	0	0	0	0	0	0	0	0	0	0	0
1013.23	0	0	0	0	213.517	0	0	0	0	0	0	0	0	0	0	0	0	0	0	0	0	0	0	0	0	0	0	0	0	0	0	0	0	117.236	0	0	0	0	0	0	0	0	0	0	0	0	0	0	0
1013.24	0	0	0	0	0	0	0	0	0	0	0	0	0	0	0	0	0	0	0	378.841	0	0	0	0	0	0	0	0	0	0	0	0	0	0	0	0	0	0	0	0	0	0	148.962	0	0	0	0	0	0
1013.26	0	0	0	0	0	0	0	0	0	0	0	0	0	0	0	0	0	0	194.072	0	0	0	0	373.783	0	0	0	0	0	0	0	0	0	611.572	0	0	0	0	0	0	0	0	0	0	0	0	0	0	0
1013.27	0	0	0	0	265.327	0	0	0	0	0	0	0	0	0	0	5838.93	0	0	0	0	0	0	0	880.299	0	0	0	0	0	0	0	0	0	0	0	0	0	0	0	0	0	0	0	0	0	0	0	0	0
1013.28	0	0	0	0	0	0	0	0	0	0	0	0	0	0	0	0	0	0	0	0	0	0	0	0	0	0	0	0	0	0	0	0	0	0	0	0	0	0	0	0	0	0	0	0	0	0	0	0	0
1013.29	0	0	0	0	0	0	0	0	0	0	0	0	0	0	0	0	0	0	0	0	0	0	0	0	0	0	0	0	0	0	0	0	0	410.887	0	0	0	0	0	0	0	0	0	0	0	0	0	0	0
1013.3	0	0	0	0	291.528	0	0	0	0	0	0	0	0	0	0	0	0	0	0	0	0	0	0	0	0	0	0	0	0	0	0	0	0	0	0	0	0	0	0	0	0	0	0	0	0	0	0	0	0
1013.31	0	0	0	0	0	0	0	0	0	0	0	0	0	0	0	0	0	0	0	0	0	0	0	0	0	0	0	0	0	0	0	0	0	0	0	0	0	0	0	0	0	0	0	0	0	0	0	0	0
1013.32	0	0	0	0	0	0	0	0	0	0	0	0	0	0	0	0	0	0	0	0	0	0	0	0	0	0	387.783	0	0	3679.08	0	0	1245.76	362.436	0	0	0	0	0	0	417.371	0	0	0	0	0	0	0	0
1013.35	0	0	0	4166.95	0	0	0	0	0	0	0	0	0	0	0	202.91	0	0	806.175	0	0	0	0	0	0	0	0	0	0	0	0	0	0	0	0	0	0	0	0	0	417.45	380.058	0	0	0	0	0	0	0
1013.37	0	0	0	0	0	0	0	0	0	0	0	0	0	0	0	0	0	0	0	0	0	0	0	0	0	0	0	0	0	0	0	0	0	0	0	0	0	0	0	0	0	0	0	0	0	0	0	0	0
1013.4	0	0	0	0	0	0	0	0	0	0	0	0	0	0	0	0	0	0	0	0	0	0	0	0	0	0	0	0	0	0	0	0	0	0	0	0	0	0	0	0	0	0	0	0	0	0	0	0	0
1013.41	0	0	0	0	1897.33	0	0	0	0	0	0	0	0	0	0	0	0	0	0	0	0	0	0	0	0	0	348.237	0	0	0	0	0	0	200.153	0	0	0	0	0	0	0	0	0	0	0	0	0	0	0
1013.42	0	3620.19	0	0	0	0	0	0	0	0	0	0	0	0	0	500.796	0	0	0	0	0	0	0	0	0	0	0	0	0	0	0	0	0	0	0	0	0	0	0	0	0	350.536	0	0	0	0	0	0	0
1013.43	0	0	0	0	0	0	0	0	0	0	0	0	0	0	0	167.856	0	0	0	0	0	0	0	0	0	0	0	0	0	0	0	0	0	0	0	0	0	0	0	0	0	0	0	0	0	0	0	0	0
1013.44	0	0	0	0	0	0	0	0	0	0	0	0	0	0	0	0	0	0	0	424.515	0	0	0	0	0	0	0	0	0	0	0	0	0	590.812	0	0	0	0	0	0	0	0	0	0	0	0	0	0	0
1013.45	0	0	0	0	185.229	573.75	0	0	0	0	0	0	0	0	0	0	0	0	0	0	0	0	0	0	0	0	0	0	0	0	0	0	0	0	0	0	0	0	0	0	0	0	0	0	0	0	0	0	0
1013.46	0	0	0	4181.97	0	0	3796.8	0	0	0	0	0	0	0	0	0	0	0	0	0	0	0	0	0	0	0	0	0	0	0	0	0	0	101.13	0	0	0	0	0	0	0	0	0	0	0	0	0	0	0
1013.48	0	0	0	0	0	0	0	0	0	0	0	0	0	0	4486.94	0	0	0	0	0	0	0	0	0	0	0	0	0	0	0	0	0	0	0	0	0	0	0	0	0	0	0	0	0	0	0	0	0	0
1013.49	0	0	0	0	0	0	0	0	0	0	0	0	0	0	0	0	0	0	0	0	0	0	0	0	0	0	0	0	0	0	0	0	0	0	0	0	0	0	0	0	0	0	0	0	0	0	0	0	0
1013.5	0	0	0	0	260.918	0	0	0	0	0	0	0	0	0	0	0	0	0	0	0	0	0	0	0	0	0	0	0	761.063	0	0	0	0	0	0	0	0	0	0	0	0	0	0	871.986	0	0	0	0	0
1013.51	244.641	0	0	0	0	0	0	0	0	0	0	0	0	0	0	0	0	0	0	0	0	0	0	0	0	0	0	0	0	0	0	0	0	0	0	0	0	0	0	0	0	0	0	0	0	0	0	0	0
1013.52	0	0	0	0	0	0	0	0	0	0	0	0	0	0	0	0	0	0	0	0	0	0	0	0	0	0	0	0	393.534	0	0	0	0	373.182	0	0	0	0	3157.52	0	0	0	0	0	0	953.045	0	0	0
1013.53	0	0	0	0	165.67	0	0	0	0	0	0	0	0	0	0	0	0	0	0	0	0	0	0	0	0	0	2668.54	0	0	0	0	0	0	0	0	0	0	0	0	0	0	0	0	0	0	0	0	0	0
1013.54	0	0	0	0	0	0	0	0	0	0	0	0	0	0	0	0	0	0	0	0	0	0	0	0	0	0	0	0	0	0	0	0	0	0	0	0	0	0	0	0	0	0	0	0	0	0	0	0	0
1013.55	0	0	0	0	0	790.386	0	0	0	0	0	0	0	0	0	0	0	0	0	0	0	0	0	0	0	0	0	0	0	0	0	0	0	0	0	0	0	0	0	0	1437.9	0	0	0	0	0	0	0	0
1013.56	0	0	0	0	0	0	0	0	0	0	0	0	0	0	0	0	0	0	0	0	0	0	0	0	0	0	0	0	0	0	0	0	0	0	0	0	0	0	0	0	0	0	0	8437.3	0	0	0	0	0
1013.57	0	0	0	0	237.117	0	0	0	0	0	0	0	0	0	0	0	0	0	0	0	0	0	0	0	0	0	0	0	0	0	0	0	0	0	0	0	0	0	0	0	0	0	0	0	0	0	0	0	0
1013.58	0	0	0	0	0	0	0	0	0	0	0	0	0	0	0	208.061	0	0	0	0	0	0	0	0	0	0	0	0	0	0	0	0	0	0	0	0	0	0	0	0	413.34	0	0	0	0	0	0	0	0
1013.59	0	0	0	0	0	0	0	0	0	0	0	0	0	0	0	0	0	0	0	0	0	0	0	0	0	0	0	0	0	0	0	0	0	0	0	0	0	0	0	0	0	0	0	0	0	0	0	0	0
1013.6	0	0	0	3277.8	0	0	0	0	0	0	0	0	0	0	0	0	0	0	0	0	0	0	0	0	0	0	0	0	0	0	0	0	0	0	0	0	0	0	0	0	0	504.505	0	1089.06	0	0	0	0	0
1013.61	0	0	0	0	0	0	0	0	0	0	0	0	0	0	0	132.37	0	0	0	0	0	0	0	0	0	0	0	0	0	0	0	0	0	0	0	0	0	0	0	0	0	0	0	0	0	0	0	0	0
1013.62	0	0	1515.21	0	0	0	0	0	4522.97	0	0	0	0	0	0	0	0	0	0	0	0	0	0	0	0	0	0	0	0	1917.31	0	0	0	0	0	0	0	0	0	0	0	0	0	0	0	0	0	0	0
1013.64	0	0	0	0	238.585	0	0	0	0	0	0	0	0	0	0	0	0	0	0	0	0	0	0	0	0	0	0	0	0	0	0	0	0	0	0	0	0	0	0	0	0	0	347.345	0	0	0	0	0	0
1013.65	0	0	0	0	0	0	0	0	0	0	0	0	0	0	0	0	0	0	0	0	0	0	0	0	0	0	0	0	0	0	3130.13	0	0	383.796	0	0	0	0	0	0	451.751	0	0	0	0	0	0	0	0
1013.66	0	0	0	0	0	0	0	0	0	0	0	0	0	0	0	0	0	0	0	0	0	0	0	0	0	0	0	0	0	0	0	0	0	0	0	0	0	0	0	0	0	0	0	0	0	0	0	0	0
1013.67	0	0	0	0	0	0	0	0	0	0	0	0	0	0	0	0	0	0	0	0	0	0	0	0	0	0	0	0	0	0	140803	0	0	171.112	0	0	0	0	0	0	0	0	0	0	0	0	0	0	0
1013.68	0	0	0	0	0	0	0	0	0	0	0	0	0	0	0	0	0	0	2174.97	0	0	0	0	0	0	0	0	0	0	0	56737.6	0	0	0	0	0	0	0	0	0	0	0	0	0	0	0	0	0	0
1013.69	0	0	0	0	0	0	0	0	0	0	0	0	0	0	0	0	0	0	264.438	0	0	0	0	0	0	0	0	0	0	0	0	0	0	0	0	0	0	0	0	0	0	0	0	0	3021.73	0	0	0	0
1013.7	0	0	0	0	262.467	0	0	0	0	0	0	0	0	0	0	0	0	0	0	0	0	0	0	0	0	0	0	0	0	0	0	0	0	177.868	0	0	0	0	0	0	0	0	0	0	0	0	0	0	0
1013.71	0	0	0	0	0	0	0	0	0	0	0	0	0	0	0	0	0	0	0	0	0	0	0	0	0	0	0	0	340.496	0	0	0	0	0	0	0	667.614	0	0	0	0	378.556	0	0	0	0	0	0	0
1013.72	0	0	0	0	769.08	0	0	0	0	0	0	0	0	0	0	0	0	0	0	0	0	0	0	0	0	0	0	0	0	0	0	0	0	0	0	0	0	0	0	0	0	0	0	0	0	0	0	0	0
1013.73	0	0	0	0	0	0	0	0	0	0	0	0	0	0	0	161.009	0	0	0	0	0	0	0	0	0	0	0	0	0	0	0	0	0	0	0	0	0	0	0	0	0	0	135.183	0	0	0	0	0	0
1013.74	0	0	0	0	0	0	0	0	0	0	0	0	0	0	0	0	0	0	0	0	0	0	0	0	0	0	0	0	0	0	0	0	0	0	0	0	0	0	0	0	0	0	0	0	0	0	0	0	0
1013.75	0	0	0	0	0	0	0	0	0	0	0	0	0	0	0	0	0	0	894.3	0	0	0	0	0	0	0	0	0	0	0	0	0	0	156.205	0	0	0	0	0	0	0	0	0	0	0	0	0	0	0
1013.77	0	0	0	0	0	0	0	0	0	0	0	0	0	0	0	0	0	0	0	0	0	0	0	0	0	0	0	0	0	0	0	0	0	286.598	0	0	0	0	0	0	0	0	0	0	0	0	0	0	0
1013.78	0	0	0	0	0	0	0	0	0	0	0	0	0	0	0	0	0	0	0	0	0	0	0	0	0	0	0	0	0	0	0	0	0	144.849	0	0	0	0	0	0	0	0	0	0	0	0	0	0	0
1013.79	0	0	0	0	0	0	0	0	0	0	0	0	0	0	0	0	0	0	0	0	0	0	0	0	0	0	0	0	0	0	0	0	0	0	0	0	0	0	0	0	0	0	0	0	0	0	0	0	0
1013.8	0	0	0	0	0	0	0	0	0	0	0	0	0	0	0	0	0	0	0	0	0	0	0	0	0	0	0	0	0	0	0	0	0	220.367	0	0	0	0	0	0	0	0	0	0	0	0	0	0	0
1013.81	0	0	0	0	0	0	0	0	0	0	0	0	0	0	0	0	0	0	0	0	0	0	0	0	0	0	0	0	0	0	0	0	0	332.121	0	0	784.867	0	0	0	0	0	0	0	0	0	0	0	0
1013.82	0	0	0	0	0	0	0	0	0	0	0	0	0	0	0	0	0	0	0	0	0	0	0	0	0	1169.19	0	0	0	0	0	0	0	0	0	0	0	0	0	0	0	0	0	0	0	0	0	0	0
1013.83	0	0	0	0	0	0	0	0	0	0	0	0	0	0	0	0	0	0	0	0	0	0	0	0	0	0	0	0	2834.19	0	0	0	0	0	0	0	0	0	0	0	0	0	0	0	0	0	0	0	0
1013.84	0	0	0	0	0	0	0	0	0	0	0	0	0	0	0	221.376	0	0	0	0	0	0	0	0	0	0	0	0	0	868.358	0	0	0	0	0	0	0	0	0	0	0	0	0	0	0	0	0	0	0
1013.85	0	0	0	0	0	0	0	0	0	0	0	0	0	0	0	0	0	0	0	422.418	0	0	0	0	0	0	0	0	0	0	0	0	0	0	0	0	0	0	0	0	0	0	0	0	0	0	0	0	680.486
1013.86	0	0	0	0	0	0	0	0	0	0	0	0	0	0	0	0	0	0	0	0	0	0	0	0	0	1455.22	0	0	0	0	0	0	0	476.434	0	0	0	0	0	0	0	0	0	0	0	0	0	0	0
1013.87	0	0	0	0	0	0	0	0	0	0	0	0	0	3217.4	0	0	0	0	0	0	0	0	0	0	0	0	0	0	0	1011.13	0	0	0	161.818	0	0	0	0	0	0	0	0	0	0	0	0	0	0	0
1013.88	0	0	0	0	0	0	0	0	0	0	0	0	0	0	0	0	0	0	0	0	0	0	0	0	0	0	0	0	0	0	0	0	0	0	0	0	0	0	0	0	0	0	0	0	0	0	0	0	0
1013.89	0	0	0	0	0	0	0	0	0	0	0	0	0	0	0	0	0	0	0	0	0	0	0	0	0	0	0	0	0	0	0	0	0	0	0	0	0	0	0	0	0	0	0	0	0	0	0	0	0
1013.9	0	0	0	0	206.107	0	0	0	0	4445.86	0	0	0	0	0	0	0	0	0	0	0	0	0	0	0	0	0	0	0	0	0	0	0	202.29	0	1736.82	0	0	0	0	0	0	0	0	0	0	0	0	0
1013.91	0	0	0	0	0	0	0	0	0	0	0	0	0	0	0	0	0	0	0	497.106	0	0	0	0	0	0	0	0	0	0	0	0	0	0	0	0	0	0	0	0	0	0	0	0	0	0	0	0	0
1013.92	741.24	0	0	0	0	0	0	0	0	0	0	0	0	0	0	0	0	0	0	0	0	0	0	0	0	0	0	0	0	0	0	0	0	0	0	0	0	0	0	0	0	0	0	0	0	0	0	0	0
1013.93	0	0	0	0	0	0	0	0	0	0	0	0	0	0	0	0	0	0	0	0	0	0	0	0	0	0	469.1	0	0	2759.37	0	0	0	0	0	0	0	0	0	0	0	0	0	0	0	0	0	0	0
1013.94	0	0	0	0	0	0	0	0	0	0	0	0	0	0	0	0	0	0	0	0	0	0	0	0	0	0	0	0	0	0	0	0	0	0	0	0	0	0	0	0	0	0	0	0	0	0	0	0	0
1013.95	0	0	0	0	0	0	0	0	0	0	0	2929.54	0	0	0	0	0	0	293.998	0	0	0	0	0	2236.58	534.48	0	0	0	0	0	0	0	0	0	0	0	0	0	0	0	0	0	717.061	0	0	0	0	0
1013.96	0	0	0	0	0	0	0	0	0	0	0	0	0	0	0	0	0	0	0	0	0	0	0	0	0	953.584	0	0	0	1124	0	0	0	0	0	0	0	0	0	0	0	0	0	0	0	0	0	0	0
1013.97	0	0	0	0	0	0	0	0	0	0	0	0	0	0	0	0	0	0	0	410.01	0	0	0	0	0	0	0	0	0	0	0	0	0	0	0	0	0	0	0	0	0	0	0	0	0	0	0	0	0
1013.99	0	0	0	0	0	0	0	0	0	0	0	457.544	0	0	0	0	0	0	0	0	0	0	0	0	0	0	0	0	0	0	0	0	0	0	0	0	0	0	0	0	0	0	0	0	0	2556.48	0	0	0
1014	0	0	0	0	0	0	0	0	0	0	0	0	0	0	0	121.384	0	0	0	0	0	0	0	0	0	0	0	0	0	0	0	0	0	0	0	0	0	0	0	0	0	0	0	0	0	0	0	0	0
1014.01	0	0	0	0	0	0	0	0	0	0	0	0	0	0	0	0	0	0	0	0	0	0	0	0	0	0	0	0	0	0	0	0	0	0	0	0	0	0	0	0	0	0	0	0	0	1465.27	0	0	0
1014.02	0	0	0	0	376.507	0	0	0	0	0	0	0	0	0	0	0	0	0	0	469.18	3285.01	0	0	0	0	0	0	0	0	0	0	0	0	309.163	0	0	0	0	0	0	0	0	0	0	0	0	0	0	0
1014.03	0	0	0	0	0	0	0	0	0	0	0	0	0	0	0	0	0	0	0	0	0	0	2813.28	0	0	0	0	0	0	0	0	0	0	0	0	0	0	0	0	0	654.916	0	0	0	0	0	0	0	0
1014.04	0	0	0	0	0	0	0	0	0	0	0	0	0	0	0	0	0	0	0	2434.07	0	0	0	0	0	0	0	0	0	0	0	0	0	0	0	0	0	0	0	0	0	0	0	0	0	0	0	0	0
1014.05	0	0	1697.97	0	0	0	0	0	0	0	0	0	0	0	2782.72	0	0	0	0	0	0	0	0	0	0	0	0	0	0	0	0	0	0	0	0	0	0	0	0	0	576.925	0	0	0	0	0	0	0	0
1014.06	0	0	0	0	0	0	0	0	0	0	0	0	0	0	0	0	0	0	0	0	0	0	0	0	0	0	0	0	0	0	0	0	0	0	0	0	0	0	0	0	0	0	0	0	0	0	3015.43	0	0
1014.09	0	0	0	0	0	643.349	0	0	0	0	0	0	0	0	0	0	0	0	0	0	0	0	0	0	0	0	0	0	0	0	0	0	0	0	0	0	0	0	0	0	0	0	0	0	0	0	0	0	0
1014.1	0	0	0	0	0	0	0	0	0	0	0	0	0	0	0	0	0	0	0	0	0	0	0	0	0	0	0	0	0	0	0	0	0	0	0	0	0	0	0	0	0	0	492.138	0	0	0	0	0	0
1014.12	0	0	0	0	0	0	0	0	0	0	0	0	0	0	0	0	0	0	0	0	0	0	0	0	0	0	0	0	0	0	0	0	0	172.382	0	0	0	0	0	0	554.417	0	0	0	0	0	0	0	0
1014.15	0	0	0	0	0	0	0	0	0	0	0	0	0	0	0	0	0	0	246.968	0	0	0	0	0	0	0	0	0	0	0	0	0	0	187.019	0	0	0	0	0	0	0	0	0	0	0	0	0	0	0
1014.16	0	0	0	0	0	0	0	0	0	0	0	0	0	0	0	0	0	0	0	0	0	0	0	0	0	446.892	468.203	0	0	0	0	0	0	0	0	0	0	0	0	0	0	0	0	0	0	0	0	0	0
1014.17	0	0	0	0	0	0	0	0	0	0	6788.52	0	0	0	0	0	0	0	0	0	0	0	0	0	0	0	0	0	0	0	0	0	0	0	0	0	0	0	0	0	0	0	0	0	0	0	0	0	0
1014.19	0	0	0	0	0	0	0	0	0	0	0	0	0	0	0	0	0	0	0	0	0	0	0	0	0	0	776.029	0	0	0	0	0	0	0	0	0	0	0	0	0	0	0	0	0	0	0	0	0	0
1014.2	0	0	0	0	0	0	0	0	0	0	0	0	0	0	0	0	0	0	0	2637	0	0	0	0	0	0	0	0	0	0	0	0	0	0	0	0	0	0	0	0	0	0	0	0	0	0	0	0	0
1014.21	0	0	0	0	0	0	0	0	0	0	0	0	0	0	0	0	0	0	0	0	0	0	0	0	0	0	0	0	0	0	0	0	0	532.512	0	0	0	0	0	0	0	0	5798.24	0	0	0	0	0	0
1014.23	0	0	0	0	0	0	0	0	0	0	0	0	0	0	0	0	0	0	0	0	0	0	0	0	0	0	0	0	227.09	0	0	0	0	0	0	0	0	0	0	0	0	0	194.019	0	0	0	0	0	0
1014.24	0	0	0	0	0	0	0	0	0	0	0	0	0	0	0	146.697	0	0	0	0	0	0	0	0	0	0	0	0	0	0	0	0	0	579.94	0	0	0	0	0	0	0	0	0	0	0	0	0	0	0
1014.26	0	0	0	0	0	0	0	0	0	0	0	0	0	0	0	0	0	0	0	0	0	0	0	0	0	0	0	0	0	0	0	0	0	0	0	0	0	0	0	0	0	0	0	0	0	0	0	0	0
1014.27	0	0	0	0	0	0	0	0	0	0	0	0	0	0	0	0	0	0	0	0	0	0	0	0	0	0	0	0	0	0	0	0	0	0	0	0	0	0	0	0	0	0	0	0	0	0	0	0	0
1014.28	0	0	0	0	0	0	0	0	0	0	0	0	0	0	0	0	0	0	0	0	0	0	0	0	0	0	0	0	0	0	0	0	0	139.297	0	0	0	0	0	0	0	0	0	0	0	0	0	0	0
1014.29	0	0	0	0	293.848	0	0	0	0	0	0	0	0	0	0	0	0	0	0	0	0	0	0	0	0	0	0	0	0	0	0	0	0	0	0	0	0	0	0	0	0	0	0	0	0	0	0	0	0
1014.3	0	0	0	0	0	0	0	0	0	0	0	0	0	0	0	0	0	0	0	0	0	0	0	0	0	0	0	0	0	0	0	0	0	0	0	0	0	0	0	0	0	0	0	0	0	0	0	0	0
1014.31	0	0	0	0	0	0	0	0	0	0	0	0	0	0	0	489.631	0	0	0	0	0	0	0	0	0	0	392.866	0	0	0	0	0	0	277.838	0	0	0	0	4065.42	0	0	0	0	0	0	0	0	0	0
1014.32	0	0	0	0	0	0	0	0	0	0	0	1863.63	0	0	0	0	0	0	0	0	0	0	0	0	0	0	0	0	0	0	0	0	0	0	0	0	0	0	0	0	0	0	0	0	0	0	0	0	0
1014.33	0	0	0	0	0	0	0	0	0	0	0	0	0	0	0	0	0	0	356.042	0	0	0	0	0	0	0	0	0	0	0	3996.15	0	0	0	0	0	0	0	0	0	0	0	0	0	0	0	0	0	0
1014.34	0	0	0	0	266.153	0	0	0	0	0	0	0	0	0	0	492.85	0	0	0	0	0	0	0	0	0	0	0	0	0	0	0	0	0	0	0	0	0	0	0	0	0	0	0	820.511	0	0	0	0	0
1014.35	655.175	0	0	0	0	0	0	0	0	0	0	0	0	0	0	182.558	0	0	0	0	0	0	0	0	0	574.076	0	0	0	0	0	0	0	0	0	0	0	0	0	0	0	0	0	0	0	0	0	0	0
1014.36	0	0	0	0	0	0	0	0	0	0	0	0	0	0	0	0	0	0	0	0	0	0	0	0	0	0	0	0	0	0	0	0	0	0	0	0	0	0	0	0	0	0	0	0	0	0	0	0	0
1014.38	0	0	0	0	0	0	0	0	0	0	0	0	0	0	0	0	0	0	0	0	0	0	0	0	0	0	0	0	0	0	0	0	0	0	0	0	0	0	0	0	0	0	0	0	0	0	0	0	0
1014.39	265.015	0	0	0	0	0	0	0	0	0	0	0	0	0	0	0	0	0	0	0	0	0	0	0	0	496.196	0	0	0	0	0	0	0	0	0	0	0	0	0	0	0	0	0	0	0	0	0	0	0
1014.4	0	0	0	0	0	0	0	0	0	0	0	0	0	0	0	165.915	0	0	0	0	0	0	0	0	0	0	0	0	0	0	0	0	0	0	0	0	0	0	0	0	0	0	0	0	0	0	0	0	0
1014.41	0	0	0	0	0	0	0	0	0	0	0	0	0	0	0	0	0	0	0	0	0	0	0	0	0	0	0	0	0	0	0	0	0	0	0	0	0	0	0	0	0	0	0	0	0	0	0	0	0
1014.42	223.001	0	0	0	213.364	0	0	0	0	0	0	0	0	0	0	0	0	0	0	0	0	0	0	0	0	0	0	0	0	0	0	0	0	0	0	0	0	0	0	0	0	0	0	0	0	0	0	0	0
1014.43	0	0	0	0	0	0	0	0	0	0	0	0	0	0	0	0	0	0	0	0	0	0	0	0	0	0	0	0	0	0	0	0	0	0	0	0	0	0	0	0	0	0	0	0	0	0	0	0	0
1014.44	0	0	0	0	0	0	0	0	0	0	0	0	0	0	0	0	0	0	0	0	0	0	0	0	0	0	0	0	0	0	0	0	0	0	0	0	0	0	0	0	956.41	0	0	0	0	0	0	0	0
1014.45	0	0	0	0	0	0	0	0	0	0	0	0	0	0	0	0	0	0	0	0	0	0	0	0	0	508.483	0	0	0	0	0	0	0	241.798	0	0	0	0	0	0	0	0	0	0	0	0	0	0	0
1014.46	0	0	0	0	0	0	0	0	0	0	0	0	0	0	0	0	0	0	0	0	0	0	0	0	0	0	1188.03	0	0	0	0	0	0	0	0	0	0	0	0	0	452.316	0	0	0	0	0	0	0	0
1014.47	0	0	0	0	0	0	0	0	0	0	0	0	0	0	0	0	0	0	0	0	0	0	0	0	0	0	0	0	0	0	0	0	0	0	0	3812.71	692.954	0	0	0	0	0	0	0	0	0	0	0	0
1014.48	0	0	0	0	0	0	0	0	4304.55	0	0	0	0	0	0	0	0	1005.17	216.34	0	0	0	0	0	0	0	0	0	0	0	0	0	0	0	0	0	0	0	0	0	0	0	240.65	0	0	0	0	0	0
1014.49	0	0	0	0	0	0	0	0	0	0	0	0	0	0	0	0	0	0	0	0	0	0	0	0	0	0	412.08	0	0	0	0	3718.59	0	0	0	0	0	0	0	0	0	0	0	0	0	0	0	6009.67	0
1014.5	0	0	0	0	0	0	0	0	0	0	0	0	0	0	0	0	0	0	0	0	0	0	0	0	0	0	0	0	0	0	0	0	0	0	0	0	0	0	0	0	0	0	0	0	0	0	0	0	0
1014.51	0	0	0	0	0	0	0	0	0	0	0	0	0	0	0	0	0	0	0	0	0	0	0	0	0	0	0	0	0	0	0	3358.54	0	0	0	0	0	0	0	0	0	0	0	0	0	0	0	0	0
1014.53	0	0	0	0	0	0	0	0	0	0	0	0	0	0	0	0	0	0	0	0	0	0	0	0	0	0	0	0	0	0	0	0	0	230.692	0	0	0	0	0	0	0	0	0	0	0	0	0	0	0
1014.55	0	0	0	0	306.28	0	0	0	0	0	0	0	0	0	0	0	0	0	0	0	0	0	0	0	0	0	0	0	0	0	0	0	0	0	0	0	0	0	0	0	586.139	0	0	0	0	0	0	0	0
1014.56	0	0	0	0	0	0	0	3621.31	0	0	0	0	0	0	0	0	0	0	0	0	0	0	2996.44	0	0	0	0	0	0	0	0	0	0	0	0	0	0	0	0	4682.5	0	0	0	0	0	0	0	0	0
1014.57	3903.24	0	0	0	0	0	0	0	0	0	0	0	0	0	0	0	0	0	0	0	0	0	0	0	0	0	0	0	0	0	0	0	0	355.731	0	0	0	0	0	0	0	0	146.246	0	0	0	0	0	0
1014.58	0	0	0	0	0	0	0	0	0	0	0	0	0	0	0	0	0	0	0	0	0	0	0	0	0	0	0	0	0	0	0	0	0	0	0	0	0	0	0	0	0	0	362.922	0	0	0	0	0	0
1014.59	0	0	0	0	0	0	0	0	0	0	0	0	0	0	0	0	0	0	0	0	0	0	0	0	0	0	0	0	0	0	0	0	0	0	0	0	0	0	0	0	0	0	0	0	0	0	0	0	0
1014.6	0	0	0	0	229.157	0	0	0	0	0	0	0	0	0	0	0	0	0	0	0	0	0	0	0	0	657.071	0	0	0	821.366	0	0	0	0	0	0	0	0	0	0	466.007	0	0	0	0	0	0	0	0
1014.63	0	0	0	0	0	0	0	0	0	0	0	0	0	0	0	0	0	0	0	0	0	0	0	0	0	0	342.232	2689.65	0	0	0	0	0	0	0	0	0	0	0	0	502.627	0	0	0	0	0	0	0	0
1014.64	0	0	0	0	0	0	0	0	0	0	0	0	0	0	0	0	0	0	0	0	0	0	0	0	0	0	0	0	0	0	0	0	0	0	0	0	0	0	0	0	0	0	282.865	0	0	0	0	0	0
1014.67	0	0	0	0	0	0	0	0	0	0	0	0	0	0	0	0	0	0	0	0	0	0	0	0	0	0	0	0	0	0	0	0	0	120.776	0	0	0	0	0	0	0	0	123.986	0	0	0	0	0	0
1014.68	0	0	0	0	0	0	0	0	0	0	0	0	0	0	0	0	0	0	0	0	0	0	0	0	0	0	0	0	0	0	112667	0	0	0	0	0	0	0	0	0	0	0	0	0	0	0	0	0	0
1014.7	0	0	0	0	0	0	0	0	0	0	0	0	0	0	0	0	0	0	0	0	0	0	0	0	0	0	0	0	0	0	0	0	0	0	0	0	0	0	0	0	0	0	104.265	0	0	0	0	0	0
1014.74	0	0	0	0	0	0	0	0	0	0	0	0	0	0	0	0	0	0	0	0	0	0	0	0	0	530.513	0	0	0	0	0	0	0	0	0	0	0	0	0	0	0	326.91	0	0	0	0	0	0	0
1014.75	0	0	0	0	0	0	0	0	0	0	0	0	0	0	0	0	0	0	0	0	0	0	0	0	0	0	0	0	0	0	0	0	0	0	0	0	0	0	0	0	0	0	0	0	0	0	0	0	0
1014.76	0	0	0	0	0	0	0	0	0	0	0	0	0	0	0	0	0	0	789.261	0	0	0	0	0	0	0	0	0	0	0	0	0	0	0	0	0	0	0	0	0	0	0	0	0	0	0	0	0	0
1014.77	0	0	0	0	2182.94	0	0	0	0	0	0	0	0	0	0	0	0	0	238.033	0	0	0	0	0	0	0	0	0	0	0	0	0	0	97.9626	0	0	0	0	0	0	0	0	0	0	0	0	0	0	0
1014.78	0	0	0	0	0	0	0	0	0	0	0	0	0	0	0	0	0	0	0	0	0	0	0	0	0	0	0	0	0	0	0	0	0	0	0	0	0	0	0	0	0	0	0	0	0	0	0	0	0
1014.79	0	0	0	0	0	0	0	0	0	0	2459.55	0	0	0	0	0	0	0	0	0	0	0	0	0	0	0	0	0	0	0	0	0	0	0	0	0	0	0	0	0	0	0	0	0	0	0	0	0	0
1014.8	0	0	0	0	0	0	0	0	0	0	0	0	0	0	0	0	0	0	0	0	0	0	0	0	0	672.467	0	0	0	0	0	0	0	0	0	0	0	0	0	0	0	0	0	0	0	0	0	0	0
1014.81	0	0	0	0	0	0	0	0	0	0	0	0	0	0	0	0	0	0	0	0	0	0	0	0	0	362.888	0	0	0	0	0	0	0	0	0	0	0	0	0	0	0	0	0	0	0	0	0	0	0
1014.82	0	0	0	0	0	0	0	0	1128.85	0	0	0	0	0	0	0	0	0	0	0	0	0	0	0	0	0	0	0	0	0	0	0	0	0	0	0	0	0	0	0	0	0	0	0	0	0	0	0	0
1014.83	0	0	0	0	0	0	0	0	0	0	0	0	0	0	0	0	0	0	0	0	0	0	0	0	0	0	0	0	0	0	0	0	0	0	0	0	0	0	0	0	0	0	0	0	0	0	0	4266.76	0
1014.84	0	0	0	0	0	0	0	0	0	0	0	0	0	0	0	0	0	0	0	0	0	0	0	0	0	0	0	0	0	0	0	3166.1	0	123.355	0	0	0	0	0	0	0	0	0	0	0	0	0	0	0
1014.85	0	673.661	0	0	0	0	0	0	0	0	0	0	0	0	0	0	0	0	0	0	0	0	0	0	0	0	268.51	0	0	0	0	0	0	0	0	0	0	0	0	0	0	0	0	0	0	0	0	0	0
1014.86	792.56	0	0	0	273.339	0	0	0	0	0	0	0	0	0	0	0	0	0	0	0	0	0	0	0	0	0	2795.24	0	0	0	0	0	0	0	0	0	796.983	0	0	0	0	0	0	0	0	0	0	0	0
1014.87	0	0	3028.95	0	0	0	0	0	0	0	0	0	0	0	0	0	0	0	0	0	0	0	0	0	0	0	0	0	0	0	0	0	0	205.094	0	0	0	0	4233.29	0	0	0	0	0	0	0	0	0	0
1014.88	0	4395.84	0	0	0	0	0	0	0	0	0	0	0	0	0	0	0	0	0	0	0	0	0	0	0	0	0	0	0	0	0	0	0	0	0	0	0	0	0	0	0	0	0	0	0	3998.85	0	0	872.451
1014.89	0	0	0	4912.86	174.259	0	0	0	0	0	0	0	0	0	0	0	0	0	0	0	0	0	0	561.057	0	490.06	0	0	0	0	0	0	0	0	0	0	0	0	0	0	0	0	0	0	0	0	0	0	0
1014.9	0	0	0	0	0	0	0	0	0	0	0	0	0	0	0	0	0	0	0	0	0	0	0	0	0	0	0	0	270.646	0	0	0	0	0	0	0	0	0	0	0	0	0	0	0	0	0	0	0	0
1014.91	0	0	0	0	0	0	0	0	0	0	0	0	0	0	0	0	0	0	0	0	0	0	0	0	0	0	0	0	0	922.566	0	0	0	0	0	0	0	0	0	0	0	0	0	0	0	0	0	0	0
1014.92	0	777.59	0	0	0	0	0	0	0	0	0	0	0	0	0	0	0	0	0	0	0	0	0	0	0	0	0	0	0	0	0	0	0	0	0	0	0	0	0	0	0	0	0	0	0	0	0	0	0
1014.93	0	0	0	0	0	0	0	0	0	0	0	0	0	0	0	0	0	0	0	0	0	0	0	0	0	0	0	0	0	0	0	0	0	0	0	0	0	0	0	0	0	0	0	0	0	0	0	0	0
1014.94	0	0	0	0	0	0	0	0	0	0	0	0	0	0	0	0	0	0	0	0	0	0	0	0	0	0	0	0	0	0	0	0	0	0	0	0	0	0	0	0	0	0	0	0	0	0	0	0	0
1014.95	0	0	0	0	226.904	0	0	0	0	0	0	0	0	0	0	0	0	0	0	0	0	0	0	0	0	0	0	0	300.691	0	0	2976.18	0	418.078	0	0	0	0	0	0	523.443	0	0	0	0	0	0	0	0
1014.96	0	0	717.539	0	0	0	0	0	0	0	0	0	0	2944.97	0	0	0	0	0	0	0	0	0	0	0	0	0	0	0	0	0	0	0	0	0	0	0	0	0	0	0	0	0	0	0	0	0	0	0
1014.97	0	0	0	0	0	0	0	0	0	0	0	0	0	0	0	193.052	0	0	0	0	0	0	0	0	0	0	0	0	0	0	0	0	0	0	0	0	0	0	0	0	0	0	0	0	0	0	0	0	0
1014.98	0	0	0	0	0	3473.92	0	0	0	0	0	0	0	0	0	0	4653.12	0	0	0	0	0	0	0	0	0	333.258	0	0	0	0	0	0	0	0	0	0	0	0	0	0	301.518	0	0	0	994.416	4723.88	0	0
1014.99	310.126	0	0	0	0	0	0	0	0	0	0	0	0	0	0	0	0	0	0	0	0	0	0	0	0	0	0	0	303.992	0	0	0	0	0	0	0	0	0	0	0	0	0	0	0	0	0	0	0	0
1015	0	0	0	0	0	0	0	0	0	0	0	0	0	0	0	0	0	0	0	0	0	0	0	0	0	0	0	0	0	0	0	0	0	0	0	0	0	0	0	0	0	404.867	0	652.709	0	0	0	0	0
1015.01	694.818	0	0	0	392.384	0	0	0	0	0	0	0	0	0	2118.06	0	0	0	0	0	0	0	0	0	0	0	0	0	0	0	0	0	0	391.801	0	0	0	0	0	0	493.053	0	0	0	0	0	0	0	0
1015.02	0	0	0	0	0	3286.27	0	0	0	0	0	0	0	0	0	0	0	0	0	0	0	0	0	0	0	0	0	0	0	0	0	0	0	0	0	0	0	0	0	0	0	0	0	0	0	0	0	0	0
1015.03	0	0	0	0	0	0	0	0	0	0	0	0	0	0	0	0	0	0	3616.71	0	0	0	0	0	0	0	0	0	0	0	0	0	0	0	0	0	0	0	0	0	0	0	0	0	0	2487.73	0	0	0
1015.04	0	0	0	0	0	0	0	0	0	0	0	0	0	0	0	0	0	0	0	0	0	0	0	0	0	0	0	0	0	0	0	0	0	0	0	0	0	0	0	0	609.255	0	0	0	0	0	0	0	0
1015.05	0	0	0	0	0	0	0	0	0	0	0	0	0	0	0	0	0	0	0	0	0	0	0	0	0	0	373.003	0	0	0	0	0	0	0	0	0	0	411.119	0	0	0	0	0	0	0	0	0	0	0
1015.06	0	0	0	0	0	0	0	0	0	0	0	0	0	0	0	0	0	0	0	0	0	0	0	0	0	0	0	0	0	0	0	0	0	0	0	0	0	0	0	0	0	0	0	0	0	0	0	0	0
1015.07	0	0	0	0	0	0	0	0	0	0	0	0	0	0	0	0	0	0	0	0	947.44	0	0	0	0	0	0	0	0	0	0	0	0	0	0	0	0	0	0	0	533.908	0	0	0	0	0	0	0	0
1015.08	0	0	0	0	0	0	0	0	0	0	0	0	0	0	0	0	0	0	0	2506.24	0	0	0	0	0	0	0	0	0	0	0	0	0	0	0	0	0	0	0	0	0	0	0	0	0	0	0	0	0
1015.09	0	0	0	0	0	0	0	0	0	0	0	0	0	0	0	0	0	0	0	0	0	0	0	0	0	0	0	0	254.337	0	0	0	0	131.441	0	0	0	0	0	0	0	0	0	0	0	0	0	0	0
1015.1	0	0	0	0	261.865	0	0	0	0	0	0	0	0	0	0	0	0	0	0	0	0	0	0	0	0	0	0	0	0	0	0	0	0	0	0	0	0	0	686.418	0	0	0	0	0	3982.56	0	0	0	0
1015.11	0	0	0	0	0	0	0	0	0	0	0	0	0	0	0	0	0	0	0	0	0	0	0	0	0	0	0	0	0	0	0	0	0	0	0	0	0	0	0	0	0	0	254.506	0	0	0	0	0	0
1015.12	0	0	0	0	0	0	0	0	0	0	0	0	0	0	0	0	0	0	0	0	0	0	0	0	0	0	0	0	0	0	0	0	0	0	0	0	0	0	0	0	0	2104.68	0	0	0	0	0	0	0
1015.13	0	0	0	0	0	0	0	0	0	0	0	0	0	0	0	0	0	0	0	0	0	0	0	0	0	0	903.46	0	0	0	0	0	0	0	0	0	0	0	0	3367.5	0	0	0	0	0	0	3176.14	0	0
1015.14	0	0	0	0	0	0	0	0	0	0	0	2034.27	0	0	0	0	0	0	0	0	0	0	0	0	0	0	0	0	0	0	0	0	0	164.143	0	0	0	0	0	0	0	0	0	0	0	0	0	0	0
1015.15	0	0	0	0	0	0	0	0	0	0	0	0	0	0	0	0	0	0	0	0	0	0	0	0	0	0	0	0	0	0	0	0	0	0	0	0	0	0	0	0	0	0	116.234	0	0	0	0	0	0
1015.17	0	0	0	0	0	0	0	0	0	0	5417.43	0	0	0	0	0	0	0	0	0	0	0	0	0	0	0	0	0	0	0	0	0	0	182.495	0	0	0	0	0	0	0	0	0	0	0	0	0	0	0
1015.19	0	0	0	0	0	0	0	0	0	0	0	0	0	0	0	0	0	0	0	0	0	0	0	0	0	0	0	0	0	0	0	0	0	0	0	0	0	0	0	0	0	0	0	0	0	0	0	0	0
1015.2	0	0	0	0	0	0	0	0	0	0	0	0	0	0	0	0	0	0	0	319.849	0	0	0	0	0	0	0	0	1031.72	0	0	0	0	135.635	0	0	0	0	0	0	0	0	0	0	0	0	0	0	0
1015.21	0	0	0	0	0	0	0	0	0	0	0	0	0	0	0	0	0	0	0	0	0	0	0	0	0	0	0	0	288.08	0	0	0	0	432.549	0	0	0	0	0	0	0	0	0	0	0	0	0	0	0
1015.27	0	0	0	0	0	0	0	0	0	0	0	0	0	0	0	0	0	0	0	0	0	0	0	0	0	0	0	0	0	0	0	0	0	0	0	0	0	0	0	0	0	391.943	0	0	0	0	0	0	0
1015.29	0	0	0	0	0	0	0	0	0	0	0	0	0	0	0	0	0	0	0	0	0	0	0	0	0	0	0	0	0	0	0	0	0	0	0	0	0	0	0	0	0	0	0	0	0	0	0	0	0
1015.3	0	0	0	0	0	0	0	0	0	0	0	0	0	0	0	0	0	0	0	0	0	0	0	0	0	580.914	0	0	0	0	0	0	0	0	0	0	0	0	0	0	0	0	0	0	0	0	0	0	0
1015.31	0	0	0	0	0	0	0	0	0	681.926	0	0	0	0	0	0	0	0	322.537	0	0	0	0	0	0	0	0	0	0	0	0	0	0	0	0	0	0	0	0	0	795.329	0	0	0	0	0	0	0	0
1015.32	0	0	0	0	0	0	0	0	0	0	0	606.217	0	0	0	0	0	0	0	0	0	0	0	0	0	0	556.457	0	0	0	0	0	0	0	0	0	0	0	0	0	0	0	0	0	0	0	0	0	0
1015.33	0	0	0	0	0	0	0	0	0	0	0	0	0	0	0	269.025	0	0	0	0	0	0	0	0	0	0	0	0	0	0	0	0	0	0	0	0	0	0	0	0	0	0	0	0	0	0	0	0	0
1015.34	0	0	0	0	0	0	0	2041.89	0	0	0	0	0	0	0	0	0	0	0	0	0	0	0	0	0	0	0	0	0	0	0	0	0	0	0	0	0	0	0	0	0	0	0	0	0	0	0	0	0
1015.35	0	0	0	0	0	0	0	0	0	0	0	0	0	0	0	0	0	0	0	0	0	0	0	0	0	0	0	0	0	0	0	0	0	0	0	0	0	0	0	0	0	0	0	0	0	0	0	0	0
1015.36	354.102	0	0	0	0	0	0	0	0	0	0	0	0	0	0	0	0	0	0	0	0	0	0	0	0	0	0	0	0	0	0	0	0	131.379	0	0	0	0	0	0	522.409	809.663	0	0	0	0	0	0	0
1015.38	0	0	0	0	0	0	0	0	0	0	0	0	0	0	0	0	0	0	0	0	0	0	0	0	0	640.524	0	0	0	0	0	0	0	0	0	0	0	0	0	0	0	0	0	0	0	0	0	0	0
1015.39	0	768.727	0	0	0	0	0	0	0	0	0	0	0	0	0	0	0	0	0	0	3193.19	0	0	377.569	0	0	0	0	3481	0	0	0	0	0	0	0	0	0	0	0	0	0	0	0	0	0	0	0	0
1015.4	0	0	0	0	0	0	0	0	0	0	0	0	0	0	0	0	0	0	0	0	0	0	0	0	0	0	0	0	0	0	0	0	0	0	0	0	1090.74	0	0	0	0	0	0	0	0	0	0	0	0
1015.42	0	653.162	0	0	219.795	0	0	0	0	0	0	0	0	0	0	0	0	0	0	0	0	0	0	0	0	0	0	0	0	0	0	0	0	166.088	0	0	0	0	0	0	0	0	0	0	0	0	0	0	0
1015.43	0	0	0	0	0	0	0	0	0	0	0	0	0	0	2813.6	0	0	0	0	0	0	0	0	0	0	0	0	0	0	0	0	0	0	0	0	0	0	0	0	0	0	0	0	0	0	0	0	0	0
1015.44	0	0	0	0	262.226	0	0	0	0	0	0	0	0	0	0	0	0	0	0	0	0	0	0	0	0	0	0	0	0	0	0	0	0	0	0	0	0	0	0	0	0	0	0	1196.26	0	0	0	0	0
1015.45	0	0	0	0	0	0	0	0	5032.18	0	0	0	0	0	0	0	0	0	0	0	0	0	0	0	0	0	0	0	0	0	0	0	0	0	0	0	0	0	0	0	0	0	0	0	0	0	0	0	0
1015.47	0	0	0	0	0	0	0	0	0	0	0	0	0	0	0	0	957.53	0	0	0	0	0	0	0	0	0	0	0	0	0	0	3648.8	0	0	0	0	0	0	0	0	0	0	0	0	0	0	0	0	3291.63
1015.48	0	0	0	0	0	0	0	0	0	0	0	0	0	0	0	0	0	0	319.568	0	0	0	0	0	0	0	0	0	0	0	0	0	0	367.065	0	0	0	0	0	0	637.018	0	0	0	0	0	0	0	0
1015.49	0	0	0	0	0	0	2663.62	0	0	0	0	0	0	0	0	598.264	0	0	0	0	0	0	0	0	0	0	0	0	0	0	0	0	0	156.072	0	0	0	0	0	0	0	0	0	0	0	0	0	0	0
1015.5	0	0	0	0	0	0	0	0	0	0	0	0	0	0	0	0	0	0	0	0	0	0	0	0	0	0	0	0	0	0	0	0	0	0	0	0	0	0	0	0	0	0	0	0	0	0	0	0	0
1015.51	0	0	0	0	0	0	0	0	0	0	0	0	0	2340.46	0	0	0	0	0	0	0	0	0	0	0	0	0	0	0	0	0	0	0	0	0	0	0	0	0	0	740.278	0	230.453	0	0	0	0	0	0
1015.52	0	0	0	0	0	0	0	0	0	0	0	0	0	0	0	0	0	0	0	0	0	0	0	0	0	0	0	0	0	0	0	0	0	0	0	0	0	0	0	0	0	0	0	0	0	0	0	0	0
1015.53	0	0	1504.16	0	0	0	0	0	0	0	0	0	0	0	0	0	0	0	0	0	0	0	0	0	0	0	0	0	0	0	0	0	0	0	0	0	0	0	0	0	0	4387.68	0	0	0	0	0	0	0
1015.54	0	0	0	0	0	0	0	0	0	0	0	1800.68	0	0	0	0	0	0	0	0	0	0	0	0	0	0	0	0	0	0	0	0	0	0	0	0	0	0	0	0	0	0	0	0	0	0	0	0	0
1015.55	0	0	0	0	0	0	0	0	0	0	0	0	0	0	0	0	0	0	0	0	0	0	0	0	0	0	0	0	0	0	0	0	0	0	0	0	0	0	0	0	0	0	202.74	0	0	0	0	0	0
1015.56	3007.52	0	0	0	0	0	0	0	0	0	0	0	0	0	0	0	0	0	0	0	0	0	0	0	0	0	0	0	294.257	0	0	0	0	0	0	0	0	0	0	0	0	0	0	0	0	0	0	0	0
1015.57	0	0	0	0	0	0	0	0	0	0	0	0	0	0	0	0	0	0	0	0	0	0	0	0	0	0	0	0	0	0	0	0	0	0	0	0	0	0	0	0	0	0	0	0	0	0	0	0	0
1015.6	0	0	0	0	0	0	0	0	0	0	0	0	0	0	0	0	0	0	0	0	0	0	0	0	0	0	0	0	0	0	0	0	0	234.081	0	0	0	0	0	0	0	0	0	0	0	0	0	0	0
1015.61	0	0	0	0	0	0	0	0	0	0	0	0	0	0	0	398.886	0	0	0	0	0	0	0	0	0	567.42	0	0	0	0	0	0	360.307	0	0	0	0	0	0	0	0	0	0	0	0	0	0	0	0
1015.62	0	0	0	0	0	0	0	0	0	0	0	0	0	0	0	161.456	0	0	0	391.283	0	0	0	0	0	0	0	0	0	0	0	0	0	343.474	0	0	0	0	0	0	0	0	0	0	0	0	0	0	0
1015.63	341.612	0	0	0	0	0	0	0	0	0	0	0	0	0	0	0	0	0	0	0	0	0	0	0	0	0	0	0	0	0	0	0	0	0	0	0	0	0	0	0	661.363	0	0	0	0	0	0	0	0
1015.67	0	0	0	0	0	0	0	0	0	0	0	0	0	0	0	0	0	0	0	0	0	0	0	0	0	0	0	0	0	0	0	0	0	95.561	0	0	0	0	0	0	0	0	0	0	0	0	0	0	0
1015.68	0	0	0	0	0	0	0	0	0	0	0	0	0	0	0	0	0	0	0	0	0	0	0	0	0	0	0	0	0	0	33196.3	0	0	0	0	0	0	0	0	0	0	0	0	0	0	0	0	0	0
1015.69	0	0	0	0	0	0	0	0	0	0	0	0	0	0	0	0	0	0	0	608.433	1538.65	0	0	0	0	0	0	0	0	0	0	0	0	0	0	0	0	0	0	0	442.833	0	0	0	0	0	0	0	0
1015.72	0	0	0	0	0	0	0	0	0	0	0	0	0	0	0	0	0	3297.17	0	0	0	0	0	0	0	0	0	0	0	0	0	0	0	400.115	0	0	0	0	0	0	0	0	0	0	0	0	0	0	0
1015.73	0	0	0	0	0	0	0	0	0	0	0	0	0	0	0	0	0	0	3360.34	0	0	0	0	0	0	0	0	0	0	0	0	0	0	0	0	0	0	0	0	0	0	0	0	0	0	0	0	0	0
1015.74	0	0	0	0	0	0	0	0	0	0	0	0	0	0	0	0	0	0	0	0	0	0	0	0	0	0	0	0	0	0	0	0	0	0	0	0	0	0	0	0	0	0	0	0	0	0	0	0	0
1015.77	0	0	0	0	0	0	0	0	1073.78	0	0	0	0	0	0	0	0	0	0	0	0	0	0	0	0	0	0	0	0	0	0	0	0	0	0	0	0	0	0	0	0	0	162.648	0	0	0	0	0	0
1015.78	0	0	0	0	0	0	0	0	0	0	0	0	0	0	0	0	0	0	0	0	0	0	0	0	0	621.009	0	0	0	0	0	0	0	0	0	0	0	0	0	0	0	0	0	0	0	0	0	0	0
1015.79	0	0	0	0	0	0	0	0	0	0	0	0	0	0	0	0	0	0	0	0	0	0	0	0	0	0	0	0	0	0	0	0	0	0	2333.68	0	0	0	0	0	0	0	0	0	0	0	0	0	0
1015.8	0	0	0	0	0	0	0	0	0	0	0	0	0	0	0	0	0	0	0	0	0	0	0	0	0	666.764	0	0	0	0	0	0	0	0	0	0	0	0	0	0	0	0	0	0	0	0	0	0	0
1015.81	0	0	0	0	0	0	0	0	0	0	0	0	0	0	0	0	0	0	0	0	0	0	0	0	0	0	0	0	0	0	0	0	0	161.093	0	0	0	0	0	0	0	0	0	0	0	0	0	0	0
1015.82	0	0	0	0	0	0	0	0	0	0	0	0	0	0	0	0	0	0	0	0	0	0	0	0	0	0	0	0	0	0	0	0	0	0	0	0	0	0	0	0	0	0	0	0	0	0	0	0	0
1015.83	0	0	0	0	0	0	0	0	0	0	0	0	0	0	0	0	0	0	0	400.62	0	0	0	710.131	0	0	0	0	0	0	0	0	0	0	0	0	0	0	0	0	0	0	0	0	0	0	0	0	0
1015.84	0	0	0	0	0	0	0	0	0	0	0	0	0	0	0	0	0	0	0	0	0	0	0	0	0	0	0	0	0	0	3074.18	0	0	206.919	0	0	0	0	0	0	0	0	0	0	0	0	0	0	0
1015.85	0	0	0	0	200.148	0	0	0	0	0	0	0	0	0	0	0	0	0	0	0	0	0	0	0	0	0	420.034	0	0	0	0	0	0	0	0	0	0	0	0	0	0	0	0	0	0	0	0	0	0
1015.86	0	0	0	0	0	0	0	0	0	0	0	0	0	0	0	0	0	0	0	0	0	0	0	0	0	0	0	0	0	0	0	0	0	170.968	0	0	0	0	0	0	0	0	0	0	0	0	0	0	0
1015.87	0	0	0	0	0	0	0	0	0	0	0	0	0	0	0	0	0	0	0	0	0	0	0	0	0	0	0	0	0	0	2538.55	0	0	0	0	0	0	0	0	0	0	1098.32	0	0	0	0	0	0	0
1015.88	0	0	0	0	0	0	0	0	0	0	0	0	0	0	0	0	0	0	0	0	0	0	0	0	0	0	0	0	0	0	0	0	0	0	0	0	0	0	0	0	0	0	0	0	0	0	0	0	0
1015.89	0	0	0	0	0	0	0	0	0	0	0	0	0	0	0	162.28	0	0	0	0	0	0	0	0	0	0	0	0	0	0	0	0	0	0	0	0	0	0	0	0	0	0	0	0	0	0	0	0	0
1015.9	386.284	0	0	0	189.121	0	0	0	0	0	0	0	0	0	0	0	0	0	0	0	0	0	0	0	0	0	0	0	0	0	4148.86	0	0	0	0	0	0	0	0	0	0	0	0	0	0	0	0	0	0
1015.91	0	3383.85	0	0	0	0	0	0	0	0	0	0	0	0	0	0	0	0	0	0	0	0	0	0	0	0	0	0	0	0	0	0	0	0	0	0	0	0	0	0	0	0	0	0	0	0	0	0	0
1015.92	0	0	0	0	0	0	0	0	0	0	0	0	0	0	0	0	0	0	275.066	0	0	0	0	0	0	0	397.568	0	0	0	0	0	0	0	0	0	0	0	0	0	0	0	0	0	0	0	0	0	0
1015.93	0	0	0	0	0	0	0	0	0	0	0	0	0	0	0	0	0	0	0	0	0	0	0	0	0	0	0	0	0	0	0	0	0	0	0	0	0	0	0	0	576.985	0	0	0	0	0	0	0	0
1015.94	0	0	0	0	164.794	0	0	0	0	0	0	0	0	0	0	0	0	0	0	0	0	0	0	0	0	0	1035.71	0	0	0	0	0	0	0	0	0	0	0	0	0	0	0	0	0	0	0	0	0	0
1015.95	0	0	0	0	0	0	0	0	0	0	0	715.847	0	0	0	0	0	0	0	0	0	0	0	0	0	0	0	0	0	0	0	0	0	0	0	0	831.208	0	0	0	636.94	4016.88	0	0	0	0	0	0	0
1015.96	0	0	0	0	0	0	0	0	0	0	0	0	0	0	0	0	0	0	0	0	0	0	0	0	0	0	0	0	0	0	0	0	0	0	0	0	0	0	0	0	579.901	0	0	0	0	0	0	0	0
1015.97	0	0	0	0	0	0	0	0	0	0	0	0	0	0	0	141.657	0	0	289.961	0	0	0	0	3008.51	0	0	0	0	0	0	0	0	0	0	0	0	0	0	0	0	0	0	0	0	0	0	0	0	0
1015.98	0	0	0	0	0	0	0	0	0	0	0	741.346	0	0	0	0	0	0	0	0	0	0	0	0	0	0	0	0	2869.26	0	0	0	0	0	0	0	0	0	0	0	0	383.895	0	0	0	0	2991.46	0	0
1015.99	0	0	0	0	0	0	0	0	0	0	0	0	0	0	0	0	0	0	0	0	0	0	0	0	0	0	0	0	336.069	0	0	0	0	224.918	0	0	0	0	0	0	0	0	0	778.888	0	0	0	0	0
1016	0	0	0	0	2451.55	0	0	0	0	0	0	0	0	0	0	0	0	0	386.571	0	0	0	0	0	0	0	0	0	0	0	0	0	0	0	0	0	0	0	0	0	0	0	263.76	0	0	0	0	0	0
1016.02	0	0	0	0	0	0	0	0	0	0	0	0	0	0	0	0	0	0	0	0	0	0	0	0	0	0	0	0	0	0	0	0	811.881	0	2086.81	0	0	0	0	0	0	0	237.704	0	0	0	0	0	0
1016.03	0	0	0	0	0	0	0	0	0	0	0	0	0	0	0	0	0	0	0	0	0	0	4542.76	0	0	0	0	0	0	0	0	0	0	0	0	0	0	0	0	0	624.809	0	0	0	0	0	0	0	0
1016.04	271.269	0	0	0	0	0	0	0	0	0	0	0	0	0	0	0	0	0	0	0	0	0	0	0	0	0	0	0	0	3017.51	0	0	0	365.125	0	0	0	0	0	0	0	415.507	0	0	0	0	0	0	0
1016.07	0	0	0	0	0	0	0	0	0	0	0	0	0	0	0	0	0	0	0	0	0	0	0	0	0	0	0	0	309.366	0	0	0	0	400.226	0	0	0	0	0	0	0	0	0	0	0	0	0	0	0
1016.08	0	0	0	0	0	0	0	0	0	0	0	0	0	0	0	0	0	0	0	0	0	0	0	0	0	0	0	0	0	0	0	0	0	0	0	0	0	0	0	0	0	0	0	679.569	0	0	0	0	0
1016.09	0	0	0	0	0	0	0	0	0	0	0	0	0	0	0	0	0	0	0	0	0	0	0	0	0	0	0	0	0	0	0	0	0	0	0	0	0	0	0	0	0	0	0	0	0	0	0	0	0
1016.1	0	0	0	0	0	0	0	0	0	0	0	0	0	0	0	0	0	0	0	0	0	0	0	0	0	0	0	0	0	0	0	0	0	0	0	0	0	0	0	0	437.772	0	0	0	0	0	0	0	0
1016.12	0	0	0	0	0	0	0	0	0	0	0	0	0	0	0	0	0	0	0	0	0	0	0	0	0	0	484.705	0	0	0	0	0	0	0	0	0	0	0	0	0	0	0	139.317	0	0	0	0	0	0
1016.16	0	0	0	0	0	0	0	0	8129.13	0	0	0	0	0	0	145.052	0	0	0	0	0	0	0	0	0	0	0	0	0	0	0	0	0	0	0	0	0	0	0	0	0	0	0	0	0	0	0	0	0
1016.17	0	0	0	0	0	0	0	0	0	0	0	0	0	0	0	0	0	0	0	388.57	0	0	0	0	0	0	0	0	0	0	0	0	0	519.742	0	0	0	0	0	0	0	0	196.159	0	0	0	0	0	0
1016.19	0	0	0	0	0	0	0	0	0	0	0	0	0	0	0	0	0	0	0	0	0	0	0	0	0	0	365.519	0	0	0	0	0	0	0	0	0	0	0	0	0	0	0	0	0	0	0	0	0	0
1016.2	0	0	0	0	0	0	0	0	0	2424.56	2237.25	0	0	0	0	0	0	0	0	0	0	0	0	0	0	0	0	0	0	0	0	0	0	0	0	0	0	0	0	0	0	0	0	0	0	0	0	0	0
1016.21	0	0	0	0	381.14	0	0	0	0	0	0	0	0	0	0	0	0	0	0	0	0	0	0	0	0	0	0	0	0	0	0	0	0	0	0	0	0	0	0	0	0	0	0	0	0	0	0	0	0
1016.22	0	0	0	0	0	0	0	0	0	0	0	0	0	0	0	0	0	0	0	0	0	0	0	0	0	0	0	0	0	0	0	0	0	0	0	0	0	0	0	0	0	0	185.647	0	0	0	0	0	0
1016.23	0	0	0	0	0	0	0	0	0	0	0	0	0	0	0	0	0	0	0	0	0	0	0	0	0	0	0	0	0	0	0	0	0	0	0	0	0	0	0	0	0	0	0	0	0	0	0	0	0
1016.24	0	0	0	0	0	0	0	0	0	0	0	0	0	0	0	0	0	0	0	487.137	0	0	0	0	0	0	0	0	0	0	0	0	1259.18	0	0	0	0	0	0	0	0	0	0	0	0	0	0	0	0
1016.25	0	0	0	0	0	0	0	0	0	0	0	0	0	0	0	0	0	0	0	0	0	0	0	0	0	0	303.846	0	0	0	0	0	0	0	0	0	0	0	0	0	0	0	0	0	0	0	0	0	0
1016.27	0	0	0	0	0	0	0	0	0	0	0	0	0	0	0	0	0	0	0	0	0	0	0	0	0	0	0	0	0	0	0	0	0	482.356	0	0	0	0	0	0	0	0	0	0	0	0	0	0	0
1016.28	0	0	0	0	0	0	0	0	0	0	0	0	0	0	0	0	0	0	0	0	0	0	0	0	0	0	0	0	0	0	0	0	0	0	0	0	0	0	0	0	0	0	0	0	0	0	0	0	0
1016.29	0	0	0	0	0	0	0	0	0	0	0	0	0	0	0	0	0	0	0	0	0	0	0	0	0	0	0	0	0	1102.1	0	0	0	97.7957	0	0	0	0	0	0	0	0	0	704.787	0	0	0	0	0
1016.3	0	725.982	0	0	0	0	0	0	0	0	0	0	0	0	0	0	0	0	0	0	0	0	0	0	0	0	0	0	0	0	0	0	0	0	0	0	0	0	0	0	0	0	0	0	0	0	0	0	0
1016.31	0	0	0	0	345.636	0	0	0	0	0	0	0	0	0	0	0	0	0	0	0	0	0	0	0	0	0	0	0	0	0	0	0	0	0	0	0	0	0	0	0	0	0	0	0	0	0	0	0	0
1016.33	0	0	0	0	0	0	0	0	0	0	0	0	0	0	0	0	0	0	0	0	0	0	0	0	0	0	0	0	0	0	0	0	0	0	0	0	0	0	0	0	0	0	0	0	0	0	0	0	0
1016.34	0	0	0	0	0	0	0	0	0	0	0	0	0	0	0	0	0	0	0	0	0	0	0	0	0	0	0	0	0	3359.35	0	0	0	0	0	0	0	0	0	0	0	0	0	0	0	0	0	0	0
1016.35	0	0	0	0	0	0	0	0	0	0	0	0	0	0	0	0	0	0	0	0	0	0	0	0	0	0	0	0	0	0	0	0	0	0	0	0	0	0	0	0	0	0	0	0	0	0	0	0	0
1016.36	0	0	0	0	0	0	0	0	0	0	0	0	0	0	0	0	0	0	0	0	0	0	0	0	0	0	0	0	328.818	0	0	0	0	0	1910.32	0	0	0	0	0	0	0	0	0	0	0	0	0	0
1016.37	0	0	0	0	0	0	0	0	0	0	0	588.405	0	0	0	0	0	0	0	0	0	0	0	0	0	0	0	0	0	0	0	0	0	0	0	0	0	0	0	0	0	0	0	0	0	0	0	0	0
1016.38	0	0	0	0	170.61	0	0	0	0	0	0	0	0	0	0	0	0	0	0	0	0	0	0	0	0	0	0	0	0	0	0	0	0	0	0	0	0	0	0	0	549.937	0	0	0	0	0	0	0	0
1016.4	641.97	0	0	0	0	0	4038.88	0	0	0	0	0	0	0	0	0	0	0	0	0	0	0	0	0	0	0	0	0	0	0	0	0	0	0	0	0	0	0	0	0	0	0	0	0	0	0	0	0	0
1016.41	0	0	0	0	0	0	0	0	0	0	0	0	0	0	0	0	0	0	0	449.25	0	0	0	0	0	0	0	0	0	0	0	0	0	0	0	0	0	0	0	0	0	0	0	0	0	0	0	0	0
1016.42	0	0	0	0	0	0	0	0	0	0	0	0	0	0	0	0	0	0	0	0	0	0	0	530.505	0	0	412.677	0	0	0	0	0	0	0	0	0	0	0	0	0	0	0	0	0	0	0	0	0	0
1016.43	0	0	0	0	0	0	0	0	0	0	0	0	0	0	0	0	0	0	277.209	0	0	0	0	0	0	0	0	0	0	0	0	0	0	0	0	0	0	0	0	0	0	0	0	0	0	0	0	0	0
1016.44	0	0	0	0	0	2252.44	0	0	0	0	0	0	0	0	0	0	0	0	0	0	0	0	0	0	0	0	0	0	0	0	0	0	0	0	0	0	0	0	0	0	0	0	0	0	0	0	0	0	0
1016.45	0	0	0	0	0	0	0	0	0	3894.95	0	0	0	0	0	157.415	0	0	0	0	0	0	0	0	0	0	0	0	0	0	0	0	0	0	0	0	0	0	0	0	0	0	0	0	0	0	0	0	0
1016.47	0	0	0	0	225.385	0	0	0	0	0	0	0	0	0	0	0	0	0	0	0	0	0	0	0	0	0	0	0	0	0	0	0	0	0	0	0	0	0	646.736	0	550.198	0	0	0	0	0	0	0	0
1016.48	0	0	0	0	0	0	0	0	0	0	0	0	0	0	0	0	0	0	0	0	0	0	0	0	0	0	0	0	0	0	0	0	0	227.424	0	0	0	0	0	0	0	0	0	0	0	0	0	0	0
1016.49	0	0	0	0	0	0	0	0	0	0	0	0	0	0	0	0	0	0	274.317	455.835	0	0	0	0	0	407.855	389.286	0	302.338	0	0	0	0	0	0	0	0	0	0	0	0	0	0	0	0	0	0	0	0
1016.5	373.226	0	0	0	0	0	0	0	0	0	0	0	0	0	0	0	0	0	0	0	0	0	0	0	0	0	0	0	0	0	0	0	0	0	0	0	0	0	0	0	0	0	0	0	0	0	0	0	0
1016.51	0	0	0	0	247.253	0	0	0	0	0	0	0	0	0	0	128.724	0	0	0	0	0	0	0	0	0	631.715	0	0	0	0	0	0	0	0	0	0	0	0	0	0	0	0	0	0	0	0	0	0	0
1016.52	0	0	0	0	0	0	0	0	0	0	0	0	0	0	0	0	0	0	0	0	0	0	0	0	0	0	0	0	253.097	0	0	0	0	0	0	0	0	0	2586.86	0	0	0	0	0	0	0	0	0	0
1016.53	0	0	0	0	0	0	0	0	0	0	0	0	0	0	0	0	0	0	0	5131.52	0	0	0	0	0	0	0	0	0	0	0	0	0	0	0	0	0	0	0	4257.79	0	0	0	0	0	0	0	0	0
1016.54	0	0	0	0	201.946	0	0	5857.67	0	0	0	2325.15	0	0	0	0	0	0	0	0	0	0	0	0	0	0	0	0	0	0	0	0	0	0	0	0	0	0	0	0	0	0	0	0	0	0	0	0	0
1016.55	0	0	0	0	0	0	0	0	0	0	0	507.331	0	0	0	0	0	0	0	0	0	0	0	0	0	0	0	0	288.954	0	0	0	0	0	0	0	0	0	0	0	0	0	0	0	0	0	0	0	0
1016.56	0	0	0	0	0	4210.37	0	0	0	0	0	0	0	0	0	0	0	0	0	0	0	0	0	0	0	0	0	0	0	0	0	0	0	0	0	0	0	0	0	0	330.814	0	0	0	0	0	0	0	0
1016.57	0	0	0	0	731.093	0	0	0	0	0	0	0	0	0	0	0	0	0	0	0	0	0	0	0	0	0	0	0	0	0	0	0	0	0	0	0	0	0	0	0	0	0	3816.09	0	0	0	0	0	0
1016.59	0	0	0	0	0	0	0	0	0	0	0	0	0	0	0	0	0	0	0	0	0	0	0	0	0	0	0	0	0	0	0	0	0	0	0	0	0	0	0	0	447.784	0	0	0	0	0	0	0	0
1016.6	0	0	0	0	0	0	0	0	0	0	0	0	0	0	0	0	0	0	222.82	0	0	0	0	461.942	0	388.013	0	0	0	0	0	0	0	0	0	0	0	0	582.702	0	0	0	407.508	0	0	0	0	0	0
1016.61	0	0	0	0	0	0	0	0	0	0	0	0	0	0	0	0	0	0	0	0	0	0	0	0	0	0	0	0	0	0	0	0	0	0	0	0	0	0	0	0	0	284.064	0	692.878	0	0	0	0	0
1016.62	0	0	0	0	0	0	0	0	0	0	0	0	0	0	0	0	0	0	0	4023.25	0	0	0	0	0	0	0	0	0	0	0	0	0	507.626	0	0	0	0	0	0	0	0	0	0	0	0	0	0	0
1016.63	0	0	0	0	419.86	0	0	0	0	0	0	0	0	0	0	0	0	0	0	0	0	0	0	0	0	0	256.79	0	0	0	0	0	303.265	0	0	0	0	0	0	0	0	0	0	0	0	0	0	0	0
1016.64	0	0	0	0	0	0	0	0	0	0	0	0	0	0	0	0	0	0	0	3682.1	0	0	0	0	0	0	0	0	0	0	0	0	0	0	0	0	0	0	0	0	388.506	0	0	0	0	0	0	0	0
1016.66	0	0	0	0	0	0	0	0	0	0	0	0	0	0	0	0	0	0	0	0	0	0	0	0	0	0	0	0	0	0	0	0	0	0	0	0	0	0	0	0	0	0	0	0	0	0	0	0	0
[truncated: 71,404 more rows]
[truncated: 63 more columns]
