# Supplementary material for: Daily Consumption of Kombucha Influences the Urinary and Plasma Metabolome in a Healthy Human Cohort
Source: Food Sci Nutr. 2025 Oct 13;13(10):e71020. doi: 10.1002/fsn3.71020 (PMC12516354; doi:10.1002/fsn3.71020)
Supplement: Supplementary file 5 — Appendix S5: Quantification of plasma short‐chain fatty acids (SCFAs) measured by Gas Chromatography–Flame Ionization Detection (GC‐FID). [file FSN3-13-e71020-s005.xlsx]

## Sheet: Plasma - IS- adjusted data
Sample Code	Sample Description	Acetic acid peak area	Ratio of peak area of acetic acid to peak area of IS	Concentration of acetic acid from standard curve (mM)	Propionic acid peak area	Ratio of peak area of propionic acid to peak area of IS	Concentration of propionic acid from standard curve (mM)	iso-butyric acid peak area	Ratio of peak area of iso-butyric acid to peak area of IS	Concentration of iso-butyric acid from standard curve (mM)	iso-valeric acid peak area	Ratio of peak area of iso-valeric acid to peak area of IS	Concentration of iso-valeric acid from standard curve (mM)	Peak area of IS (2-Ethylbutyric acid)
68	971Q_W8_68	5.8446	0.272737	5.76576	4.3605	0.203482	1.93854	1.2471	0.0581957	0.334949	1.2888	0.0601417	0.269789	21.4294
72	055Z_W8_72	3.6802	0.210223	4.42997	1.5551	0.0888314	0.823263	1.1004	0.0628577	0.363656	0.6355	0.0363014	0.153778	17.5062
29	711X_W0_29	6.2051	0.321853	6.81523	3.9196	0.203306	1.93683	1.4526	0.0753451	0.440548	1.4408	0.074733	0.340793	19.2793
54	617R_W8_54	6.4031	0.371453	7.87506	3.7335	0.216585	2.06601	1.4797	0.0858394	0.505169	1.3903	0.0806532	0.369602	17.238
39	477R_W0_39	5.5258	0.279212	5.9041	3.4089	0.172248	1.6347	1.3291	0.0671578	0.390134	1.3086	0.066122	0.29889	19.7907
50	905Q_W8_50	5.3383	0.31458	6.65983	2.9607	0.174471	1.65633	1.278	0.0753111	0.44034	1.1953	0.0704377	0.319892	16.9696
30	711X_W8_30	5.2456	0.258511	5.46177	3.0814	0.151856	1.43634	1.359	0.0669735	0.389	1.2058	0.0594236	0.266295	20.2916
3	343V_W0_3	4.4986	0.194503	4.09408	2.5835	0.111701	1.04573	1.1036	0.0477156	0.270416	0.9026	0.0390251	0.167032	23.1287
66	538G_W8_66	5.0005	0.296245	6.26806	2.6499	0.156988	1.48627	1.4128	0.0836987	0.491987	1.1211	0.0664175	0.300328	16.8796
61	844S_W0_61	4.6852	0.22143	4.66945	2.2009	0.104018	0.970994	1.2801	0.0604997	0.349136	1.0191	0.0481644	0.211505	21.1588
25	043K_W0_25	5.5676	0.28549	6.03825	2.4903	0.127695	1.20132	1.4083	0.0722135	0.421265	1.0579	0.054246	0.2411	19.5019
7	411X_W0_7	4.7761	0.227799	4.80553	2.0031	0.095539	0.888512	1.2463	0.059443	0.342629	0.9218	0.0439658	0.191074	20.9663
31	168K_W0_31	5.7499	0.285917	6.04737	1.8986	0.0944089	0.877518	1.3198	0.0656277	0.380713	0.8397	0.0417545	0.180314	20.1104
64	924V_W8_64	4.3304	0.242415	5.11784	1.5435	0.0864048	0.799657	1.0845	0.06071	0.350431	0.7414	0.0415034	0.179092	17.8636
71	055Z_W0_71	4.6815	0.248138	5.24013	1.823	0.0966263	0.899088	1.2869	0.0682108	0.396619	0.8567	0.0454085	0.198095	18.8665
27	211M_W0_27	4.4484	0.243241	5.1355	1.6087	0.0879648	0.814833	1.1586	0.063353	0.366706	0.7228	0.0395232	0.169456	18.288
63	924V_W0_63	4.1325	0.191876	4.03794	1.5455	0.0717589	0.657188	1.1517	0.0534744	0.305877	0.7681	0.0356635	0.150674	21.5374
8	411X_W8_8	4.261	0.222676	4.69607	1.6565	0.0865673	0.801238	0.9268	0.0484338	0.274839	0.8157	0.0426278	0.184564	19.1354
35	400S_W0_35	4.5756	0.231392	4.88232	1.8238	0.0922313	0.856336	0.942	0.0476378	0.269937	0.7784	0.0393644	0.168683	19.7742
1	591R_W0_1	4.6772	0.21414	4.51367	1.5019	0.0687626	0.628041	0.8317	0.0380784	0.211074	0.7072	0.0323783	0.134688	21.8418
21	021V_W0_21	5.3782	0.296858	6.28115	1.7788	0.0981835	0.914236	0.8452	0.0466521	0.263867	0.7909	0.0436549	0.189562	18.1171
22	021V_W8_22	5.3537	0.258094	5.45287	1.5824	0.0762852	0.701218	0.7044	0.0339581	0.185703	0.8452	0.0407459	0.175406	20.7432
58	081O_W8_58	4.6966	0.259937	5.49225	1.5928	0.0881549	0.816682	0.7512	0.0415758	0.23261	0.8749	0.0484221	0.21276	18.0682
69	130B_W0_69	3.5435	0.113102	2.35475	1.1492	0.0366804	0.315957	0.6903	0.0220331	0.112273	0.6393	0.0204053	0.0764248	31.3301
51	934L_W0_51	4.7161	0.241291	5.09382	1.3964	0.0714443	0.654127	0.8015	0.0410073	0.229109	0.7765	0.0397282	0.170454	19.5453
43	933C_W0_43	4.1048	0.190713	4.01311	1.3608	0.0632242	0.574165	0.8555	0.0397474	0.221351	0.7281	0.0338283	0.141744	21.5234
70	130B_W8_70	4.4814	0.212126	4.47065	1.2949	0.0612938	0.555388	0.8857	0.0419244	0.234756	0.6714	0.0317806	0.131779	21.1261
46	634S_W8_46	4.1055	0.201361	4.24061	1.2597	0.0617839	0.560155	0.8603	0.0421947	0.236421	0.6667	0.0326993	0.13625	20.3888
6	625T_W8_6	4.6228	0.214057	4.51191	1.2841	0.0594598	0.537547	0.8014	0.0371086	0.205102	0.7045	0.0326216	0.135872	21.5961
4	343V_W8_4	4.3417	0.211206	4.45098	1.5014	0.073037	0.669621	0.7163	0.0348451	0.191164	0.6324	0.0307637	0.126831	20.5567
24	932P_W8_24	3.0473	0.114699	2.38888	0.9941	0.0374176	0.323129	0.5322	0.0200318	0.0999498	0.5097	0.019185	0.0704864	26.5677
2	591R_W8_2	4.0795	0.155617	3.26318	1.2683	0.0483807	0.429773	0.802	0.0305932	0.164983	0.6755	0.0257677	0.102519	26.215
55	573J_W0_55	3.9311	0.182577	3.83925	0.956	0.0444007	0.391057	0.6645	0.0308622	0.166639	0.6444	0.0299287	0.122767	21.5312
73	981K_W0_73	3.8408	0.160011	3.35708	1.429	0.0595335	0.538263	0.5583	0.0232593	0.119823	0.6291	0.0262089	0.104666	24.0033
42	585W_W8_42	4.3065	0.200686	4.2262	1.3397	0.062431	0.566449	0.7223	0.0336597	0.183865	0.577	0.0268886	0.107974	21.4589
9	564H_W0_9	4.3453	0.176749	3.71472	1.2407	0.0504666	0.450064	0.9032	0.0367384	0.202823	0.6655	0.0270698	0.108855	24.5846
57	081O_W0_57	4.0441	0.193266	4.06766	1.1159	0.0533286	0.477904	0.3535	0.0168937	0.080626	0.6014	0.0287407	0.116987	20.925
65	538G_W0_65	4.1477	0.220977	4.65977	1.1972	0.0637833	0.579604	0.6441	0.0343158	0.187905	0.5321	0.0283487	0.115079	18.7698
26	043K_W8_26	4.1223	0.165173	3.46737	1.343	0.0538115	0.482602	0.7007	0.0280757	0.149481	0.6091	0.0244055	0.0958905	24.9575
32	168K_W8_32	4.6973	0.220302	4.64534	1.2809	0.0600738	0.54352	0.6167	0.028923	0.154699	0.4848	0.022737	0.0877712	21.3221
15	888M_W0_15	3.7423	0.184753	3.88575	1.0332	0.0510079	0.455329	0.6479	0.0319861	0.173559	0.4319	0.0213224	0.0808876	20.2557
67	971Q_W0_67	3.7303	0.168204	3.53214	1.1418	0.0514853	0.459974	0.5489	0.0247506	0.129006	0.3417	0.0154077	0.0521057	22.1772
49	905Q_W0_49	4.3912	0.191555	4.03108	1.1734	0.0511865	0.457067	0.6329	0.0276086	0.146605	0.5154	0.022483	0.0865352	22.924
5	625T_W0_5	2.7201	0.0854289	1.76344	0.8858	0.0278199	0.229766	0.3789	0.0118999	0.0498765	0.2413	0.0075784	0.0140068	31.8405
44	933C_W8_44	3.6948	0.156651	3.28528	0.9888	0.0419228	0.366953	0.3198	0.0135588	0.060091	0.414	0.0175526	0.0625432	23.5862
20	052V_W8_20	3.7687	0.1676	3.51923	0.966	0.0429595	0.377038	0.3019	0.013426	0.0592731	0.3724	0.0165612	0.0577187	22.4863
16	888M_W8_16	2.8774	0.091251	1.88784	0.6605	0.0209464	0.162903	0.3424	0.0108585	0.0434639	0.5132	0.0162751	0.0563266	31.5328
33	521Y_W0_33	3.4382	0.157959	3.31323	0.7363	0.0338274	0.288204	0.4866	0.0223556	0.114258	0.4806	0.0220799	0.0845737	21.7664
74	981K_W8_74	3.4231	0.137487	2.87579	0.7304	0.0293362	0.244515	0.585	0.0234962	0.121282	0.5005	0.0201023	0.0749506	24.8976
13	175D_W0_13	3.6236	0.128196	2.67726	0.7455	0.0263743	0.215704	0.2648	0.00936811	0.0342864	0.3414	0.0120781	0.035903	28.2661
19	052V_W0_19	3.7758	0.159322	3.34235	0.6646	0.0280431	0.231937	0.2706	0.0114181	0.0469095	0.5937	0.0250515	0.099034	23.6992
62	844S_W8_62	3.8293	0.143108	2.9959	0.803	0.0300096	0.251066	0.3356	0.012542	0.05383	0.4505	0.016836	0.0590561	26.7581
34	521Y_W8_34	3.479	0.139719	2.92349	1.0258	0.041197	0.359893	0.4208	0.0168997	0.080663	0.2562	0.0102892	0.027198	24.8999
11	548C_W0_11	3.2032	0.135457	2.83242	0.6091	0.0257577	0.209705	0.3947	0.0166911	0.0793788	0.4773	0.0201841	0.0753485	23.6473
18	907I_W8_18	3.2392	0.126483	2.64067	0.7314	0.0285595	0.23696	0.3372	0.0131669	0.0576779	0.5323	0.0207851	0.078273	25.6097
12	548C_W8_12	3.2565	0.129084	2.69625	0.866	0.0343273	0.293068	0.2177	0.0086294	0.0297377	0.4787	0.0189752	0.0694656	25.2277
60	314B_W8_60	4.7335	0.204822	4.31457	0.6809	0.0294631	0.24575	0.3114	0.0134745	0.0595721	0.5585	0.0241667	0.0947285	23.1103
52	934L_W8_52	4.0971	0.202019	4.25467	0.9721	0.047932	0.425409	0.2436	0.0120114	0.0505626	0.3991	0.0196787	0.0728891	20.2808
14	175D_W8_14	3.4004	0.125826	2.62662	0.9819	0.0363334	0.312582	0.5688	0.0210474	0.106203	0.4085	0.0151158	0.0506852	27.0247
37	586W_W0_37	3.6057	0.155666	3.26422	0.9884	0.0426713	0.374235	0.2372	0.0102404	0.0396578	0.5789	0.0249923	0.0987462	23.1631
56	573J_W8_56	3.7863	0.152879	3.20467	0.9418	0.0380269	0.329055	0.1572	0.00634723	0.0156849	0.4937	0.019934	0.0741315	24.7667
17	907I_W0_17	3.911	0.164808	3.45958	0.8644	0.0364255	0.313478	0.1287	0.00542338	0.00999617	0.547	0.0230504	0.0892964	23.7306
28	211M_W8_28	3.9331	0.154644	3.2424	0.6711	0.0263868	0.215825	0.1412	0.0055518	0.0107869	0.6764	0.0265952	0.106546	25.4332
10	564H_W8_10	3.5008	0.12792	2.67136	0.5942	0.0217121	0.170351	0.4546	0.0166111	0.0788862	0.6043	0.0220812	0.0845799	27.3672
53	617R_W0_53	3.9886	0.150622	3.15645	0.6057	0.0228731	0.181645	0.3104	0.0117217	0.0487787	0.5271	0.0199049	0.0739898	26.4809
36	400S_W8_36	3.459	0.147058	3.08029	0.8622	0.036656	0.31572	0.2051	0.00871972	0.0302938	0.5885	0.0250198	0.0988797	23.5214
23	932P_W0_23	3.2551	0.121209	2.52798	0.8601	0.0320273	0.270694	0.3042	0.0113274	0.0463511	0.459	0.0170917	0.0603001	26.8552
41	585W_W0_41	3.2496	0.149724	3.13726	1.0864	0.0500553	0.446063	0.383	0.0176465	0.0852618	0.4088	0.0188352	0.0687846	21.704
45	634S_W0_45	2.7337	0.0949944	1.96783	0.7313	0.0254122	0.206344	0.2141	0.00743984	0.0224128	0.6467	0.0224724	0.0864838	28.7775
38	586W_W8_38	3.0718	0.112179	2.33502	0.4969	0.0181463	0.135664	0.228	0.00832633	0.0278715	0.3398	0.0124092	0.0375142	27.383
59	314B_W0_59	4.3848	0.170033	3.57121	0.971	0.0376532	0.32542	0.203	0.00787188	0.0250731	0.4463	0.0173065	0.0613455	25.788
40	477R_W8_40	2.8955	0.122988	2.56599	0.8884	0.0377354	0.32622	0.1548	0.00657523	0.0170889	0.4106	0.0174405	0.0619976	23.5429
19	052V_W0_19	5.3326	0.236675	4.9952	1.2802	0.0568187	0.511855	0.7547	0.0334956	0.182855	0.8633	0.0383156	0.16358	22.5313
58	081O_W8_58	5.3192	0.215551	4.54383	1.493	0.0605012	0.547677	0.8375	0.0339382	0.18558	0.8513	0.0344974	0.145	24.6772
69	130B_W0_69	3.9544	0.136185	2.84798	1.2562	0.0432622	0.379982	0.647	0.022282	0.113805	0.7099	0.0244482	0.0960983	29.0369
51	934L_W0_51	5.1996	0.237741	5.01796	1.4595	0.0667325	0.608293	0.835	0.0381786	0.211691	0.9034	0.041306	0.178132	21.8709
43	933C_W0_43	4.565	0.176371	3.70665	1.2932	0.0499635	0.44517	0.7685	0.0296914	0.15943	0.7451	0.0287873	0.117213	25.8829
70	130B_W8_70	4.9204	0.180692	3.79898	1.2553	0.0460985	0.407573	0.6959	0.0255556	0.133963	0.8545	0.0313799	0.129829	27.2308
46	634S_W8_46	5.1409	0.263583	5.57015	1.1205	0.05745	0.517997	0.6038	0.0309579	0.167229	0.675	0.0346085	0.14554	19.5039
6	625T_W8_6	5.3795	0.231408	4.88265	1.1652	0.050123	0.446722	0.5597	0.0240764	0.124855	0.7053	0.0303397	0.124767	23.2468
4	343V_W8_4	4.4857	0.22535	4.7532	1.0428	0.0523875	0.46875	0.5936	0.0298209	0.160227	0.6144	0.0308658	0.127328	19.9055
24	932P_W8_24	3.29	0.100985	2.09583	1.1057	0.0339389	0.289289	0.6049	0.0185671	0.0909305	0.7448	0.0228613	0.0883761	32.5791
2	591R_W8_2	5.2346	0.131088	2.73905	1.145	0.0286737	0.238071	0.933	0.0233647	0.120472	0.9064	0.0226985	0.0875841	39.9321
55	573J_W0_55	5.3933	0.240628	5.07967	1.5516	0.0692264	0.632553	0.7321	0.0326635	0.177731	0.8097	0.0361257	0.152923	22.4134
73	981K_W0_73	4.3109	0.160516	3.36786	1.2571	0.046808	0.414475	0.7862	0.0292741	0.15686	0.8044	0.0299518	0.12288	26.8565
42	585W_W8_42	5.1606	0.24195	5.10791	1.2917	0.0605602	0.548251	0.7198	0.0337472	0.184404	0.8955	0.0419847	0.181434	21.3292
9	564H_W0_9	5.381	0.218718	4.61151	1.164	0.0473125	0.419382	0.6996	0.0284363	0.151701	0.7443	0.0302531	0.124346	24.6024
57	081O_W0_57	5.0488	0.240939	5.0863	1.1323	0.0540356	0.484782	0.6959	0.0332097	0.181094	0.9067	0.0432695	0.187686	20.9547
65	538G_W0_65	5.3275	0.280415	5.92982	0.8583	0.045177	0.398609	0.4504	0.023707	0.12258	0.7507	0.0395134	0.169408	18.9986
26	043K_W8_26	4.8682	0.223944	4.72316	0.9988	0.0459461	0.406091	0.6644	0.0305633	0.164799	0.7323	0.0336868	0.141055	21.7385
32	168K_W8_32	5.953	0.286464	6.05905	0.8373	0.0402916	0.351086	0.5409	0.0260286	0.136876	0.7494	0.0360618	0.152612	20.781
15	888M_W0_15	4.163	0.181239	3.81066	0.9337	0.0406492	0.354564	0.6777	0.0295041	0.158276	0.7775	0.0338489	0.141844	22.9697
67	971Q_W0_67	4.5085	0.188737	3.97087	0.9381	0.0392711	0.341158	0.7121	0.0298102	0.160161	0.9779	0.0409372	0.176337	23.8878
49	905Q_W0_49	1.3448	0.159278	3.34141	0.2938	0.0347976	0.297642	0.2746	0.0325236	0.176869	0.2485	0.0294323	0.120352	8.4431
5	625T_W0_5	3.6178	0.145703	3.05135	1.0857	0.0437255	0.384489	0.521	0.0209828	0.105805	0.5778	0.0232703	0.0903666	24.8299
44	933C_W8_44	4.5233	0.253219	5.34869	1.0444	0.0584666	0.527885	0.5048	0.0282592	0.150611	0.617	0.0345403	0.145208	17.8632
20	052V_W8_20	4.5857	0.201694	4.24774	0.9581	0.0421404	0.36907	0.6754	0.0297063	0.159522	0.7278	0.032011	0.1329	22.7359
16	888M_W8_16	3.3737	0.145624	3.04966	0.7793	0.0336381	0.286363	0.5994	0.0258728	0.135916	0.6222	0.0268569	0.10782	23.1672
33	521Y_W0_33	4.3846	0.218819	4.61365	0.8829	0.0440622	0.387764	0.567	0.0282968	0.150842	0.7275	0.0363067	0.153804	20.0376
74	981K_W8_74	4.5384	0.237398	5.01063	0.8425	0.04407	0.387841	0.5895	0.0308359	0.166477	0.5861	0.0306581	0.126317	19.1173
13	175D_W0_13	4.8086	0.196576	4.13837	0.9915	0.0405326	0.35343	0.6644	0.0271607	0.143847	0.7839	0.0320459	0.13307	24.4618
19	052V_W0_19	4.2737	0.193488	4.07239	0.8999	0.0407421	0.355468	0.5026	0.0227547	0.116716	0.763	0.0345441	0.145227	22.0877
62	844S_W8_62	4.103	0.159733	3.35113	0.8084	0.0314717	0.265289	0.577	0.0224631	0.11492	1.0065	0.0391839	0.167805	25.6866
34	521Y_W8_34	4.4459	0.21678	4.57009	1.0872	0.0530114	0.474819	0.274	0.0133601	0.0588677	0.5072	0.0247308	0.0974737	20.5088
11	548C_W0_11	4.3842	0.234343	4.94536	0.788	0.0421199	0.368871	0.4425	0.0236524	0.122244	0.4791	0.0256087	0.101745	18.7085
18	907I_W8_18	4.2705	0.209364	4.41162	0.905	0.0443682	0.390741	0.4426	0.0216987	0.110214	0.6725	0.0329697	0.137566	20.3975
12	548C_W8_12	4.0643	0.22267	4.69593	0.8069	0.0442074	0.389177	0.5265	0.0288452	0.154219	0.7052	0.0386356	0.165137	18.2526
60	314B_W8_60	5.515	0.277795	5.87382	1.0631	0.0535491	0.48005	0.7467	0.0376118	0.208201	0.7219	0.0363626	0.154076	19.8528
52	934L_W8_52	4.7972	0.261399	5.52349	0.8654	0.0471556	0.417856	0.4988	0.0271796	0.143963	0.6748	0.0367698	0.156058	18.352
14	175D_W8_14	4.414	0.210717	4.44054	0.9382	0.0447882	0.394826	0.5794	0.0276596	0.146919	0.5237	0.0250006	0.0987864	20.9475
37	586W_W0_37	4.5621	0.235948	4.97966	0.8379	0.0433355	0.380695	0.5224	0.0270181	0.142968	0.714	0.0369275	0.156825	19.3352
56	573J_W8_56	4.3229	0.1754	3.68589	0.7837	0.0317983	0.268466	0.5094	0.0206687	0.103871	0.6515	0.0264343	0.105763	24.646
17	907I_W0_17	5.1771	0.234255	4.94348	0.7454	0.033728	0.287238	0.4298	0.0194477	0.0963528	0.5545	0.0250902	0.0992222	22.1003
28	211M_W8_28	4.2876	0.169922	3.56884	0.771	0.0305555	0.256376	0.6092	0.0241432	0.125266	0.6081	0.0240996	0.0944019	25.2328
10	564H_W8_10	4.9436	0.249314	5.26526	1.1197	0.0564684	0.508447	0.6138	0.030955	0.16721	0.5785	0.0291747	0.119098	19.8288
53	617R_W0_53	4.9561	0.223743	4.71886	0.8244	0.0372174	0.321181	0.6156	0.0277912	0.147729	0.632	0.0285316	0.115969	22.1509
36	400S_W8_36	4.034	0.193256	4.06743	0.8717	0.0417603	0.365372	0.5134	0.0245953	0.12805	0.7025	0.0336545	0.140898	20.8739
23	932P_W0_23	4.1303	0.163706	3.43602	0.6522	0.0258502	0.210605	0.5695	0.0225723	0.115593	0.6876	0.0272533	0.109748	25.23
41	585W_W0_41	3.6775	0.152688	3.20061	0.7961	0.0330538	0.280679	0.5729	0.0237866	0.12307	0.8362	0.0347187	0.146076	24.085
45	634S_W0_45	3.8686	0.163585	3.43345	0.8688	0.0367376	0.316514	0.5536	0.0234092	0.120746	0.6576	0.0278069	0.112442	23.6488
38	586W_W8_38	4.1355	0.156922	3.29108	0.9056	0.0343632	0.293416	0.6184	0.0234653	0.121092	0.6721	0.025503	0.101231	26.3538
59	314B_W0_59	6.013	0.251054	5.30244	1.0304	0.0430212	0.377638	0.5164	0.0215607	0.109364	0.5688	0.0237485	0.0926934	23.951
40	477R_W8_40	3.686	0.153505	3.21805	0.7579	0.031563	0.266177	0.5936	0.0247207	0.128822	0.7543	0.0314131	0.129991	24.0123
